# Supplementary material for: KDM8 epigenetically controls cardiac metabolism to prevent initiation of dilated cardiomyopathy
Source: Nat Cardiovasc Res. 2023 Feb 13;2(2):174–91. doi: 10.1038/s44161-023-00214-0 (PMC11041705; doi:10.1038/s44161-023-00214-0)
Supplement: Supplementary file 3 — Supplementary Tables 1–4. [file 44161_2023_214_MOESM3_ESM.xlsx]

## Sheet: Mouse | 2-months
Supplementary Table 1. RNAseq results
Mouse Samples: Differentially Expressed Genes | Kdm8fl/fl;Myh6cre vs Kdm8fl/fl | 2-months of Age
Gene	baseMean	log2FoldChange	padj
Hcn1	115.03	-2.78695	3.69681e-13
Kdm8	52.9587	-2.07821	3.37797e-05
2310039L15Rik	100.518	-2.058	2.74035e-08
Ogdhl	2812	-1.94623	1.13527e-41
Lix1	51.4041	-1.71579	0.000358998
Lgals4	544.934	-1.63299	7.24532e-18
Abhd18	1575.55	-1.55032	3.47876e-27
Lypd8l	162.353	-1.54448	6.54542e-06
Rhot2	1224.62	-1.53677	4.86555e-26
Efnb3	1301.09	-1.47764	2.03089e-25
Smim3	260.529	-1.45463	9.06166e-10
Maob	935.774	-1.43719	9.15163e-19
Kcnv2	250.439	-1.34911	7.43185e-08
Dhrs11	1215.05	-1.30441	3.20886e-12
Cngb3	105.734	-1.23206	0.000691347
Chd6	1929.55	-1.19544	8.87399e-17
Aldob	38.5288	-1.16751	0.00563568
Hcn4	332.032	-1.15608	1.29223e-07
Cabcoco1	239.387	-1.13482	4.46811e-06
Dmd	2568.66	-1.13426	5.25932e-19
9630028I04Rik	92.096	-1.12787	0.00129547
Serhl	462.892	-1.12021	6.36548e-09
Fam160b2	592.641	-1.08445	4.31523e-09
D830024N08Rik	258.816	-1.07519	0.000392044
Slc12a4	1047.53	-1.07313	5.26389e-12
Iigp1	1734.77	-1.05288	6.26077e-09
Gpr22	1077.6	-1.02178	5.6104e-10
1190007I07Rik	171.515	-0.997321	0.000403619
Sema6c	133.904	-0.995808	0.00089548
Eef2kmt	158.326	-0.987379	0.000535697
Tmem82	679.742	-0.969087	2.72603e-08
Angpt1	1225.39	-0.96045	9.4556e-11
Galnt17	122.814	-0.959823	0.00206072
Socs2	741.029	-0.955461	2.14396e-08
Mhrt	934.988	-0.936381	9.7686e-07
Ctnna3	407.692	-0.935397	3.37797e-05
Cdk16	2831.31	-0.918924	1.70106e-12
Phkg1	545.79	-0.91186	7.3028e-07
Rhbdd3	321.171	-0.908182	0.000120524
Klhl33	911.303	-0.907785	1.64978e-07
Ppp2r3a	8268.54	-0.876122	2.22317e-14
Armh4	374.184	-0.86879	2.94238e-05
Lrrc4b	233.327	-0.864161	0.000430654
Tmtc1	3959.63	-0.847786	2.53139e-09
Rabgap1l	1251.54	-0.844616	6.66335e-09
Amy1	94.8524	-0.814029	0.00905931
Psme4	11167.9	-0.80482	2.58168e-11
Tmem47	507.75	-0.80052	3.58609e-05
Slc12a7	3122.25	-0.795746	1.06554e-07
Naxd	491.522	-0.781379	5.58429e-05
Ctsf	809.816	-0.779681	1.6836e-06
Tesc	1574.67	-0.778483	6.17565e-08
Dpyd	217.586	-0.765479	0.00176556
Ldhd	1218.7	-0.764156	6.33602e-07
Ramp1	148.486	-0.759443	0.00688686
Abracl	304.942	-0.75751	0.00077668
Acsl6	197.95	-0.749623	0.00308497
Erbb4	298.175	-0.741713	0.000862018
AI480526	202.571	-0.736683	0.00329031
Gm4544	82.3871	-0.731229	0.0126055
Rhbdl3	263.711	-0.715295	0.00195416
Tsc2	1981.53	-0.713678	1.55177e-07
Bcl2l11	323.803	-0.710122	0.00621621
Prepl	2498.98	-0.704688	1.8101e-07
Akr1b10	735.415	-0.703088	6.74428e-05
Neb	209.192	-0.697175	0.0105458
Gca	441.456	-0.689313	0.000570557
Ccdc141	4336.07	-0.68574	1.8101e-07
Tmem150c	146.676	-0.68472	0.00885924
Fyco1	12670.1	-0.683782	2.09938e-08
Syde2	526.694	-0.680294	0.000323541
Il15	755.608	-0.679267	4.53568e-05
Cdc23	706.22	-0.675521	6.5711e-05
Klhl32	85.7013	-0.674999	0.0165467
Cenpf	829.051	-0.674907	6.13912e-05
Lclat1	2584.9	-0.669794	3.58609e-05
Ankrd63	63.0049	-0.668315	0.0194684
Cryzl2	134.596	-0.661474	0.011281
Slc27a1	2948.05	-0.654927	6.6946e-06
Tlcd4	67.2691	-0.649929	0.0206948
Camk1	1095.51	-0.647643	2.15072e-05
9430062P05Rik	81.8963	-0.6474	0.0191252
Mboat2	160.583	-0.640883	0.0105277
Kcnd2	728.48	-0.639783	0.000412464
Abhd14b	190.663	-0.639719	0.00916681
Tmx1	2601.55	-0.639641	5.06027e-06
Trabd2b	3587.28	-0.638748	2.55476e-05
Snn	656.751	-0.636283	0.000695683
Kcnj3	2277.5	-0.635921	1.13332e-06
Smco1	292.293	-0.627327	0.00436862
Gpcpd1	8994.58	-0.62262	3.0541e-05
Naxe	630.332	-0.621852	0.000461644
Cspg4b	63.7609	-0.601833	0.0256392
Wnk4	379.523	-0.600383	0.00560123
Fahd2a	504.625	-0.596369	0.00184072
Sugp2	681.746	-0.594452	0.000938919
Ppp1r9a	597.433	-0.5934	0.0013225
Idh2	29135.3	-0.591705	1.75879e-07
Adamts7	555.063	-0.587155	0.00231763
Lmf1	395.647	-0.581862	0.00373428
Ccdc91	639.081	-0.581533	0.00199608
mt-Tw	466.963	-0.579846	0.0031829
Mccc1	2691.34	-0.57951	8.94451e-06
Pcmtd2	1542.67	-0.579269	4.02978e-05
Spg7	2109	-0.577506	3.29489e-05
Dhrs7c	2506.81	-0.576899	2.98522e-05
Ctla4	49.9482	-0.57427	0.0301982
Adra1b	586.379	-0.57367	0.00562752
Gm31663	140.715	-0.573666	0.0213374
Dbt	1873.66	-0.571578	4.56179e-05
Myom2	21845.6	-0.570967	1.98946e-05
Hlf	1247.04	-0.569181	0.00343038
Klhl23	1225.46	-0.565805	0.000160721
Tmem164	914.531	-0.565654	0.000993999
Rmc1	586.234	-0.565551	0.00287284
Lactb2	511.484	-0.563169	0.00445582
Tuba4a	9167.93	-0.561801	3.72396e-06
Abcb4	688.441	-0.559061	0.00116216
Lama5	2876.75	-0.556863	0.000182012
Mybpc3	63698.8	-0.555254	1.3771e-05
Aldh1l2	299.324	-0.554634	0.00919314
2310015A10Rik	347.379	-0.551632	0.00718666
Asb11	2289.04	-0.551073	0.000203883
Rgs6	534.207	-0.546632	0.00428603
mt-Tl1	708.938	-0.545387	0.00199162
Mtr	4673.03	-0.5398	0.0001056
Immp2l	248.634	-0.536499	0.0145224
Skiv2l	586.907	-0.53488	0.00384505
Fuz	244.091	-0.531747	0.0150087
Hes6	290.457	-0.524762	0.0151676
Bckdhb	994.19	-0.523902	0.000882705
Fhl2	31333.1	-0.520422	7.4653e-05
Ptpn3	1618.05	-0.517784	0.000316623
Pcx	622.268	-0.510183	0.0051267
Wdr83	559.752	-0.509214	0.00780696
Pdzrn4	44.2136	-0.50517	0.0395641
Vps39	693.089	-0.504263	0.00387365
Dcakd	643.139	-0.495664	0.00847801
Fastk	4463.16	-0.493977	0.000683706
Pde7a	939.109	-0.490843	0.0165467
Ano10	1061.47	-0.490236	0.0105089
Ssbp2	487.706	-0.489126	0.0101333
Dhdh	566.087	-0.488773	0.00729096
Gm50100	227.944	-0.487355	0.0277291
Krt222	685.149	-0.486244	0.00905931
Limch1	5139.95	-0.484257	0.000418811
Cmya5	19242	-0.482762	0.000435929
Gm37829	1640.63	-0.479877	0.00117804
Chrm2	3146.25	-0.478928	0.00117567
Tmem143	2061.98	-0.477985	0.000683706
Bcas2	798.118	-0.477211	0.00688686
Acss1	9206.62	-0.476554	7.22128e-05
Fry	1911.22	-0.475174	0.00176366
Acadsb	4197.04	-0.467621	0.000334771
Aldh16a1	228.984	-0.463684	0.028274
Dlst	13516	-0.461143	0.000430654
Nptn	1919.41	-0.45722	0.0013225
Ubr2	2767.23	-0.45573	0.00134146
Wipi1	2269.34	-0.454234	0.00169615
Slc44a2	2439.62	-0.45254	0.00113609
Pcnt	2001.61	-0.450643	0.00162148
Higd2a	1368.93	-0.448948	0.00321791
Erc1	1439.42	-0.440689	0.00416705
Isyna1	252.982	-0.439702	0.0324816
Sh3glb2	930.208	-0.439674	0.00802249
Akt1	4339.81	-0.438728	0.00298864
Pfkfb1	232.249	-0.438609	0.0362753
Phc3	872.922	-0.437782	0.00994586
Mid1ip1	3215.53	-0.43705	0.00434921
Orc3	699.396	-0.435881	0.0116355
Pkia	6413.29	-0.435328	0.00281373
Mgst1	982.388	-0.433404	0.0106627
Abcb8	1621.93	-0.431936	0.00428355
B3galnt2	685.609	-0.430943	0.0168126
Igsf9b	286.145	-0.426118	0.0329528
Snhg14	274.314	-0.42418	0.0413491
Me3	1748.14	-0.423516	0.00472365
Egflam	546.639	-0.421034	0.0229278
Gpsm1	3941.02	-0.419487	0.0153437
Nampt	6784.71	-0.419384	0.00622091
Slc40a1	512.446	-0.416311	0.0257404
Araf	1682.71	-0.412539	0.011281
Ubr3	5756	-0.411383	0.00207585
Nbea	559.008	-0.411051	0.0219115
Mrps26	499.264	-0.409842	0.0309659
Dalrd3	417.583	-0.408354	0.0311039
Atp2a2	307378	-0.407157	0.000862018
Tbx5	481.556	-0.406269	0.04165
Ltbp1	1126.53	-0.405577	0.0106627
Adgrl1	592.979	-0.402468	0.0226451
Gpr157	1826.75	-0.402257	0.0184689
Palld	7056.28	-0.401697	0.0110098
Cacna1c	5212.61	-0.400403	0.00562752
Aldh6a1	5874.02	-0.400376	0.00221064
Leng8	1655.15	-0.39595	0.0277291
Arhgef9	511.74	-0.392506	0.0324002
Psd3	965.908	-0.392132	0.0165467
Klhl38	650.974	-0.39002	0.0324816
Camk2g	1254.39	-0.388866	0.0149156
Firre	579.116	-0.388463	0.0486641
Inpp4b	1358.64	-0.387883	0.0257404
Grb14	3508.83	-0.383868	0.00515501
Serf2	2194.69	-0.382019	0.0110098
Srrm2	4812.04	-0.381746	0.00454066
Flad1	848.229	-0.37961	0.0267521
Slc25a42	1642.72	-0.379032	0.0125187
Got1	14987.3	-0.372638	0.00718666
mt-Ti	4050.79	-0.37226	0.0149156
Ppip5k2	4140.16	-0.36956	0.0149156
Trim63	5180.2	-0.365166	0.00779208
Cpeb3	2730.1	-0.3578	0.0128802
Glg1	3329.17	-0.354795	0.0205076
Mical2	1547.88	-0.354708	0.0309729
Scrn3	904.709	-0.354126	0.0299251
Snrpn	727.531	-0.351382	0.0369593
Bckdha	5158.95	-0.350518	0.0105347
Decr1	10935.3	-0.346722	0.00967699
Zbtb20	6575.55	-0.341494	0.0141871
Asb2	9755.56	-0.340909	0.0173059
Chmp4c	966.368	-0.340556	0.0343203
Hdlbp	12783	-0.340498	0.0200747
Gstk1	1163.17	-0.340423	0.031012
Hspg2	8154.56	-0.337256	0.0167949
Gdi1	1258.81	-0.335681	0.0365974
Itgb1bp2	3505.53	-0.334309	0.0161579
Pdzd2	1790.63	-0.331831	0.0418749
Bcl9l	903.246	-0.32914	0.0431784
Acadvl	25085.3	-0.329029	0.0149656
Mef2c	1699.96	-0.328634	0.0443434
Eri3	881.97	-0.325168	0.0457795
Atp8a1	1197.21	-0.323663	0.0372265
Fbxo32	5336.3	-0.322681	0.0309729
Pccb	2411.44	-0.3222	0.0252494
Myh6	402257	-0.322088	0.018943
Slf1	879.944	-0.32046	0.0479605
Ddx5	8267.02	-0.319394	0.0304807
Sacs	1602.16	-0.319041	0.0343614
Atxn2l	1133.54	-0.318097	0.0450199
Tacc2	7858.24	-0.310328	0.0256383
Zadh2	2709.78	-0.303606	0.0324816
Son	5510.2	-0.299006	0.0309004
Cul5	1796.86	-0.298164	0.043553
Efcab2	3953.27	-0.296121	0.0330358
Corin	5005.6	-0.294072	0.0330733
Art1	3979.53	-0.291617	0.0363816
Tnnt2	146556	-0.286883	0.0434297
Slc25a11	10603.7	-0.267198	0.0436667
P4hb	5289.46	0.266722	0.0494747
Ubqln4	2239.95	0.296594	0.04165
Marf1	1530.69	0.298189	0.0486641
Gabarapl1	2424.25	0.305915	0.0372265
Ufc1	1258.31	0.310634	0.0454291
Kifc3	1866.16	0.322811	0.0370887
Cebpz	811.455	0.326679	0.0490883
Dapk1	1377.25	0.328513	0.0406067
Lrrc2	8949.72	0.329228	0.0133802
Atp11a	3577.41	0.334045	0.0206655
Rangap1	742.321	0.334378	0.0450199
Plxnb2	3806.77	0.336401	0.0151422
Gpx4	2339.16	0.345435	0.018943
Zpr1	548.043	0.347262	0.0465479
Fam53a	890.479	0.348245	0.0462162
Glul	10240.9	0.349253	0.0101163
Habp4	1837.76	0.351884	0.0176449
Ranbp10	893.65	0.3582	0.0284173
Tmem189	473.932	0.359132	0.0465479
Grk6	629.662	0.364343	0.0430648
Zfpm1	458.222	0.372755	0.0444426
Nabp1	2385.25	0.375953	0.0219089
Phldb2	668.488	0.379888	0.0285462
Sorl1	376.81	0.38435	0.0443434
Resf1	1040.3	0.384775	0.018196
Lgals1	3144.71	0.385489	0.00985264
Sema3b	932.201	0.386536	0.018133
Col3a1	6192.49	0.387725	0.0180944
Ptms	1951.42	0.390967	0.00793271
Irs1	957.452	0.392423	0.0441565
Postn	1118.85	0.395482	0.0126724
Slc43a2	577.066	0.402949	0.0234027
Mvb12a	447.682	0.408377	0.031012
Kptn	456.529	0.412894	0.0256392
Ivns1abp	48052.8	0.414349	0.000872763
Tecpr1	1201.56	0.416013	0.00905931
Perp	4472.57	0.421066	0.00197989
Trim24	849.779	0.421273	0.0126724
Tob1	1567.67	0.423231	0.0100416
Sardh	198.29	0.426226	0.04165
Dnaja4	3494.86	0.426364	0.00199608
Thrsp	967.043	0.427145	0.0319685
E230013L22Rik	391.365	0.42897	0.0256383
Selenow	3013.8	0.430943	0.00220672
Hcn2	726.516	0.431182	0.0180045
Galt	749.717	0.43343	0.0110789
Megf9	696.737	0.436173	0.016881
Dmap1	388.346	0.440442	0.0229187
Zfyve26	544.181	0.441153	0.0231106
Lsmem1	774.205	0.442902	0.0100416
Mthfd2	131.888	0.449465	0.0461186
Cnksr1	188.099	0.451342	0.0441565
Masp1	252.792	0.4515	0.0323246
Lnx1	476.062	0.451608	0.0251266
Tent5b	50.4204	0.453163	0.0454467
Serpinb6b	1210.94	0.460981	0.00840031
Aqp4	346.749	0.463443	0.0226684
Gm5532	2914.32	0.464368	0.011281
Arl6ip4	598.374	0.464828	0.00956683
D230025D16Rik	546.179	0.466493	0.0118534
Zfyve1	523.541	0.46672	0.011281
Btg2	1030.84	0.46751	0.00848114
Gm30085	60.5689	0.467872	0.0457795
BC043934	53.6891	0.470086	0.0454467
Bri3	1159.03	0.471886	0.00472365
Stk38	1102.89	0.473524	0.00272811
Cdc16	1024.7	0.473598	0.00397101
Hsd17b11	783.072	0.47474	0.0122744
Guk1	1702.83	0.475314	0.00107415
Usp16	1275.93	0.479306	0.00905931
Pam	17364.5	0.485858	0.000350307
Tmco4	302.238	0.486423	0.0180433
L3mbtl2	412.567	0.488016	0.0122415
Ahrr	157.492	0.489595	0.0324943
Tnip1	770.82	0.489768	0.00643006
Crocc	219.722	0.493706	0.0239285
Snx15	282.604	0.494274	0.0180442
Rnd3	479.994	0.494285	0.00963264
Fgl2	2147.35	0.494632	0.000366841
Gm19410	66.3496	0.495664	0.0406067
Ptpre	184.108	0.497023	0.0363816
Dipk2a	1390.11	0.497508	0.00326853
Slc17a7	413.76	0.505444	0.0141871
Arhgef19	1035.7	0.506941	0.0072806
Pomt2	482.57	0.507267	0.00794811
Mtss2	957.029	0.512381	0.00300743
Tmem131l	582.962	0.518287	0.00410355
Exoc4	1512.95	0.51885	0.000366841
2900052N01Rik	36.8033	0.519941	0.0365535
Rnf44	1251.07	0.520239	0.000852481
Cdv3	1647.23	0.524506	0.00116504
Tubb2a	316.829	0.52468	0.0122192
Prkcd	338.596	0.52482	0.011281
Gask1b	1145.41	0.529291	0.00496666
Lmo2	719.995	0.530762	0.00217245
Dnph1	36.4592	0.534759	0.0343431
Ctsl	4650.4	0.542729	2.39948e-05
Hectd2os	423.239	0.544128	0.00580198
Prss23	387.989	0.556021	0.0129965
Jun	1712.83	0.559091	0.000308444
Coq6	1512.71	0.563013	0.000118018
H2-Ab1	1059.69	0.572073	0.00220672
Grk5	1045.63	0.572528	0.00221282
Uck2	1072.52	0.576238	0.000497736
9230112J17Rik	299.262	0.587419	0.0075981
Tti1	802.991	0.591919	0.000602372
Aen	804.536	0.599434	0.000358998
Anxa5	2205.78	0.601153	4.08572e-05
Trim7	1418.35	0.601193	0.000674642
Slc19a2	310.915	0.604572	0.0047175
Gpx3	3716.68	0.605863	9.70072e-07
Cox19	994.826	0.610075	0.000127044
Klhl20	452.124	0.619325	0.00141937
Krt80	70.4513	0.626854	0.0226684
Cd74	2708.58	0.628004	8.44477e-06
H2-Aa	1346.31	0.631811	0.000406226
Dhx37	461.589	0.641599	0.0011294
Tpm2	441.981	0.650633	0.00348766
Rasef	43.2072	0.655972	0.0226451
Tmod4	578.799	0.661262	0.000427055
Spon2	49.8731	0.674855	0.0195578
H2-Eb1	1119.58	0.675689	0.000231036
Krt18	18.9513	0.677192	0.0151422
Prdm10	231.196	0.678913	0.0044443
Metrn	705.338	0.700206	3.91904e-05
Zbtb17	658.312	0.704178	0.000204667
Cilp	244.245	0.709109	0.00779208
Ckb	689.019	0.711616	3.51562e-05
Gm33424	50.2052	0.713176	0.0180944
Ankrd23	552.739	0.722108	0.000453539
Rcan1	1648.82	0.738383	1.78032e-07
Sdc4	619.776	0.744355	4.34921e-05
Slc38a4	364.653	0.761593	0.00157885
Prkag3	93.6382	0.770143	0.0100416
Fam160a1	1995.63	0.792462	9.08015e-09
Nmrk2	85.345	0.799978	0.00919314
Rassf7	24.0799	0.82433	0.0125187
Sh3gl1	443.612	0.833506	0.000111845
Dmxl2	1285.84	0.835913	7.46297e-08
Insig1	435.637	0.846431	2.0254e-05
Jpt1	1438.76	0.851047	4.11231e-09
Sh2d4a	588.505	0.87348	2.20486e-05
Plcd3	368.485	0.877998	8.03663e-05
Abcb9	393.003	0.883146	3.0541e-05
Ptgds	7707.71	0.887363	0.00670112
Mt3	25.3574	0.905634	0.0105458
Comt	3336.93	0.907644	3.09065e-13
Zdhhc2	154.919	0.908066	0.00141937
Ddr1	857.172	0.916173	7.79144e-08
Sytl2	46.5749	0.91953	0.00975449
Gm50114	338.603	0.927451	1.76034e-05
H4c9	54.3292	0.930777	0.00905931
Fxyd6	677.525	0.932261	8.05761e-08
Lamc2	208.025	0.938427	0.000969328
Stab2	23.5842	0.942441	0.00956683
Colq	186.956	0.955901	0.00240256
Gm26795	271.782	0.964041	0.000101243
ARVCF	628.24	0.982363	9.40141e-08
Sh3rf2	1129.58	0.989697	7.46297e-08
Padi4	22.1401	0.992044	0.00814357
Ccnd2	5236.65	0.994233	1.0912e-15
Scgb1c1	241.736	1.00513	5.48543e-05
Asap3	614.862	1.01866	1.65457e-06
Casq1	348.723	1.03617	8.4433e-05
Scn4b	2122.63	1.04438	1.92102e-12
Cdh22	43.5049	1.04792	0.00696696
Ucp2	2239.42	1.05745	1.36907e-14
Bc1	276.993	1.06011	3.27607e-05
Pdzd3	158.045	1.07221	0.00021757
Acta2	3297.36	1.07929	1.07903e-12
Scn1b	635.006	1.12559	6.65091e-11
Hpn	92.4644	1.15921	0.000989226
Cpxm2	566.487	1.16985	2.71805e-08
Gnb3	306.051	1.22416	1.89933e-07
Cdkn1a	622.337	1.22976	9.7686e-07
Epn3	840.43	1.27276	1.28304e-14
Kif26b	212.977	1.29693	7.236e-07
Plcd1	688.078	1.33005	1.27057e-14
Phlda3	396.514	1.3536	3.74358e-11
Nppb	3987.74	1.40105	0.00233947
Mylpf	35.2026	1.40391	0.00300743
Thbs1	223.594	1.4184	1.40613e-05
Tnfrsf12a	936.567	1.41842	6.23031e-11
Mybpc2	697.442	1.422	7.71778e-13
Bcl2	458.007	1.43314	1.35254e-11
Haus8	698.285	1.45856	4.70659e-18
Fgf6	43.2145	1.51772	0.00189359
Cdh4	149.264	1.52374	5.5334e-07
Slc9a3	85.0174	1.63028	5.48581e-05
Eprn	70.2317	1.67364	0.000121154
Rtn4r	293.968	1.69154	2.51433e-09
Myh7	2376.7	1.70013	1.534e-18
Ndnf	330	1.72152	6.64477e-14
Gm30873	43.6491	1.74661	0.000637614
Sec14l5	252.821	1.79848	2.36009e-12
Arhgap9	233.356	1.86644	8.72773e-13
Ankrd1	42100.7	1.95114	3.51547e-39
Brinp1	23.5321	1.97821	0.000840006
Serpinb1c	22.7793	2.0062	0.000795002
Meig1	131.037	2.0331	1.16383e-08
Aqp8	106.465	2.11963	9.8332e-08
Atp2a1	85.55	2.18887	1.08467e-07
Sntb1	448.959	2.28686	6.0368e-23
Ankrd55	40.8581	2.34063	4.37014e-05
Acta1	14139.7	2.48247	4.71808e-74
2310015A16Rik	325.261	2.53442	3.85986e-29
Klhdc7a	432.594	2.59789	1.5528e-29
Nppa	9015.66	2.69219	1.60617e-65
Cyp2b10	41.0063	2.78857	1.12068e-05
Tbx15	65.4842	3.16215	1.3962e-10
Gdf15	136.138	3.33174	1.03663e-14

## Sheet: Mouse | 4-months
Supplementary Table 1. RNAseq results
Mouse Samples: Differentially Expressed Genes | Kdm8fl/fl;Myh6cre vs Kdm8fl/fl | 4-months of Age
Gene	baseMean	log2FoldChange	padj
Aldob	238.705	-4.06581	2.67917e-81
2310039L15Rik	115.401	-2.43484	8.19123e-19
Gm29686	55.8155	-2.30936	4.01714e-16
Ogdhl	4100.39	-2.26122	3.24986e-68
Lix1	60.904	-2.21609	4.37687e-12
Gm10635	128.474	-2.14722	3.79805e-23
Sv2c	24.1674	-2.09227	2.41879e-06
Sbk2	165.665	-2.08555	9.67959e-30
Hcn1	49.6391	-2.07293	2.12838e-06
Cox6b2	33.1404	-1.88757	7.07045e-08
Kcnv2	356.169	-1.88711	8.6215e-23
Cabcoco1	327.783	-1.85196	1.71168e-37
Strit1	207.172	-1.84977	2.57995e-13
Acot3	19.4719	-1.83915	1.2173e-05
Maob	1589.01	-1.83771	2.47921e-76
Amy1	321.124	-1.79544	9.36113e-20
Tmem150c	272.391	-1.79351	1.33378e-21
Tlcd4	86.8037	-1.78728	3.71728e-10
Abhd18	1762.09	-1.78096	6.38086e-57
Rhot2	1882.86	-1.76619	3.19284e-84
Cspg4b	110.349	-1.74515	4.02726e-10
Tac1	53.2292	-1.7296	2.66192e-10
A930017K11Rik	14.4981	-1.71928	0.000184437
Pdzrn4	51.4652	-1.71401	8.1049e-09
Gm41717	61.5007	-1.70901	7.40662e-12
Gm24474	100.337	-1.67866	5.53859e-11
Acot1	358.902	-1.67467	3.39725e-16
Cngb3	116.632	-1.67257	2.10415e-11
Smim3	305.93	-1.67246	1.12741e-29
Prom2	8.85887	-1.65901	0.00068324
Sfrp5	35.0525	-1.65475	4.7914e-06
Gm31663	152.182	-1.63645	1.66189e-16
Efnb3	2684.39	-1.62894	3.09157e-44
Gm4544	121.39	-1.60452	1.30135e-13
Gm14267	52.2029	-1.59596	1.11873e-09
Ramp1	157.128	-1.59575	3.28492e-17
Gm32369	43.449	-1.58299	4.23167e-07
Gpr22	1678.3	-1.57854	2.14842e-36
Lgals4	1070.73	-1.57013	1.26172e-05
Dmd	3330.03	-1.5489	1.64201e-24
Acsl6	354.638	-1.5459	7.63727e-22
Gm26862	55.4218	-1.54513	1.71174e-10
Fam169a	34.3832	-1.53346	3.12354e-06
Ctnna3	672.85	-1.50903	4.90169e-18
Gm40841	13.775	-1.50417	0.001156
Clec18a	39.6123	-1.4953	4.34846e-07
Hcn4	384.69	-1.49413	1.85364e-24
Gm40604	36.2622	-1.48624	1.49421e-06
Ddc	129.666	-1.48371	2.96233e-09
Capn3	12.7256	-1.46274	0.000332156
Gm40652	13.1279	-1.44061	0.000846668
Amph	51.1888	-1.43774	1.05546e-07
Crb1	29.9977	-1.43171	2.87414e-05
Slc6a17	169.154	-1.40528	3.32966e-10
Kdm8	106.262	-1.39525	1.85386e-09
Cacng6	72.1838	-1.38117	9.01064e-08
Ctla4	68.7251	-1.37212	3.26991e-07
D830032E09Rik	159.965	-1.36753	6.14839e-15
Tuba4a	15193.2	-1.32936	6.37633e-53
Snhg11	12.7132	-1.32414	0.00176827
Nrg2	57.2342	-1.32211	4.02231e-07
Abracl	249.862	-1.3134	5.2895e-19
1190007I07Rik	276.053	-1.31113	8.61192e-26
Gm19522	123.137	-1.30217	2.02093e-11
Phactr3	19.023	-1.30191	0.000570283
Lrrc4b	478.459	-1.30146	2.38545e-21
Dhrs11	1964.72	-1.2958	9.07579e-62
Ston2	228.788	-1.28788	6.07424e-14
Tnip3	66.8866	-1.28118	2.06916e-08
Smco1	460.005	-1.2694	1.72877e-15
Cenpf	1290.38	-1.26357	7.80204e-15
Immp2l	349.931	-1.25696	6.81533e-21
Lypd2	22.4124	-1.2542	0.000142614
Dbh	61.13	-1.24016	8.42513e-07
Col11a2	51.3801	-1.2328	8.28446e-06
Adra1b	1030.51	-1.21962	1.30474e-32
Gm16316	34.3412	-1.21706	0.000277976
Ociad2	132.219	-1.20784	9.98107e-08
Ankrd63	83.8903	-1.20628	1.8441e-06
Frmpd3	83.4162	-1.20344	6.25356e-07
Ripor2	254.291	-1.18999	1.79073e-12
Gm50194	69.5343	-1.18685	9.38834e-08
Rmst	20.6844	-1.18355	0.000942963
Gm15535	19.2873	-1.18167	0.000911993
Banf2os	39.3358	-1.17342	6.89965e-05
Klhl13	529.93	-1.16872	3.43021e-37
Igfals	173.019	-1.16594	8.49156e-14
Krt222	765.269	-1.14078	5.5626e-13
Cacna1s	315.203	-1.13567	5.8761e-13
Tbc1d10c	62.9971	-1.13496	2.96925e-06
Wif1	97.0497	-1.13038	8.1141e-05
Eef2kmt	208.037	-1.12925	8.65916e-21
Dpyd	327.779	-1.12547	8.86875e-16
Gm14057	18.3519	-1.11824	0.000730603
2310016D03Rik	16.0116	-1.11689	0.00182029
Ppp2r3a	11310.2	-1.11611	8.63431e-36
Cds1	223.466	-1.09903	3.05591e-08
Gm28979	86.0003	-1.08635	2.1852e-06
Angptl3	43.171	-1.08374	6.29245e-05
Agt	73.0557	-1.07672	3.58233e-05
9630028I04Rik	136.6	-1.06951	4.45618e-07
Kcnj3	3132.04	-1.0623	1.06745e-29
Gm48882	139.412	-1.06014	4.70652e-08
Tmem82	391.109	-1.05972	5.65491e-11
Gm41414	10.5472	-1.05624	0.00333587
Galnt17	190.575	-1.05179	7.26631e-15
Mir208b	375.831	-1.04981	8.87285e-06
Pak5	11.4402	-1.04536	0.00330512
Ces1e	17.4883	-1.04469	0.00161036
Epb41l3	270.389	-1.04394	9.25489e-12
Angpt1	1221.33	-1.04007	1.37668e-19
Adgrb2	63.7861	-1.0334	1.77569e-05
Naxd	795.869	-1.03021	2.25987e-25
Gm6416	120.719	-1.02706	1.09834e-05
Hnmt	321.634	-1.02706	3.78008e-16
Pfkfb1	505.436	-1.02082	3.91306e-12
BB218582	254.656	-1.01989	3.36708e-08
Fahd2a	618.124	-1.01413	7.48088e-20
Asb11	3024.38	-1.01256	5.3881e-37
Atp2b3	7.2432	-1.01056	0.00320976
Spata6l	385.781	-1.00981	5.31615e-23
Gstk1	1484.83	-1.00852	2.79663e-27
Gca	457.828	-1.00792	6.08524e-19
Ssbp2	661.377	-1.00678	1.03036e-26
Rhbdl3	362.11	-1.00401	1.17009e-13
Gm14327	128.458	-0.996499	4.83314e-08
9030612E09Rik	86.7457	-0.990099	2.16658e-06
Mhrt	863.721	-0.988274	7.41747e-11
mt-Tn	110.529	-0.988238	6.60615e-08
Cdk16	4144.04	-0.986633	1.47947e-45
Phkg1	738.377	-0.982023	9.17894e-14
Car2	122.641	-0.980366	1.70825e-08
Rhbdd3	531.635	-0.97913	3.16055e-24
Tmem47	667.389	-0.978855	7.90014e-19
Klhl32	153.485	-0.976779	3.87463e-09
Erbb4	323.165	-0.974388	4.20532e-12
Kcnd2	1016.9	-0.970618	5.40372e-16
Gm17428	90.66	-0.969267	0.000608383
Ttll1	1507.64	-0.968776	5.0206e-19
Bckdhb	1584.64	-0.949474	6.01178e-31
Ldhd	1400.97	-0.948868	1.54203e-18
Gm19277	64.2763	-0.945181	2.14696e-05
Fam160b2	887.134	-0.938946	5.66729e-26
Dhrs7c	3299.58	-0.938717	4.74138e-43
Lactb2	856.153	-0.936975	2.78815e-28
Chd6	2568.3	-0.931277	3.74455e-05
Gm38560	30.0788	-0.930141	0.00095854
Fam122b	154.686	-0.926327	1.06191e-09
D830024N08Rik	597.813	-0.923261	1.69997e-14
Gstm7	904.504	-0.921885	1.21593e-20
Rp1	92.7127	-0.92151	8.37334e-06
Akr1b10	1109.54	-0.9169	5.99222e-34
Ano10	1548.68	-0.913102	5.27017e-10
Lgi1	143.687	-0.912791	1.87297e-06
Idh2	49879.6	-0.912025	4.97045e-25
Prepl	2614.14	-0.911814	5.55635e-13
Rabgap1l	1559.67	-0.910127	2.4226e-42
Sun3	15.6381	-0.908528	0.00350413
B230110C06Rik	51.7137	-0.908014	6.20994e-05
Gm49794	7.41625	-0.904401	0.00450735
Ech1	36429.7	-0.901391	2.83643e-14
Gm8113	25.5863	-0.900619	0.00478171
Plekhh1	80.5058	-0.895312	0.00012812
Gm34030	87.5175	-0.889283	3.00254e-07
Gm49477	475.73	-0.887711	1.75538e-15
Serhl	252.771	-0.887314	7.71976e-13
Chac2	413.969	-0.886829	8.31158e-20
Klhl33	1070.85	-0.883255	4.19061e-11
Mrps26	956.284	-0.875307	7.17236e-24
Fdxr	266.974	-0.874984	1.61424e-15
Mrgprh	158.285	-0.871831	7.03421e-09
Socs2	1161.85	-0.861495	1.9902e-17
Isyna1	491.586	-0.861221	2.19133e-11
Gfra4	153.406	-0.856142	1.11142e-07
Gata6os	213.583	-0.854406	9.40108e-10
Ptpru	115.845	-0.854403	7.39309e-05
Pnck	224.321	-0.842064	3.67608e-09
Tmem143	2977.18	-0.835521	1.96149e-22
Gm47845	73.2664	-0.833761	0.000169152
Dusp23	327.726	-0.831561	6.41702e-09
Tuba8	3447.34	-0.830489	3.17483e-18
Il15	911.225	-0.82631	5.05312e-16
Gm28609	27.7121	-0.824647	0.00429419
Cacna1h	239.365	-0.823046	1.13746e-05
Rgs6	580.792	-0.821485	3.00449e-14
Exoc2	634.659	-0.820413	1.3843e-27
Metap1d	1033.44	-0.818196	8.49153e-12
Pkia	7852.66	-0.817967	1.12668e-56
Neb	250.576	-0.814759	0.000182279
Lingo3	394.674	-0.814612	2.75143e-07
Armh4	669.221	-0.814454	3.30744e-16
Naxe	1167.99	-0.812751	2.08399e-12
Kcna4	36.3765	-0.803618	0.00154574
9430062P05Rik	138.525	-0.801061	0.00167776
Sema6c	205.476	-0.796248	9.87396e-07
Trabd2b	4627.01	-0.796132	3.9263e-17
Fuom	568.775	-0.795639	1.50793e-08
Dlst	19203.8	-0.794106	7.02777e-28
Gm36372	107.921	-0.793063	3.55262e-05
Kcnh7	44.0905	-0.79247	0.00336445
Tesc	2609.01	-0.790591	3.1325e-11
Decr1	13199.3	-0.789614	5.3881e-37
Dnaaf3	255.891	-0.789265	4.045e-10
Cmss1	1488.92	-0.787917	6.3798e-12
Mboat2	205.282	-0.786603	4.6719e-10
Ccdc91	995.082	-0.785282	7.14961e-27
Acss1	11344.4	-0.784963	3.4628e-39
Gm44769	34.3175	-0.782198	0.00316647
Rbfox1	1211.32	-0.781677	1.30018e-08
Zpbp	33.7505	-0.780255	0.00215354
Hsbp1l1	45.7195	-0.776441	0.000958802
Klhl23	1443.38	-0.77525	1.31292e-20
Xkr6	35.1256	-0.775073	0.00242293
Fam163b	11.7288	-0.774757	0.00917144
Gm3235	31.6815	-0.771125	0.00319188
1700119I11Rik	60.6254	-0.770414	0.000505343
Yipf7	2520.94	-0.769244	8.24661e-21
Slc12a7	6318.02	-0.767205	3.39725e-16
Wdr83	820.771	-0.766584	2.35644e-19
Mccc1	3412.29	-0.763991	3.08245e-27
Ccdc141	5855.43	-0.763096	2.11878e-18
Cdc23	856.756	-0.761217	1.10029e-21
Camk1	1675.51	-0.760137	7.0227e-17
Atp6v1g2	75.2792	-0.759628	4.32521e-05
Ndufaf6	473.317	-0.756199	3.60197e-13
2310015A10Rik	464.375	-0.754038	1.23839e-19
2410004B18Rik	433.742	-0.752845	1.50498e-11
9330158H04Rik	313.774	-0.752736	1.04834e-09
Apoo-ps	9.41262	-0.751521	0.0103078
Fhl2	41783.5	-0.749769	1.00013e-22
Dbt	2390.05	-0.74571	3.58014e-11
2410137M14Rik	17.7489	-0.744948	0.00978172
Cox7a1	14490.1	-0.744119	1.67329e-09
Asb4	123.602	-0.743691	6.37982e-05
Snrpn	1037.9	-0.740665	4.47555e-11
Epb41l4b	84.9785	-0.735754	0.000165394
Acadm	37386.2	-0.733063	6.69233e-31
Gm47644	478.336	-0.732027	0.00264324
Gm11899	54.1595	-0.72792	0.00058261
mt-Tc	213.871	-0.727258	6.1144e-10
Ret	246.034	-0.726551	1.84648e-06
Snord72	5.65753	-0.726305	0.0112043
Lypd8l	116.168	-0.722749	0.00299334
Fastk	6921.11	-0.721602	1.2106e-20
Tha1	280.562	-0.720392	1.01449e-07
Rpl3l	8037.44	-0.718274	2.12626e-25
Slf1	1148.52	-0.71667	2.0595e-14
Acot4	58.3168	-0.715727	0.000593843
Cryzl2	214.005	-0.715349	1.73209e-06
Npm3	288.056	-0.714984	3.7667e-09
Snn	756.29	-0.714063	2.01182e-13
Tsc2	3663.89	-0.710534	5.32145e-10
Arhgef9	678.881	-0.709863	2.9685e-14
Tsix	6.16414	-0.709327	0.00562653
Bcas2	1047.14	-0.708198	1.14278e-20
Tgfbr3l	22.0458	-0.70732	0.0126372
Celsr3	82.0374	-0.705075	0.000681438
G0s2	1373.64	-0.704497	0.000723712
mt-Rnr2	323163	-0.701968	3.28813e-12
Etfbkmt	560.282	-0.700829	4.84865e-07
Zim1	60.898	-0.699988	0.00214664
Tnni3	109199	-0.699348	3.3369e-16
Dglucy	1801.21	-0.699241	2.60675e-12
Snhg14	326.684	-0.69885	0.000243005
Gm28651	150.522	-0.698433	3.58581e-06
Asb5	714.841	-0.697163	1.26942e-14
2900076A07Rik	571.061	-0.696173	1.57352e-12
Gm37829	1795.05	-0.696069	3.50755e-16
Cideb	14.3327	-0.695431	0.00996661
Lclat1	4781.11	-0.693242	3.26484e-13
Lmf1	676.589	-0.692917	8.72846e-16
Sugp2	1015.35	-0.69168	5.38829e-27
Slc22a3	297.788	-0.690433	3.04433e-08
Gm42517	51.7967	-0.688503	0.00295591
Tmem191c	47.0781	-0.685966	0.00320407
Tnfrsf19	107.552	-0.685947	0.00101389
Gm45012	91.5925	-0.684112	0.00187689
Mccc2	1846.76	-0.684104	5.71424e-21
Spg7	3454.89	-0.683937	2.81946e-27
9330151L19Rik	86.4702	-0.683621	0.000324192
Armc2	1414.09	-0.682589	6.62115e-09
Psme4	13058.4	-0.682465	3.6651e-09
Sec61g	41.6592	-0.679738	0.00133468
Cfap61	45.1841	-0.679388	0.0025604
Gm43361	86.7566	-0.677454	0.000507573
Prrg1	398.859	-0.676288	2.18111e-11
Itgb1bp2	4262.26	-0.676095	1.55997e-16
Gal3st2c	196.321	-0.672406	0.00142602
Clcn1	362.323	-0.670463	0.000585281
Gm12381	47.4398	-0.66916	0.00732361
mt-Rnr1	124232	-0.66746	6.21956e-12
Tmem35a	100.051	-0.667125	0.00180143
Gm49284	95.5899	-0.665952	0.000546122
Ppp1r9a	781.04	-0.665929	3.57878e-09
Myom2	33427.5	-0.664163	3.10805e-09
Acadvl	16839.1	-0.663812	7.71842e-26
Tmx1	2469.45	-0.663724	7.34739e-09
Zscan30	61.276	-0.66083	0.000553333
2310040G07Rik	69.3563	-0.659488	0.00219675
Ggct	481.611	-0.659004	3.31272e-09
Slc41a3	945.388	-0.658661	0.0017398
Slc27a1	5411.88	-0.657903	1.27037e-10
Pccb	3755.52	-0.65736	2.15835e-24
Slc25a31	13.2305	-0.655946	0.0136918
Tsc22d1	8263.25	-0.654198	2.32154e-42
Hes6	487.735	-0.652577	1.04238e-09
Det1	473.141	-0.651874	1.58011e-13
Ptges3l	382.512	-0.650622	1.07002e-09
Abcb8	2631.45	-0.650078	8.478e-16
2700097O09Rik	253.352	-0.649589	0.000239093
Ctsf	1353.19	-0.649359	8.76321e-24
Rgs22	6.9244	-0.649005	0.0147618
Idh3b	22566.1	-0.648709	8.59649e-26
Gja3	678.027	-0.64838	1.36824e-13
Cmbl	911.878	-0.647895	8.24318e-08
Hspa12a	1117.37	-0.644996	2.83479e-11
Gm36028	22.0762	-0.643049	0.0125988
Cyb5rl	379.096	-0.641851	8.71423e-10
Mettl26	270.396	-0.641823	6.60175e-07
Kbtbd12	439.672	-0.641638	1.33307e-08
Slc12a4	1601.52	-0.641404	6.46868e-11
Camk2b	420.495	-0.641388	4.16478e-09
Dcakd	1019.21	-0.641346	7.56871e-19
Rxrg	1871.61	-0.640819	5.9236e-17
Flad1	1430.6	-0.640075	7.32493e-11
Hadh	19683.4	-0.639766	1.19715e-17
Ndufaf5	569.36	-0.638998	1.26441e-12
Spag4	20.9058	-0.637926	0.00879915
Mark1	272.039	-0.637331	2.95054e-08
Mir133a-1hg	103.038	-0.637281	0.000379726
Lpl	132697	-0.636315	1.25457e-06
Gm14097	28.9992	-0.635673	0.00927522
Gm8189	17.7308	-0.635362	0.0179384
Gm45495	147.173	-0.634954	0.000162474
Gm48607	55.9949	-0.63345	0.00247734
Apmap	1190.67	-0.633434	3.50009e-14
Car14	3101.46	-0.632842	4.45677e-17
Mterf2	378.387	-0.63181	3.19995e-08
Fitm2	6300.96	-0.629701	7.62151e-18
Hmgn5	797.959	-0.627016	9.3978e-09
Mgst3	5868.06	-0.626944	8.83157e-09
4930481A15Rik	300.522	-0.625425	1.61745e-06
Mettl15	233.865	-0.623967	3.52505e-06
Fdft1	1238.09	-0.623441	4.00423e-09
Slc22a1	46.1507	-0.622726	0.013377
Etfa	22512.4	-0.618933	9.61157e-24
Ndufa3	6037.55	-0.614886	2.36445e-08
Acss3	27.5293	-0.614344	0.0076798
As3mt	1803.86	-0.611345	4.30031e-14
Got1	24770.9	-0.610336	5.4607e-12
Gatd3a	10665.1	-0.610033	1.35896e-16
Gnmt	50.9576	-0.609587	0.0078832
Egflam	672.703	-0.609586	1.19594e-07
2310015K22Rik	17.8425	-0.609159	0.0175862
Kcnj2	1472.63	-0.608493	0.00204002
Etfdh	22350	-0.607298	5.0798e-20
Adhfe1	1999.68	-0.606463	1.64565e-12
Ndufa6	5902.95	-0.604938	5.35928e-08
Impa2	726.924	-0.604526	1.47126e-08
Nudt11	71.4552	-0.604143	0.000621886
Efcab2	5026.24	-0.603812	2.3788e-15
Fuz	190.201	-0.6035	1.3541e-05
Apln	467.733	-0.603217	6.11514e-07
Syde2	1000.17	-0.602284	2.55139e-06
Trmt13	186.515	-0.600608	3.84677e-06
Fyco1	16262.3	-0.599268	1.95805e-06
Polr3gl	757.239	-0.599162	3.12471e-12
Plscr5	34.5515	-0.59906	0.0103276
Aldh6a1	6846.51	-0.59892	6.40809e-09
Abca12	281.477	-0.598598	1.96534e-05
Irx3	988.256	-0.598224	1.98167e-06
Sord	4600.11	-0.597087	3.224e-14
Mgat3	165.541	-0.594033	0.000486916
Atp5md	5026.82	-0.593149	1.81942e-05
Rgs7	58.6411	-0.593127	0.0072226
Hspa5	16643	-0.591928	2.45668e-19
1810014B01Rik	234.944	-0.591263	1.27519e-05
Gm45716	322.464	-0.591243	1.16233e-05
Gm32699	24.9462	-0.59111	0.0183997
Slc12a5	62.1717	-0.590683	0.00998785
A930028N01Rik	39.4853	-0.590615	0.0169174
Acadsb	4831.34	-0.590298	3.52635e-13
Ift81	1515.33	-0.590235	9.44288e-11
Slc25a11	14490.7	-0.589649	2.88393e-16
Mfsd3	167.113	-0.589273	2.39371e-06
Dcaf12l1	162.987	-0.588935	6.7153e-05
Ccdc167	94.2995	-0.586953	0.00112427
Ybx2	542.89	-0.586619	1.87353e-05
Zfp268	226.701	-0.586484	1.43337e-05
B3galnt2	789.032	-0.584748	2.20818e-17
Prkd1	193.063	-0.583556	0.000154352
Ndufa13	9546.82	-0.582526	8.2789e-09
Acaa2	30037.1	-0.581874	7.33468e-14
Gm50100	376.409	-0.58177	8.8198e-07
Pttg1	1747.75	-0.581265	1.0894e-16
Sqor	1271.49	-0.579904	1.72864e-15
Fbp2	894.171	-0.578763	1.61297e-10
Cadm4	722.069	-0.577971	2.40041e-09
Pcmtd2	1915.78	-0.577864	5.44578e-13
Akt1	6432.91	-0.575503	4.28011e-13
2310015D24Rik	65.1222	-0.575495	0.00232692
Gpsm1	4450.96	-0.575317	4.48476e-12
Atg10	615.897	-0.574368	4.38237e-13
Cdh20	42.1494	-0.573928	0.015592
Grb14	5746.21	-0.573661	2.07921e-23
Gm42940	91.0627	-0.57294	0.000574838
Ces1d	4205.21	-0.571862	2.07521e-07
Cmya5	25702.1	-0.570448	9.4166e-08
Scrn3	1091.84	-0.570178	7.46028e-14
Sucla2	20881	-0.5696	5.34374e-27
Osbpl1a	2343.19	-0.568768	1.92711e-29
2310047D07Rik	11.14	-0.567774	0.0233666
Me3	2394.31	-0.567407	4.11627e-19
Smim8	841.775	-0.567318	9.85749e-11
Lysmd4	559.731	-0.566824	6.08417e-08
Apex2	234.593	-0.566356	0.000428204
Cmtm8	348.243	-0.566207	5.34587e-05
Slc16a8	59.6797	-0.565733	0.00520138
Dhdh	810.23	-0.564958	4.40648e-08
Etfb	2318.63	-0.564609	8.11152e-08
Dut	603.985	-0.564292	3.89908e-06
Gm6445	48.4717	-0.562245	0.00905263
Sertm1	14.7602	-0.56192	0.0249686
Acat1	19428.9	-0.561861	2.30541e-24
Suclg1	10668	-0.560306	6.53434e-17
Gm2011	81.9915	-0.559622	0.00680093
Hspe1	1894.52	-0.55956	1.11327e-09
C130080G10Rik	1310.38	-0.558696	1.76804e-06
Tafa5	222.324	-0.558325	0.000166305
Ppargc1a	3465.57	-0.558246	3.79902e-06
Teddm2	37.6871	-0.557914	0.011839
Ndufaf4	2103.39	-0.557162	1.58186e-19
Raver2	209.078	-0.556733	1.42064e-05
Dnajc28	1745.82	-0.556314	2.34793e-08
Isoc1	2581.22	-0.556147	8.58e-32
Sbk3	162.6	-0.555334	0.00036143
Bckdha	1864.91	-0.554907	3.23576e-10
Atp5k	6473.67	-0.554651	7.7309e-06
Nqo2	1039.1	-0.554032	7.33466e-12
Pard3b	556.82	-0.553255	2.79981e-08
Gm50321	776.654	-0.552536	6.18505e-06
Apip	1314.55	-0.552536	1.13583e-12
Gm10419	20.0046	-0.551644	0.0200506
4933432I09Rik	13.9707	-0.550962	0.0246759
Cox7b	15439.4	-0.550699	2.88046e-08
A530001N23Rik	15.5676	-0.550676	0.0263254
Fut2	30.4196	-0.550458	0.0193843
Tnfaip8	2511.06	-0.550292	4.22711e-08
Gm14261	64.7499	-0.550141	0.00398093
Zbtb18	1339.61	-0.549522	6.94266e-14
Gm47155	183.303	-0.549366	0.00303803
Ndufa5	7129.21	-0.549282	1.58998e-06
Flvcr2	145.946	-0.549173	0.00108649
Hopx	5409.19	-0.548498	3.50603e-07
Pygo1	980.164	-0.548172	8.03112e-12
Ccrl2	457.195	-0.548002	1.23691e-06
Endog	898.212	-0.547753	4.79688e-06
Gm6444	70.1252	-0.546133	0.0122515
Tll2	55.9192	-0.546087	0.0150279
Tmem159	761.357	-0.545755	2.11751e-08
Ndufab1	3762.08	-0.545691	1.24513e-10
Kbtbd3	383.152	-0.545377	4.91082e-08
D3Ertd751e	764.829	-0.544925	1.43152e-07
Pde11a	83.3423	-0.543855	0.016355
Tnnt2	244418	-0.542698	1.6706e-17
Slc25a4	146854	-0.542093	7.58257e-17
Lrrc3b	631.435	-0.541715	2.40124e-06
Pde7a	1231.09	-0.541566	5.07392e-08
Tango2	3763.08	-0.541118	3.60485e-11
Mrpl1	1051.01	-0.54094	4.53815e-16
D830035M03Rik	12.917	-0.540268	0.0248987
Rasl2-9	100.715	-0.538805	0.000347209
Fam210a	4460.85	-0.538801	1.8793e-07
Mgst1	1057.51	-0.538774	5.92126e-05
L3hypdh	271.974	-0.538257	3.39992e-06
Cd59b	41.6437	-0.53825	0.00872492
Glrx	581.021	-0.536824	2.00959e-11
Ppp1r42	4.77734	-0.536655	0.0193635
Gcat	362.907	-0.536292	4.59646e-05
Ndufa4	20454.5	-0.535781	4.4577e-07
Mtfp1	3965.07	-0.535566	2.17415e-10
Atp5h	21341.7	-0.534604	7.42379e-12
Apool	1323.63	-0.533387	1.93585e-16
Mrps28	1029.84	-0.532036	3.17947e-06
Gm42790	8.07582	-0.530567	0.0191353
Mlycd	3709.67	-0.530039	1.46382e-08
Tmem70	2950.71	-0.528618	3.08245e-27
Cuzd1	32.0524	-0.528072	0.0125608
Mybpc3	107578	-0.527634	6.13291e-09
Zfp612	643.055	-0.526684	7.86894e-07
Rph3al	144.571	-0.526509	9.86686e-05
Rmc1	804.531	-0.524864	1.98652e-09
Fgf7	48.2542	-0.524593	0.00876468
Lsm3	359.126	-0.524372	3.23326e-07
Ndufb1	2587.26	-0.524138	1.4113e-05
Magi2	294.723	-0.523415	3.49541e-05
Timm21	1122.7	-0.522711	9.69219e-13
Gm43032	79.0112	-0.522528	0.00712439
Casc1	210.371	-0.521861	1.09079e-05
Uqcrb	9647.75	-0.520426	9.27413e-10
Tmem258	1102.7	-0.518709	5.23765e-07
Tmeff1	264.796	-0.51837	5.63192e-06
Acyp2	1836.3	-0.517464	5.63725e-06
Crhr2	988.254	-0.517463	1.37877e-05
Etfrf1	1760.28	-0.516963	2.87652e-14
Mrps9	2430.18	-0.516782	5.12824e-13
Ndufv2	16035.9	-0.515202	5.6938e-11
Mrpl38	1549.31	-0.51508	1.4793e-08
Spryd7	1252.87	-0.514939	8.01775e-16
Hdlbp	21988.6	-0.514754	2.34001e-08
Nudt6	270.25	-0.513641	1.73956e-05
Macrod2	128.977	-0.513576	0.000834977
Cox7c	9860.62	-0.512948	1.99765e-06
Gm13479	82.0437	-0.51247	0.00602283
Lrrc39	4068.09	-0.512121	4.19685e-15
AI480526	156.052	-0.510674	0.0160197
Retsat	1778.3	-0.510587	4.80902e-08
Nudt7	2019.18	-0.510408	9.54836e-12
Tcea3	2863.64	-0.510364	3.63662e-08
Atp2a2	513960	-0.510116	2.26862e-07
Hemk1	464.893	-0.509932	4.9207e-06
Ppa2	2338.57	-0.509686	2.32155e-10
Slc40a1	848.887	-0.507487	3.10629e-05
Retreg1	8291.97	-0.507381	2.49147e-20
Orc3	960.024	-0.507272	2.79041e-11
Alkbh7	1130.63	-0.506765	2.14696e-05
Acot2	2584	-0.505788	9.41848e-06
Fah	496.792	-0.5057	2.4423e-06
Rtn2	2147.84	-0.505473	8.80669e-08
Gm19689	18.97	-0.505149	0.0275566
Mrps11	525.183	-0.505114	7.42861e-07
Scd4	405.503	-0.504987	0.00658472
Gm30970	45.1583	-0.504983	0.0100113
Mrpl42	6029.91	-0.504289	8.69382e-09
Mipep	2690.8	-0.504273	7.22338e-14
Gm5860	237.167	-0.504154	0.000114101
Mrpl47	788.368	-0.504144	1.0055e-09
Mrpl45	1995.48	-0.503975	3.09972e-14
Tmem164	1071.97	-0.503244	0.00104765
Khdrbs3	1774.86	-0.502708	3.56196e-11
Mlf1	4383.02	-0.502629	6.756e-07
Mtr	5363.75	-0.501875	0.000585281
A230072C01Rik	40.5202	-0.501671	0.0144327
Tbc1d32	220.082	-0.501443	0.000625589
Pnmal2	184.164	-0.501341	0.00056836
Ppm1k	3248.67	-0.501076	6.9093e-05
Epop	41.0836	-0.50075	0.0186312
Hrc	34336.1	-0.500267	5.53947e-08
Gm15543	782.637	-0.500205	1.00547e-05
Asb16	47.4033	-0.500021	0.0142475
Gm12519	76.567	-0.499412	0.0126372
Fibp	619.463	-0.499062	2.38652e-07
Ube2b	8435.36	-0.49897	1.69997e-14
Ttc19	1456.76	-0.498787	2.30184e-16
B3gat3	954.902	-0.497951	2.89691e-09
Ndufs5	1165.85	-0.497761	2.67443e-07
Manf	831.856	-0.497488	4.37584e-06
Eci1	8457.04	-0.497065	4.29895e-08
Gm10069	14.7204	-0.49687	0.0342599
Sod2	18446	-0.496811	5.87989e-16
Ephx2	7686.25	-0.496622	7.23052e-14
Mettl18	98.0608	-0.49626	0.00138571
Ppp1r3d	573.724	-0.495779	4.38669e-07
Farp2	428.261	-0.495502	7.75237e-06
Nmnat3	615.122	-0.495235	4.50994e-09
Gm31013	209.603	-0.49515	0.000849663
Kiz	2004.51	-0.494668	4.33351e-15
S1pr5	32.8831	-0.494459	0.0186035
Hgh1	146.189	-0.493957	0.00213778
Hhatl	3095.77	-0.493638	1.8278e-07
Gm31251	285.472	-0.493325	0.0117966
Abcb4	1224.13	-0.492238	1.66268e-05
Dram2	2040.42	-0.491484	1.89425e-19
Cradd	290.086	-0.491313	1.40826e-06
Ptcd2	1507.57	-0.491024	3.68321e-10
Apbb1	3467.11	-0.490323	3.01485e-11
Ndufs4	5352.03	-0.490136	1.09397e-08
Ccnh	860.758	-0.489991	5.2986e-13
2510002D24Rik	422.982	-0.48962	1.58353e-07
Wipi1	3515.41	-0.489485	2.12187e-11
Gnai1	110.7	-0.489387	0.00487045
A330023F24Rik	203.028	-0.48927	0.00543078
Cd28	169.628	-0.489235	0.00174406
Vwc2	20.5263	-0.489089	0.0329355
Gm5805	65.031	-0.488962	0.0186035
4930431P22Rik	5.49517	-0.488767	0.0311538
Aldh5a1	1118.57	-0.488726	4.93579e-07
Ttpa	21.6028	-0.488529	0.0314892
Lrrc52	54.2549	-0.488306	0.0147724
Wfdc1	419.469	-0.487861	4.14807e-06
Lgi3	97.1445	-0.487798	0.0145908
Art3	7580.73	-0.487046	2.77376e-06
Cep85l	641.646	-0.486895	1.17589e-06
Mmaa	1175.97	-0.486872	2.77085e-13
Mrps35	2151.34	-0.486514	1.58568e-10
Adal	300.376	-0.486391	4.2902e-06
Fndc5	15063.3	-0.486337	4.03413e-10
Iftap	1523.82	-0.486211	6.24343e-08
Mrpl50	1992.97	-0.485829	2.4853e-12
Gm43359	43.5062	-0.485562	0.0191022
Tbx5	776.01	-0.485414	2.66584e-06
Araf	2162.58	-0.48474	2.78839e-13
Atp5pb	28275.1	-0.484556	1.84336e-12
Gm47547	149.192	-0.484533	0.000493326
BC004004	5207.34	-0.484408	4.66036e-11
Ndufs1	22624.5	-0.483737	4.56977e-17
Chrm2	4480.48	-0.483105	2.43649e-06
Amd1	1975.18	-0.483105	0.00120754
Col13a1	34.2093	-0.482971	0.0224764
Ublcp1	754.159	-0.481913	2.54605e-09
Hand2os1	1386.5	-0.481541	8.31349e-06
Cntn5	126.069	-0.480947	0.0137121
Phf24	186.018	-0.48063	0.000520339
Cycs	6994.81	-0.480557	7.77973e-10
Gm14326	230.549	-0.480118	4.18291e-05
Fh1	13967	-0.479115	7.13679e-16
Nadk2	2581.16	-0.478407	4.4762e-07
Mpv17	1217.81	-0.478118	1.50796e-07
Mme	425.993	-0.478065	0.000105688
Atp5g3	38114.1	-0.477912	1.05667e-11
Chd3	903.669	-0.477894	6.81459e-05
Ndufs3	7470.96	-0.477279	1.17669e-09
Hey2	136.065	-0.476851	0.00253894
Dhrs4	2578.56	-0.476267	7.1662e-15
Gm37691	220.786	-0.476037	4.45909e-05
Slc36a2	536.648	-0.475824	0.000942963
Hibadh	7732.74	-0.475554	1.36824e-13
Ubxn6	418.695	-0.475521	6.62802e-05
Klhl3	251.022	-0.475369	0.000519228
Zfp983	75.2988	-0.474886	0.00729062
Gm20300	902.835	-0.474468	2.72608e-06
Mir133a-1	13.5943	-0.474275	0.0380044
Oxld1	594.488	-0.473721	3.21395e-05
Noxred1	11.3519	-0.473519	0.0368517
Gm47850	10.5017	-0.472473	0.0395952
Asb14	3143.54	-0.472341	8.52247e-08
Spg11	559.162	-0.472305	1.96136e-05
Fam131a	810.712	-0.472011	5.71413e-05
Morc2b	14.1478	-0.472005	0.0381698
Eri3	1476.94	-0.471955	3.15376e-08
Hsd17b10	3525.58	-0.471282	2.35904e-08
Aldh16a1	395.782	-0.47115	4.33957e-05
Mtif2	1692.16	-0.470958	1.74158e-09
Cdc37l1	3781.25	-0.470818	1.13801e-10
Ndufa8	9428.2	-0.470353	1.41898e-11
Zfp970	968.237	-0.469895	0.00450474
Myl2	180112	-0.469648	2.04586e-07
Asic3	8.57204	-0.469516	0.0380044
Psd3	1321.44	-0.469344	1.19967e-06
Sh3glb2	1454.14	-0.468829	4.39159e-07
B430212C06Rik	28.8591	-0.468582	0.0226658
Ndufb10	13846.8	-0.468498	1.22167e-11
Pdp2	1202.27	-0.467222	0.00356913
Msrb2	1697.97	-0.467062	5.5391e-09
Dennd6b	518.359	-0.466918	2.83255e-05
E030044B06Rik	31.8156	-0.466817	0.0308118
Ptpn3	2574.56	-0.466737	0.000422652
Ipo13	2838.01	-0.466626	7.88541e-07
Cox8b	11167	-0.466586	7.50515e-05
Urod	1594.28	-0.465802	9.11114e-08
Arl4a	573.179	-0.465784	3.13866e-06
Pink1	24206.3	-0.465013	1.00175e-07
Yae1d1	873.602	-0.464231	3.62035e-07
Bcl2l11	433.94	-0.464155	0.00428532
Rab9b	6.94401	-0.463884	0.0411024
Adamts7	892.778	-0.463728	0.000118924
Gm11752	25.4643	-0.463425	0.0362152
Dnajc15	1952.36	-0.462881	2.62491e-10
Cox5a	8876.03	-0.462406	4.36698e-10
Calr3	428.321	-0.462403	5.5427e-07
Gm43011	12.8499	-0.462252	0.0411194
Cd1d1	67.8448	-0.462109	0.00844725
Inpp4b	1830.46	-0.461996	2.27811e-06
Smim11	957.193	-0.461428	2.20385e-07
Gm44623	17.6444	-0.460767	0.0394186
mt-Tp	1878.3	-0.460668	3.02505e-05
Ak4	1249.29	-0.459626	3.08728e-08
A530058N18Rik	35.7246	-0.45943	0.0219325
Cd99l2	2924.01	-0.459101	8.51026e-12
Vtn	782.414	-0.458775	5.92126e-05
Hspd1	11787.4	-0.458242	3.9073e-07
Magix	941.17	-0.458199	2.60226e-06
Cpt2	6801.77	-0.458003	2.07398e-08
Ndufa1	4458.6	-0.457681	2.43382e-05
8430422M14Rik	90.2314	-0.457257	0.0248987
Aldh9a1	1165.2	-0.456976	0.000979861
Reep1	905.68	-0.456352	9.10672e-10
Hipk4	29.6115	-0.455709	0.0243586
Nudt17	50.8208	-0.455669	0.0208615
Nkiras1	954.334	-0.455243	1.07469e-08
Slc25a20	6374.57	-0.454955	8.21599e-09
Mcee	1599.11	-0.454356	1.07013e-06
Alox5	588.132	-0.454266	0.00142636
Dap3	2979.99	-0.454083	1.10649e-13
Pin4	90.8978	-0.453529	0.0031128
Gm17853	17.6159	-0.45265	0.0423096
Rbpms2	935.648	-0.452279	7.6874e-05
Ppp2r3d	1096.18	-0.452196	3.57878e-09
Ppip5k2	5745.87	-0.452135	4.53775e-05
Cox6c	17204.5	-0.451889	7.43016e-05
Mrpl28	2766.85	-0.450996	7.48431e-07
Rps6ka5	443.571	-0.450892	0.000257368
Fabp3-ps1	181.871	-0.450709	0.00188942
Hjv	8518.4	-0.450222	1.16561e-08
Dld	17257.4	-0.450191	8.44043e-11
Tspyl4	372.896	-0.450174	0.000126159
Zfp189	210.691	-0.450073	0.00016949
Slc2a12	238.923	-0.449194	0.00230931
Kyat3	816.529	-0.449185	1.28282e-07
Pdhb	20331.5	-0.447842	7.75961e-17
1700094D03Rik	29.7004	-0.447153	0.0308689
Stau2	2058.45	-0.447091	9.56565e-12
Pld6	17.3319	-0.447019	0.0431887
Mocs1	448.047	-0.446861	4.95051e-07
Fam161b	316.185	-0.446533	0.000799617
Klhdc1	1166.75	-0.446518	4.00263e-08
Mb	173631	-0.446357	2.22817e-11
Ccser1	30.6113	-0.446146	0.0316822
Cbr4	1173.22	-0.446045	2.32745e-10
Dcun1d2	2684.77	-0.445781	1.36445e-14
Mtres1	1501.67	-0.445533	4.40648e-08
Gm49083	12.5963	-0.445455	0.0460236
Zfp943	671.696	-0.445358	3.37587e-06
Slc5a1	14.5702	-0.445125	0.0423615
Zfyve21	1054.63	-0.444748	4.76478e-06
Abhd14b	148.049	-0.444467	0.00534444
Rmdn1	950.802	-0.444174	9.92168e-07
Isoc2a	1445.6	-0.443991	8.64079e-06
Slc35b1	691.143	-0.443204	3.53863e-07
Pkd2l2	646.64	-0.443087	0.000193649
Slc25a42	2569.99	-0.442968	4.45618e-07
Pxmp2	1121.46	-0.442633	3.28528e-06
Eif4e	4228.86	-0.442457	3.49324e-09
Gm38393	96.9478	-0.442445	0.0245006
Fkbp3	3482.39	-0.441817	1.98005e-09
Ndufb8	9035.94	-0.441647	4.91247e-07
Nptn	2701.17	-0.441546	1.20206e-09
Cracdl	25.8614	-0.441116	0.0391631
Pfdn6	820.052	-0.440743	3.72754e-06
Gsg1l	412.984	-0.439918	0.00104602
Uqcrc2	26071.6	-0.439313	4.0626e-19
Alkbh6	313.571	-0.439042	7.96566e-05
Syt7	1569.29	-0.439038	1.05217e-05
Ltbp1	1809.19	-0.439034	2.89176e-05
Uros	827.371	-0.43896	2.55245e-08
Mettl17	348.761	-0.438834	1.42064e-05
Ndufa7	4128.99	-0.438466	1.62517e-05
Ndufs2	31217.8	-0.43835	7.48544e-12
Perm1	11515.6	-0.437632	5.6431e-08
Mrps31	1241.96	-0.437092	4.98701e-10
Ndufb2	1021.1	-0.436867	0.0010098
Pde3a	3162	-0.436843	0.000122302
Gpr155	637.223	-0.436545	4.03383e-06
Fmc1	1347.54	-0.43585	0.000285365
Dmac2	1238.51	-0.435846	1.55209e-08
Svip	1362.48	-0.435671	1.11079e-10
Ano8	1058.44	-0.435332	4.65275e-07
Creb3	634.697	-0.434544	4.77591e-06
Gm20735	37.8492	-0.434318	0.0326395
Ivd	11827.4	-0.433485	2.19343e-05
Slc25a3	46446.5	-0.433388	2.19014e-10
Gm43609	25.0714	-0.432978	0.0493271
Zfp770	773.623	-0.43262	3.36495e-06
Slc25a34	5656.38	-0.432332	1.5604e-05
Pde2a	29.1851	-0.432153	0.044499
Apba3	1850.81	-0.432067	4.39556e-05
Gcdh	2241.39	-0.431887	6.0678e-08
Fgf9	245.038	-0.431777	0.000978263
Ndufv3	5239.4	-0.431726	1.6183e-07
Etl4	1407.45	-0.431693	6.38193e-08
Rnls	186.849	-0.43108	0.000724436
Cep112	130.964	-0.431048	0.00521822
Zfp938	234.779	-0.430884	0.0010098
Trdn	14124.6	-0.430737	9.73177e-11
Top1mt	164.559	-0.430425	0.00133468
Rab9	580.782	-0.430311	1.32234e-05
Gm47322	16.6133	-0.430077	0.0474636
Vps39	1192.95	-0.430001	1.5337e-08
Pecr	264.096	-0.429478	0.000394933
Ss18l2	1252.57	-0.429474	2.33738e-06
Trmu	345.567	-0.429402	0.00150195
Dlc1	3513.48	-0.429379	6.53666e-13
Dxo	176.904	-0.429197	0.00122555
Sec61a2	261.937	-0.429101	0.000152533
Cox5b	14470.1	-0.428416	1.46822e-07
Mdh1	61523.3	-0.428332	9.54836e-12
4732463B04Rik	6.13535	-0.42812	0.0407827
Smap2	1774.71	-0.427858	3.60485e-11
P2ry1	978.889	-0.42758	0.000122374
Atp5j	16288.8	-0.427535	1.35075e-06
Inka2	1217.71	-0.426442	0.0236003
Tfam	1476.83	-0.425946	6.65324e-13
Dalrd3	520.863	-0.425612	3.7914e-06
Pdss2	830.259	-0.425358	3.54988e-05
Bhlhb9	612.812	-0.425192	1.09123e-06
Eepd1	668.133	-0.424935	0.000941081
Ndufs8	6626.93	-0.423798	1.0376e-06
Mgme1	546.702	-0.422319	5.48399e-07
Nipsnap2	27191	-0.422191	9.61167e-09
Sdhb	24161.4	-0.422128	3.46969e-06
Asb10	3063.61	-0.422096	8.20988e-08
Cenpv	317.799	-0.422005	0.000416861
Fkbp4	13742.3	-0.42186	2.21407e-08
Glt28d2	149.929	-0.421421	0.00723946
Hacd1	821.638	-0.421244	1.85481e-05
Eci2	3542.89	-0.421111	3.55973e-11
Maip1	525.271	-0.420439	6.76085e-06
Adcy1	88.8602	-0.420334	0.0272969
Camk2g	1851.13	-0.41895	9.71521e-10
Pln	45069	-0.418769	1.57926e-06
Dnajc19	1182.29	-0.418758	8.24453e-05
Ttll3	37.2804	-0.41875	0.0344192
Fxn	577.529	-0.418672	0.000571862
Srek1ip1	710.317	-0.417913	1.08427e-05
Hmgn2	1455.85	-0.417634	1.36932e-08
Cul5	2040.36	-0.417432	2.29061e-08
Uxt	285.237	-0.417407	0.0022415
Cmc2	893.102	-0.417305	6.61255e-06
1700012D14Rik	51.1252	-0.417258	0.031335
Ppil1	778.258	-0.416699	8.01131e-06
Mpped2	586.496	-0.416574	0.000335403
Sub1	1464.48	-0.416494	6.04369e-10
Carnmt1	684.449	-0.416331	4.28364e-07
Tmed5	1366.89	-0.415921	4.2644e-06
Ly75	50.9151	-0.415663	0.0347117
Fundc1	782.318	-0.414371	3.0909e-06
Atp5c1	28993.7	-0.414319	8.08763e-09
Uqcrc1	41641.4	-0.413684	4.72411e-08
Hpf1	619.885	-0.41284	0.000992196
Myl3	160539	-0.412801	1.43152e-07
C330018D20Rik	663.792	-0.412692	1.49197e-05
Angptl1	75.9839	-0.412668	0.03234
Oplah	2350.87	-0.412075	3.05906e-05
Grcc10	264.923	-0.412017	0.00346004
Mfsd2b	38.6498	-0.411757	0.0314521
Fdx1	1673.11	-0.411259	6.36685e-06
Prkce	1515.06	-0.410808	6.49429e-08
Nt5c3	1864.41	-0.410589	2.27385e-07
2310014F06Rik	45.7229	-0.410519	0.0356195
Gm6018	48.5423	-0.410018	0.0300429
P3h4	1160.81	-0.409799	6.48008e-07
Tyw3	111.881	-0.409722	0.00968964
C920021L13Rik	36.5733	-0.409515	0.0381305
Tbc1d16	3373.28	-0.409302	7.69508e-06
Pcca	2886.42	-0.408926	1.07499e-05
Nectin2	1041.54	-0.408518	1.51679e-05
Abcd3	4645.83	-0.408498	2.83754e-09
Nudt2	423.891	-0.408354	0.000581499
Uqcrfs1	24177.1	-0.40808	1.75949e-09
Rpgr	160.592	-0.407536	0.0261657
Gmnn	1273.3	-0.407418	9.74072e-06
Pts	938.366	-0.407031	0.00098175
Sdha	53890.9	-0.407027	5.33093e-07
Aurkaip1	1728.65	-0.406652	4.59668e-05
Pitpnc1	2933.81	-0.406552	2.66611e-06
Panx2	31.2873	-0.406277	0.0399696
Mterf3	671.726	-0.406185	4.87087e-06
Bzw2	4717.3	-0.405993	6.3272e-12
Ndufb9	8539.32	-0.40593	4.52304e-05
Trpc4ap	3693.79	-0.405903	1.92134e-09
Gm4045	52.3769	-0.405714	0.0240526
Spata33	306.611	-0.405346	0.00181101
Mrm3	578.751	-0.404339	0.000496388
Ptp4a3	10753.9	-0.403305	4.43473e-10
Kifc2	226.741	-0.403005	0.00149712
Ube2d1	1167.86	-0.402926	8.37406e-08
Klhdc8a	693.78	-0.402501	0.00183514
Nampt	9076.21	-0.402044	9.32202e-07
1110002O04Rik	3.89456	-0.401984	0.0435577
Coa7	677.139	-0.401627	1.07175e-06
Mrpl14	1478.66	-0.401507	0.00125921
Sdhc	15419	-0.401468	8.19795e-09
Cenpa	1019.84	-0.40125	6.81459e-05
Ndufs6	8412.11	-0.401053	0.000219843
Pfkm	38678	-0.40099	1.35799e-07
Slc37a2	182.825	-0.400319	0.00302933
9330159M07Rik	72.5444	-0.400287	0.0250487
Dmac2l	707.119	-0.399933	4.55994e-07
Ndufv1	23676.7	-0.399322	1.71751e-11
Reep5	11092.5	-0.399076	5.60349e-13
Trmt5	978.657	-0.398625	0.000393812
Prr33	436.35	-0.398002	3.64125e-05
Kcnd3	567.574	-0.397598	6.69808e-05
Cox6a2	26200	-0.39753	1.48254e-05
Mkks	1884.5	-0.396618	7.43042e-09
Max	1459.87	-0.39637	0.00046309
Immp1l	827.76	-0.396209	0.000122302
Gpaa1	618.156	-0.395936	1.92705e-06
Mfap3l	613.053	-0.395403	8.24453e-05
Bap1	1722.25	-0.395292	1.67506e-07
Rps2	11441.6	-0.39468	5.61997e-07
Gcsh	1660.79	-0.39467	1.79925e-11
Pde4c	251.641	-0.394322	0.00959797
Tcaim	1890	-0.394286	0.000104665
Jmjd8	344.196	-0.39391	0.000702967
Dcdc2b	47.3358	-0.393763	0.0423615
Abcb7	1859.15	-0.393709	3.99009e-05
Higd2a	1685.07	-0.393583	0.000153433
Hccs	2003.99	-0.393187	4.68276e-08
Ybx1	22490.1	-0.392913	1.60119e-07
Smim26	548.079	-0.392886	0.00411008
Mpc2	9336.17	-0.392864	0.000153433
Pxmp4	969.463	-0.392775	1.51133e-05
Gm20712	88.467	-0.39259	0.0145414
Ablim2	812.249	-0.392514	1.16319e-07
Cuta	857.879	-0.391973	2.85914e-07
Atp5o	21869.2	-0.391673	2.5389e-09
Supv3l1	1091.49	-0.391664	5.56498e-06
Tpm1	248132	-0.391469	1.19176e-10
Zfp428	226.4	-0.391254	0.00320126
Crat	16899.2	-0.391195	1.09974e-05
Hspb3	213.101	-0.390794	0.0132835
Zfp445	2719	-0.390242	0.000209803
Gm49891	149.488	-0.390116	0.0360135
Gm44250	881.334	-0.389883	1.11161e-06
Luc7l3	1930.62	-0.389836	0.000185298
Idh3a	20285.7	-0.389702	7.28689e-11
Adamts3	107.833	-0.389407	0.02137
Fastkd2	1038.52	-0.389303	3.62663e-08
Ndufc1	4473.94	-0.389123	0.00117074
Tcf15	673.12	-0.388992	0.00165169
Afg1l	1572.12	-0.388611	1.76901e-09
Ppp3cb	2779.13	-0.388558	2.34672e-08
Fndc4	105.143	-0.388502	0.0155392
Osgepl1	1280.24	-0.388165	4.24912e-06
Timm23	1311.88	-0.388099	4.30868e-06
Rps6ka2	1466.78	-0.387924	4.44299e-05
Ndufc2	5106.96	-0.387473	8.89536e-05
Wnk2	2788.8	-0.387395	0.0283395
Ndufb3	5347.1	-0.387077	1.63514e-07
Magt1	1646.66	-0.386941	7.42856e-06
Mrps14	1219.62	-0.386631	6.63733e-06
Zfp2	140.833	-0.386508	0.00556037
A930002C04Rik	47.6352	-0.38551	0.0388638
Zranb2	1794.64	-0.385424	2.04604e-07
4930429F24Rik	375.494	-0.385276	0.000970668
Mrpl37	2432.81	-0.385161	5.63737e-06
Gm11451	66.1928	-0.384472	0.0238772
Plekha5	909.311	-0.384072	0.000889816
2310016G11Rik	62.459	-0.383837	0.0364552
Zfp229	174.747	-0.38376	0.00497494
Pfdn2	1247.6	-0.383729	2.80741e-07
Psmb2	1760.69	-0.383544	4.36028e-08
Nrgn	103.297	-0.382556	0.0465918
Shmt1	312.264	-0.382454	0.000966638
Inpp5k	1001.65	-0.382384	7.87988e-08
Atp5j2	17710.5	-0.382281	0.000411206
Pex7	1020.46	-0.381885	1.79661e-09
Fign	404.867	-0.381599	0.0114553
Psme1	3289.31	-0.381576	2.8888e-05
Ssbp1	688.988	-0.381521	1.53752e-05
Cacybp	1901.39	-0.381372	9.48733e-09
Fnbp1l	870.197	-0.381176	0.000373328
Rps27	3300.36	-0.38091	5.10566e-06
Gabpa	1775.25	-0.380891	4.64863e-06
Fbxw5	2478.66	-0.38088	3.80354e-07
Atp5e	9512.31	-0.380714	0.00347033
Gm32027	287.569	-0.38068	0.00515052
Zfp51	298.985	-0.380527	0.000255929
Rex1bd	1235.94	-0.37992	0.00140172
Rab28	2427.58	-0.379326	6.1144e-10
Gm43672	888.578	-0.378393	0.000275625
Aasdhppt	935.722	-0.378008	4.41586e-07
Mettl23	748.606	-0.377823	7.53954e-05
Myzap	16606.3	-0.376876	1.55654e-08
Ccdc58	436.448	-0.376826	0.000262761
Gal	4.97336	-0.376782	0.0484139
Nr3c2	968.407	-0.376761	0.00203768
Ptov1	2662.27	-0.376643	8.1141e-05
Tmem256	1001.94	-0.376531	0.00129618
Pnpla8	4707.6	-0.376453	6.26012e-11
Tbc1d4	3612.49	-0.376436	1.12419e-06
Gm43597	301.057	-0.376252	0.00680703
Myrf	132.796	-0.375478	0.035877
Uqcrh	12494.3	-0.375205	0.000187835
Pdcd11	852.245	-0.374779	0.0002639
Hnrnph3	1002.82	-0.374631	2.48241e-05
Tcap	47402.3	-0.374328	0.00106865
Vps16	618.13	-0.374082	1.96136e-05
Znhit3	173.33	-0.373956	0.0124944
Serac1	320.783	-0.373159	0.00398093
Hadha	53368.5	-0.372664	1.93063e-07
Tmem126b	1187.2	-0.372544	1.19689e-06
Atp5mpl	5118.31	-0.371874	6.07482e-05
Limch1	8645.06	-0.371472	0.000421023
Snrpd3	1181.32	-0.371295	2.45704e-06
Cdkl5	297.438	-0.371266	0.00262522
Anks1	2949.51	-0.37113	0.00329747
Gm13341	156.972	-0.370578	0.0284978
Fabp3	36504.9	-0.370168	1.67446e-05
Phyhd1	74.1446	-0.370046	0.0370436
Suclg2	4892.99	-0.369885	5.80004e-06
Mmut	4653.98	-0.369783	0.000461026
Qdpr	1242.4	-0.369558	7.39875e-07
Pcnt	2959.67	-0.369524	0.000835232
4921524J17Rik	446.659	-0.369345	0.000885996
Dcun1d5	1457.25	-0.369198	6.77113e-06
Gm7117	33.4545	-0.369117	0.0487498
Egln1	16555.9	-0.369099	2.64849e-06
Hdhd2	581.088	-0.36809	7.33216e-05
Tecr	11466.7	-0.368002	1.5857e-05
Hook1	816.3	-0.36744	0.000352083
Galm	743.51	-0.366561	6.74033e-05
Mif4gd	811.302	-0.365566	6.31284e-05
Npepl1	2599.12	-0.365514	3.72429e-08
Mrpl15	1647.25	-0.365505	4.17265e-06
Syt3	99.4709	-0.365019	0.0280416
Fn3k	545.457	-0.364362	0.00119603
Hsdl2	9788.45	-0.364139	1.03388e-09
Tmem182	6414.54	-0.364061	2.22772e-07
Nol7	1935.04	-0.36326	6.27754e-08
Mrps25	889.583	-0.363007	9.02274e-06
E2f6	3050.94	-0.363002	2.98247e-07
L2hgdh	1667.01	-0.362472	8.38647e-07
Leng1	728.378	-0.361863	3.41228e-05
Agtpbp1	4913.13	-0.361435	0.000568775
Egln3	1803.02	-0.361282	0.000573977
Adk	5022.76	-0.360767	1.11855e-08
Pex6	1617.37	-0.360463	1.05556e-05
Mrpl17	1174.84	-0.359193	9.39195e-06
Mfsd4b3-ps	153.926	-0.359107	0.00968557
Fbxo22	950.351	-0.35908	1.49655e-07
Asb15	2503.84	-0.358845	0.00169406
Naa20	1203.26	-0.357211	0.000553664
Vegfa	7367.03	-0.356388	0.00035678
Sap18	1322.6	-0.356363	2.37461e-06
Lrg1	1172.74	-0.355821	0.00250747
Ldhb	41375.3	-0.355012	5.86442e-08
Cdk10	305.446	-0.354908	0.0160697
Atp5g1	19496.5	-0.354725	7.13645e-05
Micos10	5341.55	-0.353934	8.20183e-05
Gm7889	83.8844	-0.353574	0.0414307
Thap12	3953.34	-0.353507	1.2659e-10
Mapk1ip1	483.738	-0.353363	0.00257615
Zswim7	289.792	-0.353082	0.0114594
Snrnp27	841.342	-0.353033	2.47728e-05
Homer1	1692.83	-0.352335	0.000882198
Selenbp1	2880.11	-0.352176	1.77591e-05
Clcn3	1715.66	-0.352095	8.6461e-05
Gsta4	2054.07	-0.351911	8.26904e-06
Gal3st3	349.036	-0.351866	0.00347826
2010315B03Rik	288.139	-0.351769	0.0101645
Zfp944	227.06	-0.351724	0.00145311
Foxo4	2036.02	-0.351421	1.82291e-08
Ncln	1580.59	-0.351397	4.93922e-05
St3gal4	695.556	-0.351144	0.0007343
Gtf2a2	915.98	-0.351092	4.89374e-06
Phyh	16171.4	-0.35101	4.4762e-07
Mrps21	1608.09	-0.350584	0.000269105
Gdpd5	684.337	-0.35055	0.000127567
Mrps34	723.484	-0.350434	0.000835232
Prdx3	8197.75	-0.350417	4.22711e-08
Polr3d	570.064	-0.350395	0.000182201
Idh3g	14374.7	-0.350366	3.49201e-07
Hax1	412.717	-0.350328	0.00105253
Mtm1	778.502	-0.349903	9.33111e-06
Snai3	124.421	-0.34933	0.0383007
Tefm	556.923	-0.348525	0.00016288
Uqcrq	16422.9	-0.348486	0.00227173
Ube2a	1050.83	-0.348466	2.35419e-05
Prkn	247.044	-0.348417	0.000858964
Ndufa9	13843.5	-0.348146	2.32745e-10
Uqcc1	5484.3	-0.347128	8.37075e-07
Timmdc1	1494.2	-0.346963	1.24423e-07
Amacr	991.538	-0.346919	5.16892e-05
Pla2g4e	312.429	-0.346612	0.00880275
Gm42732	138.047	-0.346441	0.0201695
Gm10762	340.281	-0.346365	0.000916556
Ndufb11	9737.43	-0.345937	0.00257615
Atad1	3495.32	-0.345537	1.89708e-08
Skiv2l	967.954	-0.345405	5.22406e-08
Chchd1	1246.65	-0.345055	0.000456116
Fam126a	1933.94	-0.34499	5.16865e-07
Dnajc25	701.46	-0.344748	3.02505e-05
Cd36	59227	-0.34466	5.03938e-11
Chordc1	1372.52	-0.344652	0.00446884
Pstk	720.826	-0.344445	0.00197778
Hsp90b1	8056.95	-0.344274	1.71481e-06
Zfp758	325.925	-0.343971	0.000934635
Ints10	718.145	-0.343862	0.000187162
Tlr3	305.186	-0.343541	0.0031022
Tirap	262.927	-0.343457	0.00283921
Taf1a	566.599	-0.343344	5.80435e-05
Bnip2	3253.03	-0.342721	6.69208e-14
Auh	2737.98	-0.342306	1.27071e-06
Tmem65	8172.77	-0.342216	1.19289e-07
Wdr77	515.482	-0.342207	0.000121423
Chchd3	11434.2	-0.342174	1.22348e-07
Cecr2	432.791	-0.341782	0.0121286
Lims1	5009.47	-0.341683	3.64801e-06
Gpr137b-ps	178.517	-0.341295	0.0114567
Ndufaf1	1541.76	-0.340818	0.000114511
Marchf2	2369.19	-0.339954	3.46796e-05
Rerg	120.414	-0.339738	0.0381698
Ddx39a	482.554	-0.339529	8.0349e-05
Canx	10335.3	-0.339332	1.15429e-08
Tatdn2	1456.39	-0.339181	9.45181e-07
Atp5g2	1353.25	-0.338961	6.74507e-05
Mov10l1	1885.68	-0.338906	7.96017e-05
Calr	8041.03	-0.338769	8.35776e-07
Hibch	3038.09	-0.338756	1.68605e-07
Gm43185	339.799	-0.338749	0.0286319
Ndufb4	651.546	-0.33866	0.00388434
Gtf2e1	318.256	-0.338643	0.00127864
Oxct1	46426.2	-0.33857	8.84327e-05
Slit2	231.79	-0.338541	0.0194889
Atp5a1	145085	-0.33818	1.05288e-08
Sar1a	5745.2	-0.33795	1.16003e-09
Ppp3r1	2140.93	-0.337777	1.03037e-05
Eif1	9734.81	-0.337712	2.2674e-07
Pigp	1250.49	-0.337639	0.000391456
Mmadhc	3229.39	-0.33752	5.6431e-08
Stard7	6742.12	-0.337488	5.55717e-08
Tmem135	1384.06	-0.337247	1.43337e-05
Cdip1	2037.74	-0.337173	3.95154e-06
Nudt4	8674.08	-0.337108	6.66617e-05
Mrps33	416.534	-0.33703	0.002197
Qrsl1	856.612	-0.336662	1.48402e-05
Agpat3	6440.1	-0.33652	5.64623e-10
2610002M06Rik	368.169	-0.3365	0.00299544
Pknox2	359.375	-0.336431	0.00264332
Zadh2	3542.45	-0.336283	3.59866e-08
Gstz1	971.574	-0.336265	1.47711e-05
Sirt3	870.211	-0.336182	0.00028828
Smyd1	18378.9	-0.335989	1.27555e-06
Got2	13964.4	-0.335902	1.74545e-05
Tmem120b	195.618	-0.335897	0.00467055
Gpcpd1	9984.15	-0.335656	0.0120009
Trappc6a	276.857	-0.335573	0.00723022
Atp5b	170618	-0.335572	3.96067e-10
Adrb1	850.663	-0.335138	0.0028075
Phkb	2362.39	-0.335039	1.94569e-06
Rfesd	239.423	-0.334679	0.00712439
Cox7a2	7624.02	-0.334206	0.00250747
Clybl	2327.16	-0.333941	9.01084e-07
Tmem71	313.358	-0.333918	0.00496577
Gm20544	70.0898	-0.333533	0.0384701
Uqcc2	2041.32	-0.33353	0.00745549
Abr	1098.56	-0.333233	4.25087e-06
Spc24	135.509	-0.333151	0.0212883
Nt5dc2	554.014	-0.333101	0.0160297
Mrpl46	967.982	-0.332581	0.000450506
Ndufa12	4071.04	-0.332085	5.14719e-05
Fundc2	4430.22	-0.332008	3.79182e-06
Ccng1	33711.2	-0.331956	2.92495e-06
Rcsd1	3826.3	-0.331684	2.20385e-07
Magohb	124.16	-0.331296	0.0294359
Cacfd1	1775.32	-0.330866	5.87097e-07
Tmtc1	5309.02	-0.330532	0.017389
Msrb3	4358.49	-0.329777	1.23142e-05
Ctps2	241.409	-0.329764	0.00530502
Rpl22l1	247.962	-0.329545	0.0333392
Lifr	1888.94	-0.329484	0.00142333
Nars2	485.087	-0.32925	9.71364e-05
Coq10a	7140.18	-0.329154	0.000266173
Mrpl32	691.008	-0.329135	9.48111e-05
Bfar	1966.88	-0.32857	9.31166e-10
Htra2	470.883	-0.328554	8.56598e-05
Pcbd2	271.298	-0.328129	0.0146052
Dand5	349.857	-0.328106	0.00143097
4632428C04Rik	244.102	-0.327529	0.0191353
Mdh2	32106.8	-0.327354	9.22441e-06
Polr2k	181.165	-0.32734	0.0324834
Entpd5	8003.58	-0.326757	0.00140172
Sra1	1005.4	-0.326605	0.000393812
Ccdc117	1137.16	-0.326605	0.00590248
Crls1	690.393	-0.32657	0.000813863
Lrpprc	7850.94	-0.326436	0.000237284
Epm2a	1218.18	-0.326285	3.47048e-05
Uqcr11	8312.18	-0.325969	0.0056834
Polr3g	164.374	-0.325558	0.0186035
Twnk	1173.65	-0.32551	1.89287e-06
Gm12319	103.022	-0.325351	0.0234986
Cox4i1	49808.1	-0.324892	0.000156795
Ube2e3	1493.07	-0.324865	2.4423e-06
Psma6	3118.46	-0.324772	6.38948e-07
0610040J01Rik	135.19	-0.324636	0.015985
Mitf	1766.96	-0.32456	1.19959e-06
Akt2	4418.74	-0.324556	2.73709e-06
Pgf	163.33	-0.324414	0.0284714
Ppm1l	2210.93	-0.324413	0.00632496
Fars2	1709.51	-0.324255	2.61957e-06
Pank1	2334.31	-0.324087	2.02521e-05
Snx32	223.71	-0.323928	0.00775804
Gstm1	4550.73	-0.323683	2.96659e-05
Zfp788	335.123	-0.323463	0.00253894
Tmem161b	386.184	-0.323062	0.00186922
Crybg3	2643.08	-0.322707	0.000963458
Dnajc27	480.841	-0.322591	0.00257615
Mia2	2457.31	-0.321964	0.000274159
Mrpl55	1881.77	-0.321452	3.73984e-06
Ndufb7	7249.48	-0.321301	7.76279e-05
Echdc2	900.954	-0.321207	0.00218733
Mrps36	405.996	-0.32112	0.0203288
Slc25a27	139.035	-0.321083	0.0340253
Ndufb6	2723.5	-0.320976	0.00479829
Kyat1	907.935	-0.320683	0.000658661
Lrif1	430.294	-0.320509	0.0032298
Nbea	770.449	-0.320502	0.0102789
Slc25a12	7744.63	-0.320174	3.17051e-05
Ttc12	870.627	-0.319942	1.08188e-05
A530016L24Rik	1086.94	-0.319636	0.00578641
Pigyl	473.9	-0.319118	0.00688916
Mrps22	664.27	-0.319029	0.000273171
Apoo	959.905	-0.318855	0.000339816
Lsm7	218.81	-0.318799	0.0185731
Ankrd24	248.542	-0.318769	0.0127801
Trdmt1	268.849	-0.31865	0.012428
Slc2a8	570.126	-0.318165	0.00112066
Ric8b	1710.24	-0.318065	2.03679e-05
Slc25a46	2293.86	-0.318024	8.8198e-07
Ehhadh	463.335	-0.317973	0.0119171
Tmem201	3778.16	-0.317945	0.000238739
Csnk2b	1625.43	-0.317787	2.88411e-05
Hadhb	30292.2	-0.317374	2.96824e-06
Smtn	4387.58	-0.317364	0.00180103
Zfp113	225.981	-0.317357	0.0109375
Hspa9	27049.2	-0.317289	1.15847e-06
Mrpl41	1323.38	-0.317139	0.00361349
Ap4s1	1507.07	-0.317091	8.01358e-05
Coq5	4187.34	-0.316537	5.48596e-05
Cpeb3	3573.99	-0.316343	0.00229619
Arpp19	2401.82	-0.316192	5.97298e-08
Lsm14b	1738.53	-0.31604	7.5469e-05
Rasgrp2	909.492	-0.315962	0.0130874
Zfp932	122.274	-0.315925	0.0419334
Hnrnpc	3133.97	-0.315844	4.43473e-10
Rps13	3330.86	-0.315738	0.000648625
Lamb3	603.52	-0.315662	0.005991
Apeh	1121.78	-0.315531	2.57418e-05
Zfp971	225.463	-0.31552	0.036026
Gpt2	1501.26	-0.315465	0.0226484
Mcrip2	2790.87	-0.315374	0.00884636
Pcp4l1	6219.45	-0.315356	1.43437e-05
Nemf	1941.83	-0.315161	0.000144157
Mpc1-ps	551.107	-0.315106	0.00679842
Psma2	2339.85	-0.314206	2.70374e-05
Brcc3	715.597	-0.313728	0.000662308
Vopp1	656.275	-0.313654	0.000110496
Acsf3	938.161	-0.313651	0.000248494
Gmps	1745.08	-0.313571	3.48727e-05
Sorcs2	617.82	-0.313501	0.0204673
Prxl2c	1427.81	-0.313085	8.21971e-08
Asrgl1	1992.06	-0.313066	8.32381e-07
Zfp62	1007.95	-0.312628	3.58111e-05
Thap2	397.925	-0.312321	0.00434879
Ndufs7	10880	-0.311769	0.00383025
Ppp6c	1441.98	-0.311318	2.92029e-05
Tfb1m	201.165	-0.311222	0.0205022
Rap1a	1407.96	-0.310648	0.00045013
Clcn4	2886.71	-0.310418	2.13408e-05
Macrod1	7250.99	-0.310383	0.00018154
Ddt	278.026	-0.31022	0.021274
Tardbp	2569.04	-0.309946	1.43791e-07
Clpx	3928.4	-0.309928	8.68504e-06
Gpat3	436.197	-0.309462	0.00549537
Slc7a1	1658.9	-0.309003	0.0209549
Tbc1d23	565.328	-0.308977	0.000547957
Fktn	1362.14	-0.308973	0.00143675
Rpia	432.112	-0.308798	0.000858964
Oga	3115.46	-0.308751	1.72779e-06
Pkig	4908.13	-0.308722	1.70238e-06
Slc66a2	1157.12	-0.308656	1.08724e-05
Fgd4	1107.2	-0.308213	0.00102338
Abca7	638.571	-0.308169	0.000158852
Ndufb5	8119.55	-0.307924	0.000297802
Fam217b	621.069	-0.307645	0.0012171
2610507B11Rik	15742.8	-0.307643	0.00122134
Xk	324.473	-0.307587	0.0153129
Pola1	227.473	-0.306806	0.0209092
Crip2	32376.1	-0.306621	1.31464e-05
Ckmt2	53918.8	-0.30657	2.22424e-05
Mrpl18	2384.21	-0.305939	0.000286804
Bcap29	1453.12	-0.305728	6.04456e-06
Cog6	2741.86	-0.305695	9.34472e-07
Acsl1	34438.5	-0.305433	0.00375146
Cacna2d1	7301.58	-0.305345	0.00125379
Kat8	353.145	-0.305119	0.00154574
Spcs2	1226.51	-0.305056	0.000118557
Mtrf1l	346.287	-0.305037	0.00343208
Pex2	1081.43	-0.304993	1.19315e-06
Oard1	577.579	-0.304627	0.00701711
Fkbp8	3542.29	-0.304463	1.78241e-05
Erc1	1531.35	-0.304359	0.020935
Sdhd	12599.7	-0.304224	1.1064e-06
Hint3	864.189	-0.304021	0.000972396
Sccpdh	1905.09	-0.303857	2.20385e-07
Isca1	4308.44	-0.303743	1.97884e-06
Nudt12	578.359	-0.303646	0.00171675
Neurl4	1725.78	-0.303321	2.30548e-05
Zfp397	1013.59	-0.302872	5.82415e-05
Ebag9	673.779	-0.302867	0.000750791
Csrp3	32070	-0.302666	2.76641e-05
Eloc	1803.71	-0.302626	0.000480903
Aig1	1026.54	-0.302509	0.000266173
Rps6kl1	136.974	-0.302228	0.0262292
Mtx2	3002.36	-0.302186	6.96396e-08
Chpt1	13591.7	-0.301785	8.82154e-09
Larp1b	2241.43	-0.301584	2.80295e-06
Agtr1a	1345.99	-0.301367	0.00589953
Pex11a	707.749	-0.30131	0.00386258
Nek7	3884.22	-0.301118	9.1662e-07
Mrpl58	1253.46	-0.300973	0.000922292
Adi1	1186.24	-0.300928	0.00226932
Prdm5	193.799	-0.300858	0.014498
Ncbp2	812.823	-0.300488	1.71562e-05
Parl	1512.9	-0.300475	6.64701e-07
Larp7	963.868	-0.300093	0.000266173
Podxl2	242.384	-0.299717	0.0208145
Trim63	6094.34	-0.299576	0.00315523
Pth1r	174.559	-0.299504	0.0299353
Gzmm	219.57	-0.299359	0.0383101
Mfsd8	536.906	-0.299226	0.00133468
Spryd4	782.211	-0.299039	0.000360872
Gpbp1	1527.95	-0.298512	7.13645e-05
Morf4l1	4533.46	-0.298503	2.47583e-07
Unc45b	6373.79	-0.298439	7.61612e-06
1810034E14Rik	259.383	-0.298127	0.0401558
Dnajb9	1609.2	-0.297944	1.00314e-06
Mocs2	764.602	-0.297878	0.000946971
Sarnp	578.62	-0.297648	0.000954022
Enpp2	429.506	-0.297436	0.0167038
Mrpl9	2126.38	-0.297411	9.78197e-10
Acer3	293.357	-0.2967	0.00983978
Sumo1	946.287	-0.296502	4.12508e-05
Wnk4	544.957	-0.296459	0.0354087
Ahcyl1	3443.91	-0.296337	2.22082e-06
Gm826	143.111	-0.29621	0.0421846
Cep290	258.509	-0.295843	0.0292209
Tceal1	231.081	-0.295725	0.0357793
Vldlr	13362.4	-0.295428	0.000405748
Mapk8	873.941	-0.295413	3.48269e-05
Akr7a5	1279.95	-0.29538	0.00242652
Naa16	236.143	-0.294862	0.0224304
Txnl4a	479.508	-0.294535	0.000284389
Man2c1	1040.96	-0.294166	0.000118379
Hspa8	23817.9	-0.294075	0.025532
Nmnat1	664.253	-0.293975	8.9209e-05
Coq3	1756.6	-0.29379	0.000286804
Dus4l	196.835	-0.293724	0.0236003
N6amt1	778.824	-0.293559	0.000136367
Gfod1	1485.98	-0.293412	0.00439546
Iba57	849.776	-0.293407	0.00184132
Kcnn2	456.061	-0.293403	0.0256587
Polr1has	379.155	-0.293353	0.000874515
Ecsit	2282.75	-0.293036	5.62861e-05
Ppm1h	309.976	-0.292798	0.0122894
Wdr33	1744.9	-0.292589	5.60894e-08
Fsd2	11782.5	-0.292562	0.000505527
Zfp933	362.148	-0.292551	0.00483375
Lrtm1	17108.3	-0.292393	0.000220209
Nt5c1a	415.017	-0.292201	0.0459163
Klf15	1783.1	-0.292134	0.0392641
Il15ra	618.166	-0.29197	0.00615311
Dlat	16226.9	-0.29181	0.00205861
Rwdd4a	1316.42	-0.291798	0.000937474
Pdia6	2480.56	-0.29169	0.000132861
Mrps5	1011.88	-0.291112	4.13423e-05
Vdac3	5597.81	-0.290927	1.94479e-09
Psma1	2983.94	-0.290845	6.89751e-10
Pcx	1117.38	-0.290824	0.00170222
Ier3ip1	624.104	-0.29021	0.00249637
Smco4	463.212	-0.290174	0.00208231
Aco2	66037.4	-0.289877	0.000337711
Tmem11	934.009	-0.289596	0.000625589
2810002D19Rik	118.645	-0.289233	0.0372369
Ttc3	3766.24	-0.288996	0.000777637
2500002B13Rik	140.09	-0.288908	0.0261664
Zfp110	826.087	-0.288834	4.14654e-05
Stom	4473.7	-0.288733	1.36429e-05
Rnf166	1412.14	-0.288398	0.000412662
Gm19461	277.105	-0.288266	0.0472912
Tars2	1357.81	-0.288222	3.54538e-05
Slc31a1	1062.27	-0.288031	9.00341e-05
Ubr3	8053.27	-0.287973	0.00694714
Tank	550.688	-0.287842	0.00326658
Nt5dc3	1976.53	-0.287806	0.00146315
Dctn6	1375.92	-0.287767	0.000239841
Vwa8	9789.37	-0.287612	0.0121228
Mrpl39	2242.06	-0.287347	4.7604e-05
Zkscan3	1454.4	-0.286843	0.00269191
Rbmx	1252.87	-0.2864	0.00267111
Gstt1	397.658	-0.286244	0.0108063
Thra	2273.15	-0.28617	0.00119918
Rad1	153.718	-0.286029	0.040804
Tdp2	417.849	-0.28589	0.00719118
Gm43050	225.393	-0.285626	0.0206747
Aga	627.29	-0.285567	0.00095574
Mrps16	1030	-0.285024	0.006502
Asf1a	345.615	-0.284908	0.017696
Snhg8	160.25	-0.284837	0.0437176
Agpat5	787.958	-0.28449	0.000450684
Usp46	978.579	-0.284186	2.84382e-05
Clk1	2069.05	-0.283757	0.0397553
Acp6	791.839	-0.283407	0.000879065
Sirt5	991.61	-0.283329	0.001558
Ank1	8249.97	-0.283171	2.38335e-07
Cd320	469.695	-0.282504	0.00680093
Kcng2	4260.94	-0.282131	0.00608936
Yars2	805.519	-0.281719	0.00296598
Chchd7	1652.13	-0.281443	0.00361349
1110004F10Rik	1386.6	-0.281172	8.32928e-06
Mrpl19	919.828	-0.281128	0.000153697
Rps15a	2726.56	-0.281064	0.0119659
Cs	40631.7	-0.28072	0.00321132
Psmb7	2497.91	-0.280684	0.000171648
Oip5os1	13438.2	-0.280398	0.000133964
Zfp606	496.321	-0.280393	0.00845484
Mtch2	3817.2	-0.280332	3.39659e-06
Zfp979	219.663	-0.280291	0.0294776
Gadd45gip1	443.174	-0.28024	0.0135351
Lipt2	170.053	-0.280217	0.0236477
Zdhhc17	995.817	-0.280043	0.0016765
Slc41a1	2985.14	-0.279778	0.00324075
Rtf1	1611.14	-0.279534	2.0555e-05
Immt	19447.2	-0.2795	1.37554e-07
Tpt1	22565.1	-0.279456	0.00107957
Fgf16	745.886	-0.279269	0.0225137
Fbxw4	487.209	-0.279166	0.0137703
Rnf25	321.906	-0.279062	0.0191353
Fbxo31	3977.34	-0.278897	0.00946888
Trmt10c	666.684	-0.278747	0.00075097
Rprd1a	1071.77	-0.278591	0.0133204
Ttc32	365.945	-0.278461	0.0154577
Eif2b2	714.283	-0.278432	0.00194456
Cryz	337.79	-0.278423	0.0126372
Mlip	2692.08	-0.27826	0.000403593
Ints13	680.64	-0.278229	0.00212878
Rdh14	1359.47	-0.278084	0.000260276
Orc5	291.43	-0.277968	0.0058776
Rpl5	4092.39	-0.277935	0.00322053
Antxr2	5177.05	-0.277388	8.24453e-05
Ndufa2	4831.02	-0.27715	0.0328281
Sgcg	5928.63	-0.277098	3.41039e-06
Chchd2	6762.65	-0.276981	0.0058122
Rpl7a	7062.2	-0.276808	0.000162521
Arfgef1	4652.53	-0.27632	0.00287652
Chd1l	622.026	-0.2763	0.0014874
Cacnb2	2235.59	-0.276269	0.0127394
Trim55	2856.32	-0.27602	0.00283641
Fbxl22	2189.69	-0.275844	0.0293088
Rtn4ip1	2531	-0.275239	0.00428888
Pdcd5	1357.41	-0.275215	0.0107831
Rpl9	5417.2	-0.274871	1.89233e-05
Sar1b	3337.45	-0.274778	7.39309e-05
Anapc13	2002.7	-0.27474	0.00781997
Stmn2	175.298	-0.27384	0.042475
Phospho2	892.013	-0.273433	0.00546792
Polr2m	9075.37	-0.273414	6.72785e-07
Arhgap20	1377.59	-0.273381	0.0185731
Eif1ax	2626.94	-0.27329	8.49835e-05
Magoh	518.162	-0.273257	0.024132
Jph1	1037.88	-0.27302	0.00269444
Zfp931	188.095	-0.272845	0.0368847
mt-Cytb	1.16887e+06	-0.272209	6.70132e-06
Sacs	1932.04	-0.272053	0.0361611
Tubb4b	4054.04	-0.272036	0.00110242
Agl	10107.1	-0.271376	0.00610714
Eea1	1815.65	-0.271312	0.00691873
mt-Co1	2.26241e+06	-0.271041	0.000155956
Isca2	1185.27	-0.270719	0.0019619
Rps29	4095.25	-0.270075	0.0168413
Tstd3	484.856	-0.269926	0.00484787
Akr1b3	3726.64	-0.269803	0.000408352
Nae1	999.708	-0.269788	0.000210129
Dtnbp1	2432.47	-0.269781	0.000198981
Adprm	232.995	-0.269656	0.0315784
Actn2	65032.2	-0.269384	0.00130851
Brix1	562.971	-0.269291	0.000625589
Cox10	2190.3	-0.269225	0.00060497
Mpst	883.797	-0.269203	0.0027311
Usf2	1187.8	-0.269162	0.00130038
Ung	724.255	-0.269012	0.0188097
Asb13	472.669	-0.268836	0.00654199
Alas1	6063.98	-0.268702	0.0122215
Zfp704	917.321	-0.26868	0.00107779
Map3k5	1606.42	-0.26836	0.000199204
Ddx3y	3316.79	-0.268324	0.00237152
Rpl36	2940.41	-0.267766	0.0152589
Zfp207	1941.25	-0.26757	0.000282439
Lsmem2	526.24	-0.267337	0.00784815
Lsm6	636.556	-0.267311	0.000218341
Khk	435.849	-0.267261	0.0217469
Pkdcc	1066.1	-0.267216	0.0308305
Vamp1	421.006	-0.266995	0.025255
Tbx3	371.639	-0.266952	0.0455552
Prdx1	7181.94	-0.266678	0.000235971
Eif3e	2675.37	-0.266343	0.00154477
Plaat3	4072.55	-0.266131	1.72765e-05
Timm8b	1715.41	-0.265993	0.00495016
Ube2e1	331.726	-0.265805	0.00647586
Hdac2	1814.73	-0.265767	1.47247e-06
Cep63	1463.72	-0.265436	6.42739e-05
Rpl35a	1605.2	-0.265148	0.0190654
Hnrnph1	3955.63	-0.264819	0.00405906
Prcc	1299.42	-0.264653	6.83493e-05
Pdk1	7042.11	-0.264538	7.4646e-06
Synpo2	5455.22	-0.26411	0.0184065
Psmd12	3317.87	-0.2641	4.40791e-07
Cnst	2765.51	-0.264018	0.000132486
Phb	3630.08	-0.263934	6.01911e-05
Tmem64	1421.84	-0.263372	0.00103278
Strn3	3333.89	-0.263328	0.00170208
Pnpla2	10531.8	-0.263058	0.0112542
Gtpbp10	397.92	-0.263042	0.0145593
Tsen15	310.45	-0.262497	0.0140635
Spag7	2470.34	-0.262138	0.00021749
Cfdp1	866.228	-0.261889	0.00185261
Myadml2	1756.22	-0.261874	0.00045013
Polr2j	452.975	-0.26169	0.0220748
Snrpe	507.89	-0.261468	0.00962782
Nit2	670.28	-0.261281	0.009229
Rab2a	4802.08	-0.261194	2.47257e-06
Diablo	178.954	-0.260768	0.0400484
Echs1	11174.4	-0.260649	0.000239259
Atp8a1	1544.76	-0.260609	0.0120228
Cdc26	536.827	-0.26033	0.00391773
Bckdk	2951.72	-0.260002	0.0011942
Ubr2	4500.15	-0.259785	0.026809
Slc25a26	876.894	-0.259263	0.0130859
Aifm1	3297.82	-0.259154	0.000592503
Smtnl2	477.6	-0.258606	0.033271
Rps17	6378.03	-0.258465	0.0127394
Wdr53	187.978	-0.258219	0.0368119
Bola3	3613.21	-0.258083	0.000892948
Snu13	427.205	-0.257983	0.0129849
Kpna1	4347.85	-0.257949	0.00385867
Dynll2	18179.4	-0.257887	0.000558226
Dhrs1	930.268	-0.257677	0.0027196
Eno3	42749.9	-0.257669	0.000478934
Ndufa10	17229.3	-0.25756	0.000937042
Fubp1	1692.79	-0.257508	0.00253772
Zfp516	415.373	-0.257233	0.00565588
Mrpl44	1681.86	-0.25705	0.00118855
Cul3	4815.93	-0.256734	0.00125543
Prmt3	482.341	-0.256259	0.00298206
Cnot7	1518.17	-0.256079	0.000621886
Mob4	1166.79	-0.255956	0.000310293
Fabp4	13930.3	-0.2557	0.0220024
Mapkapk3	1027.66	-0.255449	0.00965051
Rbx1	1664.25	-0.255411	0.00118443
Slc22a5	889.694	-0.255284	0.00516213
Gatb	1529.24	-0.255076	0.000107273
Tubg1	628.778	-0.254869	0.00317177
Xrcc4	246.859	-0.254858	0.0467118
Epha4	1199.84	-0.254824	0.0375479
Il10rb	2685.93	-0.254743	0.00286683
Rmnd5a	3834.19	-0.254541	0.000225664
Spr	2249.62	-0.254507	0.00241638
Alkbh8	515.702	-0.254484	0.0072127
She	699.493	-0.254453	0.00817958
Cry2	1405.11	-0.254269	0.0172715
Gpn3	550.901	-0.254186	0.00205665
Rab12	6403.02	-0.254141	3.76938e-05
2610044O15Rik8	522.172	-0.254132	0.0119659
Sox6	547.242	-0.253823	0.0313277
Rapgef4	1033.46	-0.253757	0.0163761
Wdr13	1827.22	-0.253526	1.81942e-05
Zscan20	307.572	-0.253487	0.00928728
Tmbim6	7568.13	-0.253322	1.33688e-06
H2az1	891.726	-0.253287	0.00257954
Blcap	1358.26	-0.253232	9.48794e-06
Mrps30	824.538	-0.252833	0.00872361
Qsox2	580.697	-0.252715	0.0316032
Mrps15	1464.46	-0.252711	0.00345685
Zfp930	350.66	-0.252484	0.0323051
Setd6	390.802	-0.252478	0.00876468
Ube2r2	4507.3	-0.25244	1.00411e-05
Fhod3	13309	-0.25219	0.0108021
Tmem223	1028.87	-0.252186	0.0318266
Ndufaf7	945.296	-0.252142	0.00227005
Tufm	4656.37	-0.252122	0.00400859
Tmem126a	1576.01	-0.252027	0.00182492
Rpl34	2657.49	-0.251937	0.0331199
Gnb5	784.958	-0.251907	0.00304732
Sec31b	626.519	-0.251731	0.00840402
Bcat2	3504.32	-0.251371	0.00210844
Marchf6	6192.78	-0.251355	0.0219372
Pdha1	30122.7	-0.251325	0.00146714
Ahsa1	2794.32	-0.251161	0.00175598
Rab11b	2506.43	-0.251026	8.73326e-06
Mdp1	1485.65	-0.250585	0.00350495
Lyrm7	636.921	-0.250266	0.00544153
mt-Nd1	889083	-0.250002	0.00195289
Cbr1	739.482	-0.249983	0.00765894
Timm22	909.916	-0.249863	0.00464211
Rgs5	21141.7	-0.249769	0.000645892
Oxr1	2361.03	-0.249659	0.000181759
Mrpl30	3740.22	-0.249643	0.00185096
C1d	966.51	-0.249376	0.0105867
Ckm	37669.2	-0.249228	0.00470342
Atpaf2	969.409	-0.248932	0.00795844
Mef2a	6394.6	-0.248672	0.00329906
2810025M15Rik	632.03	-0.248573	0.00456644
0610009B22Rik	467.917	-0.24827	0.0191729
Oxsm	866.528	-0.248256	0.00755187
Zcrb1	1900.29	-0.248065	0.00809039
Rsrp1	6745.93	-0.248002	0.0239771
Oxsr1	2391.28	-0.247824	5.19976e-05
Cnep1r1	963.306	-0.247682	0.00114627
Prkag1	959.388	-0.247472	0.00634882
Mapk6	846.736	-0.24733	0.00102276
Rps6ka3	1601.27	-0.247037	0.003982
Gstm5	865.839	-0.246913	0.019863
Calm3	5754.43	-0.246731	0.000553664
Eef1a2	43635.8	-0.246486	0.00208592
Upf3b	520.573	-0.246403	0.0388091
Csde1	20824.7	-0.246362	2.54581e-06
Tcim	1357.62	-0.246322	0.0237944
Atp5d	14103.9	-0.246253	0.00595834
Nus1	2239.22	-0.246147	0.0152337
Ccdc90b	753.534	-0.245947	0.00441202
Brms1l	576.218	-0.245902	0.00445432
Gtf2f2	299.617	-0.245851	0.0079511
TUSC3	668.617	-0.245784	0.00646502
Scmh1	1293.35	-0.245646	0.0116508
Acy1	388.8	-0.245516	0.0147295
2510009E07Rik	913.931	-0.245462	0.00112427
SPATA5L1	208.261	-0.245402	0.0306622
Psmb6	3179.8	-0.245297	0.00456464
Pdhx	4874.32	-0.245204	0.00432778
Mylk	827.507	-0.245042	0.00303056
Mrps12	839.454	-0.244896	0.00405906
Acad12	3068.46	-0.244862	0.00141196
Jmjd4	508.668	-0.244607	0.0183425
Tarsl2	1567.21	-0.2446	0.00438782
Hnrnpm	3662.73	-0.244259	4.84753e-05
Slc8a1	12388.6	-0.244095	0.0129235
Camk2a	1878.36	-0.24409	0.0268375
Rps3a1	5447.31	-0.243791	0.00597701
Myh6	781943	-0.243697	0.0438055
Kifap3	1048.16	-0.243548	0.00192425
Dnm1l	4816.35	-0.243108	0.00564049
Romo1	1571.51	-0.242913	0.0492267
Rbm39	4403.69	-0.242896	0.000137632
Ube3a	2340.71	-0.242698	0.000992196
Timm44	3143.66	-0.242397	0.000167049
Cbfa2t3	886.665	-0.242301	0.012842
Trmt2b	2071.96	-0.242245	2.00628e-06
Nexn	22281.9	-0.242191	0.000355373
mt-Nd2	646071	-0.24192	0.00403858
Aldh4a1	2408.92	-0.241865	0.00250986
Srsf3	1924.24	-0.241726	0.0168637
Mrpl35	1109.77	-0.241624	0.000415558
Psmb3	1605.1	-0.241604	0.0140921
Emg1	1335.25	-0.241451	0.00243843
Mrpl12	4771.52	-0.241371	0.0039897
Dgat2	15846.1	-0.241359	0.0379737
Sdhaf3	307.676	-0.241242	0.0307753
Mcat	1226.74	-0.241199	0.00273642
Cep70	232.503	-0.240905	0.042721
Fra10ac1	506	-0.240839	0.0172643
Tmem60	458.279	-0.24077	0.0235929
Paqr9	2517	-0.240386	0.00478171
Psmc5	2746.7	-0.240204	3.21628e-05
Ppif	5413.66	-0.240114	0.00357913
Celf1	3504.73	-0.240063	3.7384e-05
Abhd10	369.815	-0.239621	0.0248857
Phf14	1279.03	-0.239233	0.000593843
Scrn2	372.062	-0.23914	0.0375905
Herc3	1506.75	-0.239003	0.0190077
Snapc3	281.657	-0.238833	0.0228661
Pcmtd1	2617.94	-0.238709	0.0031625
Lynx1	9027.96	-0.23863	0.00664305
Ociad1	3967.5	-0.23849	0.000200851
Mrpl51	3416.9	-0.238275	0.000236525
Pfdn5	2266.03	-0.238168	0.0170665
Pde4d	754.317	-0.238102	0.0339075
Rpp30	294.913	-0.238086	0.0144428
Rbm24	6400.46	-0.23788	0.0223124
Zbtb20	9511.34	-0.237829	0.00966408
4930453N24Rik	833.449	-0.237806	0.00407206
Cops6	3454.51	-0.237546	7.43139e-05
Safb2	1228.95	-0.237071	0.0388496
Higd1a	2374.26	-0.23703	0.000634354
Fbxo44	464.431	-0.23703	0.0236477
Hdac3	1431.25	-0.236933	0.000993765
Rasgrp3	1072.96	-0.236761	0.0424371
Dele1	4818.59	-0.236648	0.0106912
Osgep	1039.84	-0.236605	0.0138136
Pdxdc1	3371.49	-0.2366	0.000459094
Psme2	1532.79	-0.236517	0.0283072
Gm34934	363.162	-0.236434	0.020521
Gaa	4725.86	-0.236167	0.0123188
Fpgt	392.814	-0.236165	0.0104035
Pgap4	1644.95	-0.236039	0.00770156
Klhdc2	3339.19	-0.235871	0.000284713
Actr3b	1758.93	-0.235787	0.0119517
Ndufaf8	603.523	-0.235507	0.0342876
Acads	6677.66	-0.235046	0.00552106
Casd1	1123.23	-0.235001	0.00173792
Mllt6	3656.64	-0.234999	0.00215273
Stk25	2078.89	-0.234923	6.14267e-05
Timm17a	4353.2	-0.234906	1.08015e-05
Amigo1	850.199	-0.234874	0.00385679
Zfp24	1225.05	-0.234624	0.0019194
Micu3	230.263	-0.234504	0.0473897
Chrac1	961.275	-0.23447	0.0172139
Nudc	2349.26	-0.234396	0.000127567
Rasal2	1347.14	-0.234372	0.041494
Ywhae	11689.5	-0.23338	3.95455e-06
Arel1	2060.7	-0.233317	0.00821912
Acadl	33653.8	-0.233103	0.000204276
Mtfr1	1589.27	-0.233031	0.00329185
Becn1	1125.78	-0.232898	0.000593622
Lama5	4742.4	-0.232884	0.02144
Cacna1c	9475.83	-0.232691	0.0126372
Ubl5	1426.13	-0.232502	0.00166634
Gpt	1502.19	-0.23219	0.0132414
Vbp1	1113.79	-0.232145	0.00338123
Nnt	16788.7	-0.231819	0.0131924
Glud1	5299.47	-0.231811	0.000652124
Bche	890.392	-0.231043	0.00864785
Tmem250-ps	2151.5	-0.230949	0.000306198
Stip1	3838.49	-0.230822	0.0448785
Zmpste24	1381.55	-0.230416	0.0240682
Cops4	2247.5	-0.230332	0.00145937
C1qbp	3558.1	-0.230317	0.0010573
Mcu	608.79	-0.230187	0.00977819
Inafm2	1041.81	-0.23015	0.0245571
Mapk9	1789.47	-0.229966	0.00303329
Esrrg	1707.72	-0.22968	0.0417726
Psma4	2191.92	-0.229586	0.000366561
Nap1l4	5836.16	-0.229468	7.48567e-07
Cluap1	233.1	-0.229222	0.0412931
Zmat1	299.957	-0.228995	0.0361611
Gripap1	995.026	-0.228945	0.00191163
Eef1d	4058.66	-0.228779	0.00321641
Slc2a4	13235.5	-0.228699	0.0141454
Miga2	1993.5	-0.228572	0.00099953
Mfn1	14409.1	-0.228464	0.000451418
Lactb	771.802	-0.228356	0.0232207
Chml	357.049	-0.228234	0.0294372
Mpi	3063.52	-0.228122	0.00194832
Coq2	3256.84	-0.227629	0.00369122
Birc2	876.629	-0.227549	0.00696488
Tsnax	2344.85	-0.227504	0.00155185
Plxnb1	1893.27	-0.227169	0.0476099
Tmem177	495.721	-0.226698	0.0189694
Smarcc2	3109.02	-0.226573	0.00145614
Slc9a8	969.06	-0.22613	0.00405594
Rassf3	6457	-0.226039	0.000292606
Fitm1	2250.25	-0.225765	0.021395
Sptssa	808.364	-0.225606	0.000975023
Hint2	1702.57	-0.225419	0.048835
Mul1	2215.88	-0.225303	0.000336705
Fkrp	2063.38	-0.225034	0.00581693
Ktn1	12636.8	-0.224657	0.000829708
Cisd2	2968.5	-0.224653	0.000346384
Dhx36	1302.9	-0.224329	0.00403466
Tm2d1	815.17	-0.224158	0.00988177
Cyc1	26388.6	-0.223942	0.00507001
Tfpi	2602.03	-0.223887	0.015354
Rpl27	1350.89	-0.223876	0.0137163
Bclaf1	2314.9	-0.223865	0.0141091
Eif1b	1205.87	-0.223828	0.0117503
Dot1l	1759.07	-0.222726	0.037267
Otud4	2641.51	-0.222554	0.00100266
Rcc1l	874.82	-0.22247	0.00452715
Eif4g2	33581.2	-0.22236	0.000492754
Bcs1l	896.88	-0.222243	0.00628274
Phf20l1	2416.62	-0.221869	0.000941293
Akap7	960.859	-0.221678	0.00809039
Msl2	1108.09	-0.221669	0.000277144
Cetn3	1007.54	-0.221544	0.0379024
Ppm1b	3460.23	-0.221383	0.000354144
Stk11	4005.81	-0.220881	0.000249737
Rnf139	1058.15	-0.22088	0.00430581
Dnajc7	2442.56	-0.220745	0.000385287
Tmem33	1113.04	-0.220537	0.0143754
Zfp715	759.867	-0.22049	0.0280354
Kif1b	8175.5	-0.220458	0.0122849
Wdr92	431.286	-0.220405	0.0129001
Rabac1	4527.01	-0.220051	0.040333
Hint1	3180.45	-0.21996	0.0302626
Dcaf4	426.009	-0.219934	0.0273501
Zfp326	388.923	-0.219908	0.0331199
Plcl2	574.313	-0.219783	0.0243023
Vdac1	31259.1	-0.219484	0.000251618
Grpel1	3240.89	-0.219451	0.000438376
Taz	1571.03	-0.219438	0.000585599
Apobec2	4881.6	-0.219309	0.00388421
Tmem186	899.524	-0.219079	0.00256997
Selenot	4959.67	-0.218935	0.0015012
Vezt	1236.99	-0.218906	0.00341592
Tomm7	1409.11	-0.218848	0.0468763
Ets2	3005.18	-0.218808	0.0115347
Akap8	1744.59	-0.218745	0.0140829
Dhodh	546.273	-0.218663	0.0154577
Wdr20	571.709	-0.218546	0.00421827
Atp6v1g1	2079.7	-0.218484	0.00854477
Arhgap5	2940.45	-0.218476	0.0214256
Glrx2	902.036	-0.218341	0.00508922
Ppp2r2a	1561.82	-0.217813	0.000424131
Swi5	2842.81	-0.217744	0.00445705
Gmeb1	346.644	-0.217616	0.0380044
Cutc	500.176	-0.217606	0.0215244
Pgp	1884.91	-0.216961	0.0084129
Tor1aip1	3012.29	-0.216793	0.00636744
Arl6ip5	2782.69	-0.216677	0.00155446
Slc35e1	2995.91	-0.216569	0.0392709
Mrps18c	545.614	-0.216526	0.0276595
Taco1	1347.08	-0.216492	0.0384701
Saraf	9677.01	-0.216138	0.000220527
Evl	514.84	-0.21587	0.030123
Fem1a	10991.2	-0.215644	0.00980261
Pafah1b1	7962.51	-0.215555	0.00125921
Cox6b1	15998.2	-0.215524	0.00514023
Yme1l1	2919.49	-0.215365	3.74847e-05
Bet1	469.201	-0.215354	0.0467562
Zcchc17	796.654	-0.215303	0.0132462
Epas1	12179	-0.215254	0.0323145
Smndc1	776.643	-0.215025	0.0116934
Zfp317	624.312	-0.214998	0.00817425
Tmem218	400.209	-0.214989	0.0238878
Pdgfd	582.368	-0.214814	0.0498089
Pop5	458.035	-0.214774	0.0215775
Serf2	987.436	-0.214721	0.0250286
Fam172a	469.077	-0.214625	0.035701
Oxnad1	1920.07	-0.214559	0.0217797
Scamp1	1238.68	-0.214369	0.000822301
Ate1	1722.98	-0.214253	0.0180078
Eif3j1	958.767	-0.214225	0.00250976
Trip10	3757.07	-0.214102	0.00787229
Nbn	829.533	-0.214013	0.0190669
Ngrn	662.49	-0.213973	0.0302234
Srp19	882.075	-0.213698	0.0336514
Ube2k	1898.48	-0.213687	0.00171431
Fam120b	788.456	-0.213541	0.00932613
Rpl8	8602.43	-0.213521	0.00400859
Polr3k	525.094	-0.213467	0.0134764
2610008E11Rik	622.032	-0.213405	0.0301258
Hspb2	965.039	-0.213354	0.0171725
Pyurf	877.928	-0.213162	0.0121228
Psma3	1537.6	-0.213145	0.00567974
Uspl1	832.695	-0.2131	0.0180782
Nfu1	1449.18	-0.213078	0.000791215
Sympk	3823.59	-0.213061	0.0119596
Adcy5	3305.83	-0.212792	0.0407659
Msh3	380.612	-0.212689	0.0494604
Dbi	1830.71	-0.21256	0.038008
Gpr27	499.969	-0.212473	0.0370212
Qars	2015	-0.212191	0.00152933
Dpy30	515.223	-0.2119	0.011907
Mrps27	1046.29	-0.211252	0.00904246
Ptgr2	4153.16	-0.211188	0.00794085
Hdac11	565.168	-0.210431	0.0263156
Dnajc21	1586.52	-0.210359	0.00794141
Stk24	1438.81	-0.210279	0.0052968
Tiprl	1074.45	-0.210163	0.00962782
Actr6	323.53	-0.210015	0.0419662
Lyar	813.764	-0.209616	0.00732927
Zfp654	660.6	-0.209468	0.018869
Tbkbp1	559.283	-0.209394	0.0193635
Zranb1	2095.53	-0.209107	0.00127613
Pdrg1	3271.42	-0.209059	7.41677e-05
Mff	3507.12	-0.209017	0.000125365
Tmx4	2437.29	-0.209001	0.002348
Drosha	2125.6	-0.208972	0.00993995
Cav3	1491.78	-0.208675	0.0196561
Hsf1	955.897	-0.208641	0.0183651
Art1	5863.84	-0.208308	0.00398093
Psmc3	6532.64	-0.208245	6.70727e-05
Dmpk	20404.7	-0.208127	0.00115455
Esf1	761.105	-0.208076	0.0234963
Metap2	3921.33	-0.207603	0.00048554
Ifngr2	6794.63	-0.207467	0.00334529
Adgrl1	696.993	-0.207466	0.0156147
Ubfd1	1075.57	-0.207435	0.0052757
Txnl1	2336.47	-0.207365	0.00364874
Arglu1	2034.53	-0.207007	0.0359162
Hnrnpd	1953.25	-0.206948	0.0260704
Capn7	1888.24	-0.20687	0.00212842
Adcy4	653.649	-0.206547	0.0481721
Cnot2	1084.36	-0.206131	0.00948646
Ccdc71	635.05	-0.205851	0.0173855
Cr1l	1601.21	-0.205753	0.00261249
Ccdc124	1733.39	-0.205684	0.00735839
Cul1	2663.52	-0.205658	0.000671668
Raf1	1703.64	-0.20557	0.0013366
Mrpl27	777.229	-0.205446	0.0454378
Cdc37	4928.55	-0.205394	0.000947472
Ube2n	986.37	-0.205248	0.0383007
Prorsd1	431.335	-0.20519	0.0424358
Aimp1	1526.86	-0.205099	0.0126372
Cdc73	1612.45	-0.204792	0.0175278
Gpatch11	634.608	-0.204729	0.0100951
Tsfm	1198.35	-0.204253	0.0316151
Vamp2	2108.02	-0.204201	0.00643643
Pcnp	758.106	-0.20384	0.00614213
Gm49708	1476.57	-0.203725	0.0263794
Dnajc4	910.138	-0.203625	0.0361357
Cdc123	1439.79	-0.203605	0.00176787
mt-Nd4	474157	-0.203556	0.0106129
Pigo	782.414	-0.203448	0.0262345
Nudt3	3764.91	-0.203297	0.00212878
Nop53	3263.47	-0.202615	0.0025604
Ubxn2a	2447.71	-0.20252	0.0444077
Eif4a2	9369.15	-0.202462	2.38335e-07
Slc29a1	1469.57	-0.202455	0.00203768
Adh5	2470.95	-0.202413	0.00303219
Eif5b	5727.72	-0.202163	0.00164683
Grsf1	7166.91	-0.20215	0.0116383
Bbs2	390.934	-0.202132	0.0294364
Map2k2	2610.44	-0.202044	0.0282126
Scarb2	6648.39	-0.201878	0.00699202
Coq8a	20029.3	-0.20172	0.0256789
Cnbp	10132.9	-0.201538	0.000892948
Rsl24d1	558.696	-0.201234	0.0174043
Usp25	2800.05	-0.201052	0.0288832
Pin1	1374.11	-0.200866	0.0168289
Paip2	4960.38	-0.200701	0.00132379
Ndufa11	4485.89	-0.200644	0.0318125
Tma7	881.982	-0.200513	0.0397805
Tollip	2611.72	-0.200481	0.00349468
Cdkal1	471.977	-0.200426	0.0155409
Rheb	2813.63	-0.200164	0.00195367
Noa1	662.559	-0.199771	0.032717
Mrpl3	2988.79	-0.199736	0.00872361
Cog5	1626.29	-0.199682	0.00140221
Rps3	9831.32	-0.199661	0.0438055
Prxl2a	660.548	-0.199434	0.0179
Asb2	16493.8	-0.199307	0.0418813
Ssb	1772.55	-0.199268	0.0162765
Tmem30a	3573.75	-0.198964	0.000867517
Rab3a	1151.83	-0.198701	0.0441562
Pnn	1915.16	-0.198561	0.0237944
Cdnf	985.737	-0.198407	0.0304133
Serinc1	8703.46	-0.198356	0.000317266
Mtrf1	393.656	-0.198294	0.048398
Micos13	2421.06	-0.198268	0.0163925
Btbd1	4293.69	-0.198152	0.00179691
Klhl7	1641.57	-0.198105	0.00162227
Sumo3	1212.33	-0.197693	0.00534128
Xbp1	1687.5	-0.197225	0.035375
Ilvbl	846.019	-0.197196	0.00667215
Ap5m1	492.181	-0.197179	0.0383158
H2az2	1370.43	-0.197168	0.0300646
Txlnb	25397.3	-0.197144	0.0278546
Tspyl2	549.29	-0.196997	0.020371
Ldha	17562.5	-0.196891	0.000161506
Klhl24	8847.01	-0.196865	0.0105867
Rps6	3393.06	-0.196606	0.00962782
Nr1d2	4947.81	-0.196525	0.0411551
Med28	869.203	-0.196405	0.0220024
Smarce1	1292.81	-0.195972	0.00138672
Gpr180	686.485	-0.195963	0.0160197
Fam98b	655.571	-0.195867	0.0388931
Wrnip1	594.228	-0.195829	0.0173191
Clasp1	11634	-0.195751	0.0101172
Ciao2b	1029.11	-0.195745	0.0447475
Creg1	4449.63	-0.195721	0.0367809
Nup88	1642.64	-0.195665	0.0112779
Slc44a2	3174.98	-0.195404	0.026139
Vps37a	1087.17	-0.19539	0.00345638
Tcn2	1159.8	-0.195341	0.00846018
Ibtk	1763.91	-0.195002	0.0342876
Acad11	4884.64	-0.194895	0.042475
Ddx46	1929.79	-0.194785	0.031284
Otud6b	2530.45	-0.194706	0.00201601
Tmem245	3928.83	-0.194286	0.0401604
Esrra	5578.72	-0.194253	0.00984245
Yipf4	1398.91	-0.194009	0.00508922
Slc25a51	2398.19	-0.193893	0.00405906
Hikeshi	790.478	-0.193785	0.0285199
Fgfr1op2	2525.69	-0.193766	0.00733505
Art4	592.047	-0.193709	0.0403936
Mecr	576.562	-0.193431	0.0321815
Rab11a	2456.66	-0.193362	0.00268811
Ccdc47	4635.01	-0.193099	0.0306326
Hnrnpa2b1	15404.7	-0.192905	0.000219628
Cct7	4482.6	-0.192841	0.00351161
Psmc2	3064.12	-0.192795	0.00423899
Aldh2	9975.13	-0.192668	0.0118488
Fgd5	1068.63	-0.192588	0.028828
Dhrs7	1151.89	-0.192215	0.00722084
Mrpl4	2366.95	-0.192176	0.0247788
Msantd4	2115.45	-0.192032	0.00286683
Csnk2a1	2731.46	-0.191811	0.00231986
Meis2	886.736	-0.19181	0.0227892
Ilf2	824.062	-0.191696	0.019263
Ppp2r2d	1106.13	-0.191267	0.0161986
Ddx5	14335.8	-0.191153	0.0218536
Capza2	5261.19	-0.190924	0.000215463
Slc9a3r2	3399.94	-0.190856	0.0397805
Snx13	3095.58	-0.190304	0.00456644
Gdi1	2098.5	-0.190235	0.0102632
Anp32a	4215.38	-0.190026	0.00564093
Tmem170b	679.56	-0.18998	0.0215244
Cgrrf1	621.128	-0.189898	0.0384075
Klhl9	2054.58	-0.189785	0.00554818
8030462N17Rik	1297.72	-0.1897	0.021218
Actr10	1511.78	-0.189694	0.0140022
Eif3f	3570.46	-0.189661	0.00613852
Rpl22	3936.54	-0.189652	0.0265183
Coq9	15283.6	-0.189611	0.0124899
Phb2	5012.74	-0.189415	0.0204716
[truncated: 50,330 more rows]

## Sheet: Mouse | 6-months
Supplementary Table 1. RNAseq results
Mouse Samples: Differentially Expressed Genes | Kdm8fl/fl;Myh6cre vs Kdm8fl/fl | 6-months of Age
Gene	baseMean	log2FoldChange	padj
Aldob	261.829	-4.29522	2.49886e-40
Sv2c	16.3902	-3.50319	6.23446e-07
Ogdhl	2866.17	-3.03828	9.63715e-47
2310039L15Rik	81.78	-2.80206	3.36576e-09
Ankrd63	45.0092	-2.45362	7.23662e-08
Lix1	43.9776	-2.41165	5.96872e-14
A930017K11Rik	8.54209	-2.35896	0.000562103
Cngb3	76.5399	-2.35327	5.96851e-08
Sbk2	109.266	-2.35094	1.06328e-15
Amy1	247.998	-2.31975	1.74193e-27
Cox6b2	36.5579	-2.27824	1.90453e-08
Tll2	20.8118	-2.27137	2.09749e-05
Gm10635	63.6899	-2.19336	1.35986e-05
Lypd2	21.5676	-2.16088	0.000306563
Gm31663	118.301	-2.15873	9.94862e-11
Rhot2	1485.87	-2.13378	3.66568e-69
Hcn4	184.417	-2.12701	9.58137e-14
Snhg11	14.0711	-2.10465	0.000226929
Cabcoco1	262.343	-2.09873	1.28403e-12
Abhd18	1273.72	-2.04407	1.60255e-25
Pak5	8.40842	-2.04377	0.000621313
Smco1	307.713	-2.00217	2.6275e-09
Amph	35.3057	-1.99513	3.51317e-09
Gm27252	45.0557	-1.99334	6.31229e-07
Clec18a	26.1598	-1.98532	7.60236e-05
Efnb3	1990.9	-1.96554	1.18561e-05
Banf2os	41.3942	-1.94567	1.34866e-05
Lrrc3	21.8964	-1.93342	5.59729e-06
Sfrp5	42.6673	-1.92454	4.50138e-05
Angptl3	36.858	-1.9187	6.31229e-07
Gm26862	35.4852	-1.9017	7.59618e-05
Gm29686	50.1589	-1.85965	6.54917e-09
Gm4544	84.091	-1.85341	1.02014e-11
Kcnv2	193.457	-1.84463	0.000291588
Maob	1084.53	-1.80732	1.91588e-16
Gfra4	135.778	-1.80631	1.06377e-09
Fam169a	28.5135	-1.79336	1.34416e-06
Acot1	299.782	-1.7874	0.000370016
Poln	96.958	-1.78602	2.22829e-06
Tbc1d10c	43.9042	-1.78402	3.54107e-07
Crb1	19.5521	-1.7675	6.13346e-05
Dhrs11	1616.7	-1.73687	1.04667e-43
Tlcd4	65.8531	-1.73466	4.58821e-08
Shisa6	32.6181	-1.71256	2.18843e-05
Igfals	151.316	-1.69267	8.99223e-22
Smim3	266.57	-1.65035	1.4298e-16
Tmem150c	253.289	-1.63452	0.00043395
Ctla4	40.8018	-1.61831	5.74648e-05
Lgi3	71.8031	-1.60597	5.81482e-11
Dpyd	226.597	-1.57854	7.70922e-09
Tuba4a	12905.7	-1.56919	1.3762e-22
Gpr22	1095.99	-1.55334	0.000244604
Lingo3	325.238	-1.54758	2.06041e-10
Ctnna3	362.358	-1.54692	2.49698e-14
Gm11899	53.41	-1.51945	7.28139e-09
Dmd	1983.45	-1.51181	2.9586e-38
Gnmt	48.5053	-1.50771	0.000250354
Pfkfb1	436.893	-1.50494	0.000713748
Mir208b	109.52	-1.50391	4.12067e-05
Adra1b	855.022	-1.49974	5.37071e-09
2310015K22Rik	15.3388	-1.48848	0.00272244
Slc6a17	129.648	-1.48213	5.50882e-07
Clcn1	145.799	-1.4813	0.00018347
Klhl33	700.005	-1.46587	0.000403406
Megf11	23.0887	-1.46531	0.000136986
Lin7b	12.3491	-1.46004	0.00103318
Chd6	1451.82	-1.45678	7.02719e-09
Gm19522	77.7771	-1.44771	1.07851e-07
Ddc	53.9667	-1.44023	1.95637e-05
Lgals4	372.459	-1.44022	0.000795958
Ptpru	103.2	-1.43913	5.92854e-08
Immp2l	327.584	-1.43667	2.18476e-13
Cspg4b	64.585	-1.43387	2.45401e-06
Angpt1	923.752	-1.42547	8.70196e-06
Ripor2	156.251	-1.42395	5.77261e-08
Car2	130.295	-1.42349	2.25193e-13
Mhrt	460.059	-1.4189	2.26189e-11
Gm24474	94.4301	-1.41888	9.23463e-05
Hsbp1l1	40.3195	-1.40879	0.000213946
Kdm8	84.6021	-1.40799	7.07643e-10
Gstk1	1502.34	-1.40421	1.15536e-10
Cds1	287.456	-1.39835	2.77894e-15
Kcnj3	1968.25	-1.39242	4.9333e-07
Gm15737	12.9153	-1.39104	0.0027887
Sema6c	151.78	-1.38414	3.13332e-16
1190007I07Rik	278.845	-1.36363	8.20043e-21
Il15	839.666	-1.3493	9.93728e-10
Rab9b	7.42204	-1.34231	0.00415713
Adgrb2	59.7011	-1.34221	1.29863e-06
6430710C18Rik	25.8047	-1.33918	0.000736743
Gm28979	39.8145	-1.31684	0.000344705
Phkg1	451.849	-1.30909	3.56186e-05
Kcnh7	27.5838	-1.30749	0.000249088
D830032E09Rik	126.237	-1.30033	1.55577e-07
Ramp1	111.307	-1.2942	1.23729e-08
Opn4	55.3645	-1.28972	6.23446e-07
AI480526	82.0589	-1.28835	3.20582e-05
Gm41717	39.7983	-1.28316	0.000188721
Prepl	1877.31	-1.27975	5.89249e-08
Gm20735	21.0724	-1.27791	0.00151559
Klk1b26	13.3391	-1.27484	0.00346064
Crhr2	861.933	-1.26093	1.27808e-05
Acot3	15.7195	-1.25961	0.00509237
Etfbkmt	513.78	-1.25187	3.74433e-08
Fam160b2	757.529	-1.24308	3.3036e-31
Metap1d	778.06	-1.24181	2.21404e-11
Gm36028	21.143	-1.23189	0.000849502
Bckdhb	1411.32	-1.22538	1.54362e-10
Eef2kmt	224.331	-1.21444	2.11242e-14
Gstm7	784.126	-1.21148	2.92823e-13
Gm14327	105.722	-1.20798	5.47472e-05
Map3k15	43.6785	-1.20464	2.11427e-05
Mrgprh	103.727	-1.19912	0.000647954
Mir133a-1hg	81.1485	-1.19319	1.92002e-06
Snrpn	874.323	-1.18952	1.15846e-26
Fuz	177.934	-1.17949	2.19657e-11
Slc12a5	71.3362	-1.17259	5.93462e-05
9030612E09Rik	74.6353	-1.17076	0.000309653
Ldhd	1328.08	-1.1647	1.42291e-08
Ttll1	1443.6	-1.16012	4.47323e-06
Shisa2	17.6124	-1.15828	0.00232387
Gm50194	65.3238	-1.15462	9.23463e-05
Dhrs7c	2702.16	-1.15257	2.49241e-08
Angptl1	65.4271	-1.14514	0.000606007
Ctsf	1134.31	-1.14193	1.19592e-18
Agt	60.7792	-1.14161	4.3563e-05
Dusp23	332.23	-1.13337	6.54917e-09
Cdk16	3947.46	-1.13022	1.72437e-63
Fahd2a	573.948	-1.12998	2.22366e-10
Rhbdd3	490.123	-1.12968	2.36123e-18
4930481A15Rik	230.934	-1.12796	3.00269e-05
Tsc2	2473.77	-1.12541	1.02945e-23
Nrg2	37.6771	-1.12502	0.000118899
Frmpd3	51.3443	-1.12486	0.00337314
4631405J19Rik	188.465	-1.12389	3.00378e-05
Fam163b	12.1864	-1.11767	0.00602084
Gal3st2c	94.0329	-1.11684	0.000613095
Fign	153.166	-1.116	0.000156989
Scd3	10.0215	-1.11056	0.00703934
Fah	585.591	-1.1071	8.19331e-09
Snhg14	194.769	-1.10691	2.5306e-06
Tmem163	11.9533	-1.10532	0.00721993
Gm43032	56.3859	-1.10471	0.000180581
Pdp2	666.317	-1.10336	6.57031e-05
Ppp2r3a	8666.79	-1.10324	4.87653e-11
Isyna1	416.121	-1.09851	4.28316e-13
Kcnd2	601.712	-1.09675	1.55577e-07
Gata6os	147.133	-1.09674	5.3285e-08
Gm42940	73.4152	-1.09404	1.36342e-05
Tmem35a	81.985	-1.09185	0.000519567
Tmem47	453.434	-1.08942	1.58013e-13
Kcnj2	673.709	-1.08748	1.2312e-06
Gm30961	10.6349	-1.08728	0.0063184
Epb41l3	153.277	-1.0867	1.04578e-05
Acsl6	311.051	-1.08619	0.000619468
Ston2	140.05	-1.08268	3.79751e-09
Cabyr	11.1022	-1.0811	0.00718435
Gm47850	9.51232	-1.07435	0.00757036
Serhl	275.122	-1.07155	2.65894e-10
Tbx5	512.515	-1.07047	1.46144e-12
Iigp1	1177.75	-1.06828	2.11351e-09
Abracl	298.542	-1.06825	7.74646e-10
Pnck	225.403	-1.0588	0.000150865
Dlst	15672.7	-1.05504	3.51301e-13
Ybx2	428.207	-1.05287	5.49999e-05
Spata6l	319.249	-1.04996	1.84584e-07
Bcl2l11	274.772	-1.04842	1.83075e-05
Gm47644	211.583	-1.0483	7.0502e-05
Tmem143	2917.66	-1.04401	1.8499e-10
Rbfox1	749.805	-1.03812	3.5861e-05
Egflam	450.067	-1.03077	6.96505e-06
Slc12a7	4520.63	-1.01616	1.0607e-16
Cmss1	1298.6	-1.01474	4.2452e-07
Tmem82	273.914	-1.01353	0.00146813
Slc27a1	4168.31	-1.00604	1.04139e-08
Mrps26	941.345	-1.00387	8.20043e-21
Lactb2	707.334	-1.00287	1.45781e-09
Tac1	70.689	-1.0009	0.000374031
Alox5	465.72	-0.999887	2.4035e-14
As3mt	1516.4	-0.996846	2.26757e-11
Hes6	508.638	-0.993172	1.04749e-16
Mccc2	1554.3	-0.985132	6.48312e-11
Prr33	275.816	-0.984858	5.43867e-07
Tesc	2855.84	-0.977403	7.53135e-29
Got1	19214.7	-0.976193	9.55152e-17
Rabgap1l	1065.59	-0.974297	6.17473e-16
Lmf1	639.209	-0.973601	8.7379e-20
Lrrc4b	364.848	-0.97202	1.74644e-05
Sema5b	40.3709	-0.96925	0.00128611
Dglucy	1583.25	-0.968384	3.59742e-10
Ech1	35493	-0.96817	1.78972e-05
Asb16	34.1747	-0.967233	0.00209851
Dbt	1786.27	-0.966164	1.65613e-06
2310016D03Rik	14.5626	-0.965805	0.00770976
Itgb1bp2	3956.07	-0.965497	4.69155e-13
Sun3	14.4842	-0.963249	0.00855985
Klhl13	395.21	-0.962574	6.21337e-11
Abcb8	2293.43	-0.962496	1.47039e-28
Shmt1	300.891	-0.961749	1.50638e-05
Lrrc24	12.6926	-0.959595	0.0112708
Gm15543	987.081	-0.95946	1.56313e-09
Whrn	911.3	-0.958645	4.02754e-06
Ssbp2	604.336	-0.958374	6.07739e-11
Fastk	7257.92	-0.956428	1.75552e-20
Map6d1	8.10056	-0.955189	0.0112944
Adig	31.9523	-0.952231	0.00524664
Mgst1	1321.86	-0.951695	3.70985e-25
Dcaf12l1	116.087	-0.946215	0.000356273
Gm14267	34.7078	-0.941917	0.00399721
Impa2	620.061	-0.941371	0.000159357
Naxd	778.605	-0.940759	3.53096e-19
Dnaaf3	201.108	-0.940127	3.4332e-07
4933432I09Rik	10.7063	-0.939073	0.0115212
Acaa2	25037.5	-0.93905	5.7425e-05
Slc25a42	2097.09	-0.933786	0.000182226
Gm17473	12.5063	-0.931027	0.0112866
Erbb4	172.464	-0.925684	6.25092e-05
Rhbdl3	280.585	-0.921855	1.93008e-05
Cacna1h	187.045	-0.921073	0.000409735
Ccl11	105.614	-0.920473	0.00533994
BB218582	149.777	-0.919953	0.000240939
Wif1	78.4134	-0.916446	0.000999816
Galnt17	134.681	-0.915924	4.21979e-05
Celsr3	45.3186	-0.915521	0.00440213
Snn	679.624	-0.911638	3.65311e-09
Rpl3l	6917.91	-0.909528	4.82087e-05
Gca	333.626	-0.908023	9.0232e-07
Dnajc28	1440.71	-0.906771	9.0392e-06
Gm49284	53.2088	-0.905577	0.00240646
Tnip3	53.3898	-0.905353	0.00264267
Asb11	2510.4	-0.903891	4.97394e-17
Fdft1	1202.21	-0.903052	5.6806e-05
Fgf9	176.094	-0.899435	0.000264091
Decr1	11069.9	-0.89687	1.95637e-05
Exoc2	453.501	-0.890775	4.96182e-13
Car14	2412.37	-0.890225	0.000135956
Naxe	1121.56	-0.890156	5.17204e-19
Akr1b10	1049.56	-0.888087	9.84402e-13
Cyb5rl	407.952	-0.885149	1.95718e-09
Psme4	9935.01	-0.880767	3.82182e-22
Ano10	1248.63	-0.877717	4.5865e-08
Gm48882	126.427	-0.877104	0.000504834
Fitm2	4882.5	-0.876539	1.20678e-05
Acadvl	13952.1	-0.875932	2.10121e-06
2310015A10Rik	464.74	-0.875912	5.17162e-10
Prrg1	315.472	-0.875564	0.0002497
Sbk3	133.178	-0.872748	0.00511598
Slc22a3	235.382	-0.871908	0.00168902
Pim3	2708	-0.868759	8.75454e-05
Acss1	8831.67	-0.864959	9.9994e-07
9630028I04Rik	110.499	-0.863395	0.00851743
Trmu	280.732	-0.862051	4.83845e-09
Tspyl4	299.113	-0.858087	2.13281e-07
Tuba8	2850.85	-0.857043	2.23485e-13
Hadh	16267.8	-0.84938	0.000138316
Tmx1	1923.42	-0.849133	1.81153e-11
9330151L19Rik	62.4787	-0.848126	0.000926867
Hnmt	315.978	-0.847794	0.00158688
Ipo13	2254.16	-0.847703	9.90676e-13
Nt5dc2	577.014	-0.843013	1.90453e-08
Lypd8l	160.656	-0.840308	0.00640765
Slc5a1	11.2219	-0.838777	0.0161592
Flad1	1368.38	-0.838021	1.15934e-20
Ociad2	117.936	-0.837736	0.0043391
Camk2b	368.542	-0.83595	9.0851e-06
Nudt17	62.4133	-0.835248	0.00109034
Bcas2	974.317	-0.834928	1.58113e-16
Det1	463.309	-0.834569	2.1946e-11
2900076A07Rik	450.846	-0.829584	1.72576e-05
Endog	1273.07	-0.829383	3.08753e-14
Aldh6a1	5673.83	-0.825533	3.00371e-05
Plscr5	18.8878	-0.82484	0.0140989
Fuom	620.304	-0.823676	2.44511e-08
Retsat	1440.55	-0.823411	0.000154302
Mgat3	151.367	-0.822615	9.15726e-06
Casc1	176.597	-0.820763	0.000236821
Lrrc29	15.1912	-0.820499	0.0139938
Myl4	818.781	-0.819906	0.00121842
Ppm1k	1811.5	-0.819881	5.37492e-05
Ntm	38.1868	-0.818929	0.00384201
Rgs7	38.0731	-0.817752	0.00691866
Gm45012	79.1905	-0.817166	0.00535339
Rmc1	641.897	-0.815606	1.10109e-05
Epop	38.7843	-0.815424	0.00578589
Myl7	533.206	-0.813706	0.00288585
Flvcr2	100.658	-0.811066	0.00333064
Hemk1	631.65	-0.810857	5.54563e-07
Mettl17	278.35	-0.810442	2.12739e-07
1810021B22Rik	65.5576	-0.810289	0.000566433
Mlycd	3879.84	-0.810001	1.12718e-06
Slc16a8	58.458	-0.809973	0.00418755
Wdr83	812.969	-0.809707	3.86394e-13
Acadm	32908.7	-0.808919	8.92032e-05
Cacna1s	236.456	-0.808193	0.000892658
Adamts7	508.427	-0.805632	0.000128532
Gm34030	82.8343	-0.803387	0.000493582
Gm8113	14.803	-0.801722	0.0168652
Grb14	5429.24	-0.801655	5.65393e-08
Suclg1	10873	-0.800935	2.6411e-08
Cryzl2	235.624	-0.799912	4.52721e-07
Trabd2b	2982.45	-0.79954	2.25978e-08
Pcmtd2	1455.16	-0.799166	3.26246e-07
Slc12a4	1286.84	-0.797604	9.1394e-12
Dbh	54.7042	-0.797336	0.00187491
Klhl32	129.629	-0.795781	0.000497173
4921504A21Rik	68.7333	-0.79574	0.00162497
Gpsm1	4200	-0.795702	1.44063e-10
Zfp967	9.61118	-0.795291	0.019649
Cacng6	57.6684	-0.794861	0.00872764
Mrpl38	1626.02	-0.793801	8.7379e-20
Kifc2	186.345	-0.793602	2.57413e-05
Tnni3	97792.3	-0.792693	2.13277e-08
Apex2	200.406	-0.792431	0.000503108
2700097O09Rik	205.302	-0.79204	1.35986e-05
Cenpf	527.693	-0.791644	0.00135078
Cdc23	671.885	-0.790154	1.47203e-14
Fdxr	256.41	-0.789312	5.58805e-07
Eepd1	492.783	-0.789267	1.02014e-11
Tha1	282.238	-0.787936	2.43043e-05
Gm6445	34.4775	-0.786701	0.0195324
Gm18666	19.4721	-0.784795	0.0142075
Ccdc141	3833.37	-0.784746	0.000181226
Wnk2	1783.37	-0.784077	0.0103677
Klhl38	273.015	-0.783073	0.000204374
Fhl2	41174.6	-0.782873	3.43926e-10
Gm45495	90.1761	-0.781947	0.0005239
Atp6v1g2	76.1747	-0.781925	0.000306183
Scd4	379.424	-0.779443	0.0205659
Cox7a1	15475.9	-0.777765	3.71968e-07
Pde4c	125.963	-0.771908	0.00420155
Ccser1	30.7918	-0.770773	0.00668592
Arhgef9	491.5	-0.77058	1.43845e-05
Pecr	240.874	-0.770362	9.0232e-07
Gal3st3	278.183	-0.768742	0.000158702
Btnl9	1234.68	-0.767803	7.249e-07
Slc40a1	683.919	-0.766332	0.00163301
Cmbl	977.571	-0.765065	0.000106569
Sord	4235.58	-0.761336	0.000297808
Trmt5	979.535	-0.759579	7.82777e-05
Cdo1	47.5555	-0.757735	0.00203405
Ung	665.55	-0.756939	3.276e-07
Mfap3l	445.696	-0.756922	4.06708e-05
Gm42517	77.0248	-0.756644	0.00103268
Slc37a2	170.48	-0.754975	0.00129432
Lrg1	1354.83	-0.754757	9.85911e-05
1810013D15Rik	5.23524	-0.754392	0.0193735
Aldh5a1	856.935	-0.751855	0.000481545
2410004B18Rik	459.371	-0.751597	2.1946e-11
Eci1	8692.95	-0.751493	0.000151876
Ccdc91	853.272	-0.750539	4.61193e-13
Gm45805	15.7667	-0.748923	0.0158589
1700094D03Rik	19.0905	-0.748114	0.0146476
Ptcd2	1551.12	-0.747725	2.82789e-16
Idh2	41100.3	-0.747205	0.000192729
Akt1	5858.71	-0.744316	1.18246e-26
Slc2a12	214.164	-0.743192	0.00122145
P3h4	1166.56	-0.74131	2.57531e-09
Mboat2	156.906	-0.740631	0.000870536
Gm11992	21.1557	-0.739937	0.0196688
Gm47845	33.407	-0.739236	0.0108555
Gabrr2	41.4242	-0.736178	0.00845768
Mccc1	2385.6	-0.732658	2.91428e-06
Ano5	189.58	-0.732601	0.0021772
Gm49083	13.9326	-0.731528	0.022597
Sugp2	792.784	-0.731464	1.75977e-08
Qsox2	484.15	-0.730815	1.56045e-07
Snai3	90.5865	-0.730367	0.00450909
Sh3gl2	125.795	-0.730294	0.00224329
Gm49745	11.005	-0.72944	0.0221977
Apbb1	3277.02	-0.728373	8.97244e-05
D830024N08Rik	329.952	-0.727734	0.000195516
Gm37621	16.8794	-0.72737	0.0201306
Spg7	3058.52	-0.725994	3.82013e-15
Gm45716	259.461	-0.72456	7.45899e-05
Slc25a11	15475.9	-0.724236	8.19331e-09
Dxo	161.289	-0.724044	5.7328e-05
Dmac2	1139.69	-0.722989	1.9246e-09
Ttc30a2	13.0977	-0.721919	0.0238051
Hcn1	24.8962	-0.720526	0.0212267
Pnpla2	10574.6	-0.720343	2.1359e-07
Gdpd5	587.521	-0.718774	2.10643e-05
Magix	787.19	-0.71743	0.00102581
Zfp428	249.13	-0.717261	2.26586e-05
Fyco1	10786	-0.715732	0.00024543
Dhdh	634.247	-0.714696	2.44507e-05
Gm49477	390.295	-0.714337	0.00906746
Ccnjl	10.8446	-0.71426	0.0235684
Ndufv3	5969.26	-0.714019	1.18408e-09
Ddt	351.712	-0.71159	1.41415e-06
Mybphl	66.6548	-0.710201	0.010321
Eci2	3556.39	-0.706731	2.01555e-06
Ptges3l	369.022	-0.706414	1.90363e-08
Ephx2	7533.85	-0.705895	0.000216531
Slc25a20	5676.73	-0.703149	0.000429224
Espn	132.926	-0.702675	9.36401e-05
Rtn2	2037.59	-0.700071	8.75923e-05
Mybpc3	94290.8	-0.699561	7.82292e-09
Etfb	1844.44	-0.698555	0.000167765
Ano8	882.927	-0.698244	1.20995e-12
Gpt	1303.59	-0.698084	0.00196116
Gja3	563.975	-0.69792	2.94511e-05
Ndufaf6	528.168	-0.697718	1.66725e-07
Mpped2	439.81	-0.697347	0.000472363
Oxld1	811.71	-0.695813	2.69265e-06
Nmnat3	518.435	-0.693035	5.5529e-09
Slc25a4	160755	-0.692334	1.73472e-06
Krt222	648.462	-0.691845	0.000843306
Armcx4	218.247	-0.69108	1.01662e-05
Cmtm8	279.107	-0.690954	0.00200751
BC037032	166.366	-0.690426	0.00349133
Crat	17688.1	-0.690388	1.78972e-05
Fndc5	13178.7	-0.689341	3.81265e-05
Gm7889	62.8706	-0.688473	0.00911966
Cpt2	6639.31	-0.688027	0.000478496
Gpaa1	629.856	-0.687755	9.547e-08
Chac2	411.7	-0.686803	2.88936e-06
Uckl1os	95.2705	-0.686474	0.0191486
Cdk10	241.177	-0.686447	0.000565836
Gm37829	1460.02	-0.686356	0.000171395
Apip	1327.39	-0.685386	4.08861e-06
Mettl26	290.711	-0.685075	6.4567e-07
Slc36a2	407.43	-0.684629	0.00812055
Sod2	15256.3	-0.68458	3.05366e-05
Idh3b	21203	-0.683173	4.48376e-06
Gm50433	9.81464	-0.68151	0.0291765
Oplah	1941.45	-0.679844	2.09866e-05
Fbxo31	3616.68	-0.679354	7.2025e-07
Gatd3a	10400.3	-0.678217	8.87725e-07
Vtn	545.517	-0.678081	6.54569e-05
Stard10	997.848	-0.677739	0.00012811
2510002D24Rik	400.511	-0.676947	5.76228e-07
Ndufs3	8033.66	-0.676718	1.38433e-07
Klhl23	989.365	-0.676526	0.00105526
Lpl	104402	-0.676143	0.000849502
8430422M14Rik	33.3439	-0.675812	0.0132647
Gm31520	56.5956	-0.675645	0.0142432
Dalrd3	546.127	-0.67528	6.5956e-10
Nanos3	5.77091	-0.675061	0.0294947
Cideb	16.919	-0.675041	0.0193454
Mrpl45	1938.57	-0.674779	1.20301e-11
Klf15	1484.09	-0.673602	0.00230163
Lclat1	3757.58	-0.673239	2.24537e-05
Ccdc17	57.2477	-0.672286	0.0038346
Glrx	591.411	-0.672275	3.73678e-09
Gm33016	16.7247	-0.672247	0.0273757
Zfp970	656.406	-0.672158	0.00216665
Pkia	6768.8	-0.671345	2.33669e-18
Adhfe1	1720.86	-0.670308	0.00272494
Gpcpd1	8626	-0.669171	0.00378633
9430062P05Rik	49.5282	-0.668863	0.0283728
Selenbp1	2403.2	-0.668288	0.000254226
Pitpnc1	1944.63	-0.668074	0.00175357
Spsb1	817.618	-0.667752	0.000142244
Pnmal2	129.343	-0.667722	0.000229554
Alkbh7	1247.46	-0.667171	2.71102e-10
Pcca	2295.88	-0.666921	5.19312e-05
Slc41a3	830.292	-0.666689	0.00195212
B230110C06Rik	51.2611	-0.666408	0.0127331
Pgf	114.356	-0.665991	0.00213789
Cmc2	1037.44	-0.663783	8.9788e-12
Nqo2	937.77	-0.662969	1.3828e-06
Inpp5k	857.467	-0.662318	3.20676e-07
Pdss2	807.031	-0.662286	0.000168036
Fibp	585.961	-0.662238	1.11282e-07
Ttc19	1351.77	-0.661036	2.20038e-05
Syt7	1080.51	-0.660954	0.000972448
H2-Ke6	19.9044	-0.659572	0.0222145
Gmnn	1262.44	-0.659464	7.44222e-06
Cmya5	15093.7	-0.659384	3.65012e-05
Gm7357	4.9866	-0.659299	0.0185245
Tmem191c	30.268	-0.658624	0.0137754
Acadsb	4155.79	-0.658208	1.84463e-06
Pik3r1	3249.96	-0.657764	0.00197514
Dennd6b	410.433	-0.65704	2.77273e-05
Etfdh	18906.6	-0.656437	0.00358266
Ptpn3	1905.77	-0.656415	0.00137977
Ankrd9	1720.98	-0.654062	4.00277e-05
Cadm4	587.508	-0.653003	0.00109478
Supv3l1	941.597	-0.651863	2.79084e-08
Art3	5823.43	-0.649171	0.000463897
2310010J17Rik	51.4084	-0.649106	0.0043391
Trmt13	137.684	-0.6483	0.00101122
Plekhh1	35.394	-0.648057	0.0196606
Gm13274	4.49686	-0.648012	0.0297282
Rp1	48.3597	-0.647073	0.0304413
Syde2	597.663	-0.646969	0.000968305
Sh3glb2	1608.04	-0.646629	3.46007e-16
Pde7a	824.961	-0.646426	0.000203845
Ppp1r10	755.141	-0.645461	0.000732102
Ndufs8	7150.88	-0.644337	6.28431e-09
Tbc1d32	171.73	-0.64374	8.24645e-05
Hjv	9064.52	-0.64225	6.45782e-10
Got2	12055.9	-0.641993	8.48338e-08
Nudt6	309.635	-0.641163	8.50676e-05
Rxrg	1896.64	-0.640465	2.13999e-06
Gsta4	1811.04	-0.640464	2.87285e-05
Uqcrc1	38274.7	-0.639953	5.62132e-07
Psme1	2904.03	-0.639873	5.31068e-08
Dut	602.306	-0.639821	7.82171e-05
Hs3st5	77.9312	-0.639594	0.0173007
Phf24	178.17	-0.639164	0.000290053
Myh6	418108	-0.639049	0.000789178
Pdzrn4	29.2266	-0.638791	0.0210036
Slc25a3	43201.7	-0.638258	2.63877e-06
mt-Tm	13.8495	-0.637116	0.0301922
Farp2	314.935	-0.636111	0.000119509
Yipf7	2204.72	-0.63515	0.00184646
Oscar	19.211	-0.634452	0.0291684
Retreg1	7327.53	-0.634205	0.000403406
Cracdl	22.9731	-0.634155	0.0255507
Mrps35	2166.21	-0.633566	1.15536e-05
Il2ra	38.1165	-0.633459	0.0137977
Ndufb10	13058.7	-0.633153	5.01497e-09
Dcakd	1025.73	-0.632973	8.214e-10
Amacr	1030.64	-0.632314	1.61162e-06
Apmap	939.429	-0.631938	9.32631e-08
Hrc	21298.6	-0.631356	0.0026349
Sertm1	8.41194	-0.630646	0.0354958
Mrps9	2254.75	-0.630226	1.43134e-05
Slf1	911.303	-0.630212	0.00113951
4930577N17Rik	56.1298	-0.629527	0.0160509
Atp2a2	335412	-0.628539	0.000250889
Sec31b	420.393	-0.627934	0.000156989
P2ry1	717.851	-0.627759	0.0045151
Lysmd4	453.162	-0.627659	2.68519e-06
Lrrc3b	542.152	-0.627283	1.00293e-05
Kyat1	828.349	-0.626599	0.000325108
Mtfp1	3713.89	-0.626526	0.000635665
Mid1ip1	3458.73	-0.62647	2.89487e-06
Gadd45gip1	523.456	-0.625954	5.31269e-08
Ndufaf4	1952.36	-0.625607	9.89323e-09
Hspa12a	701.004	-0.625339	0.000232873
Ndufa3	6332.72	-0.625032	3.19659e-06
Irx3	856.699	-0.624539	0.00124594
Gm44220	81.8886	-0.624302	0.00750152
Syt3	103.866	-0.623036	0.0175173
Tango2	4112.71	-0.622684	1.74246e-05
Camk1	1693.65	-0.621842	0.000436463
Ehhadh	363.56	-0.621748	0.00607795
Gys1	3454.65	-0.621499	1.24345e-09
Gpt2	1087.5	-0.621219	0.00307461
Pxmp2	1195.44	-0.620869	0.000244953
Aqp7	217.136	-0.62068	0.00409595
Raver2	198.956	-0.619684	0.000324236
Mrpl28	3112.38	-0.61941	7.49394e-08
Idh3a	17549.8	-0.619349	5.63579e-06
Urod	1548.06	-0.618655	9.98621e-08
Gcdh	1970.26	-0.618456	0.000292198
Dlc1	2169.55	-0.617844	8.9208e-05
Acsf3	915.619	-0.617599	9.36705e-07
Afg1l	1508.35	-0.617554	1.52037e-08
Zkscan7	124.168	-0.617529	0.000684187
Gm37691	162.714	-0.616815	0.0143447
Gm50100	373.23	-0.614933	0.00388589
Gm47322	15.7956	-0.614789	0.0286361
Msrb2	1579.52	-0.614778	4.9128e-05
Mgst3	5375.11	-0.614434	5.80015e-05
Nadk2	2035.73	-0.613805	0.00301246
Fbxo44	478.086	-0.61307	5.06608e-07
Spag4	21.7268	-0.612921	0.0262412
Agbl2	51.271	-0.612539	0.0099131
Apln	346.844	-0.612056	0.00420155
Wnk4	350.638	-0.611346	0.000490418
Me3	2108.92	-0.608645	1.51013e-05
Gm28651	95.318	-0.60741	0.00486166
Aldh16a1	388.096	-0.60737	0.000339563
Abcd3	3808.77	-0.607264	0.000494755
Socs2	919.216	-0.606897	0.000346864
Ncln	1655.33	-0.60683	3.33626e-07
Gm40604	23.9956	-0.60665	0.0356741
Ppp1r1b	19.4339	-0.606264	0.0332936
Gm31251	117.915	-0.605125	0.0174204
Ndufa8	9411.86	-0.60475	8.48338e-08
Epas1	8132.44	-0.60312	9.7259e-05
Abhd14b	137.091	-0.60309	0.000503108
Gm43361	27.661	-0.602656	0.026157
Fam210a	3362.92	-0.602426	0.00101692
A530016L24Rik	986.749	-0.602002	0.0154028
Ret	160.224	-0.601924	0.00400903
Gm16299	18.3012	-0.60191	0.0360815
Mfsd3	192.706	-0.601194	0.000286189
Gm12381	39.6887	-0.601022	0.0145828
Mrpl14	1602.2	-0.600745	7.29999e-06
Fbxw5	2549.5	-0.600527	1.80449e-11
Fn3k	483.933	-0.600258	0.000660279
Acsl1	27462	-0.59947	0.00477864
Apba3	1875.17	-0.599465	1.11198e-12
Ppil1	776.712	-0.599463	3.12254e-05
Acot2	1819.16	-0.599407	0.0260526
Ndufab1	3882.38	-0.59858	5.65411e-06
H1f9	15.9205	-0.598094	0.0402427
Scrn2	339.689	-0.597689	0.000104301
Ckmt2	56831.5	-0.597437	3.93513e-05
Klhl21	2934.1	-0.597136	1.14968e-06
Vwa8	7664.2	-0.59659	0.00305844
Kcnh2	3292.4	-0.595968	4.35868e-06
Ptov1	2741.52	-0.595138	1.78198e-09
Ptchd3	7.88817	-0.594772	0.0409203
Perm1	9530.04	-0.59456	9.68547e-07
Etfa	18816.2	-0.593615	0.000857953
Fitm1	2283.76	-0.593513	0.00183607
Etl4	774.609	-0.593309	0.00254497
Pxmp4	999.072	-0.592786	7.78368e-05
Tmem135	1125.03	-0.592745	1.28769e-05
Tcp11l2	3101.13	-0.592516	0.000914447
Slc25a29	346.035	-0.591945	5.80401e-06
Wfdc1	418.02	-0.59182	0.00184722
Nectin2	1006.73	-0.591017	9.91926e-08
Mcrip2	3471.68	-0.590975	2.52924e-08
Tnfaip8	2129.11	-0.589938	0.00187712
Agtpbp1	3376.29	-0.589894	1.332e-05
Slc2a8	519.775	-0.589805	9.0232e-07
Gm48878	5.51751	-0.589805	0.040416
Zfyve21	937.77	-0.589747	4.60809e-06
Gm12100	10.8569	-0.589119	0.0411259
Bckdha	2131.8	-0.588604	0.0011368
Atg10	575.708	-0.587638	3.24851e-05
Orc3	832.721	-0.58694	2.94511e-05
Osbpl1a	1927.53	-0.586694	1.50638e-05
Ppip5k2	3627.55	-0.586198	0.00470745
Acy1	360.21	-0.584305	0.000470504
Mrpl42	7146.99	-0.583881	2.35091e-06
Xkrx	41.2557	-0.58335	0.0157599
Vps39	935.024	-0.583189	2.94546e-10
Klhdc8a	812.07	-0.582582	0.00184434
Isoc2a	1551.72	-0.581465	0.00303173
Slc25a27	96.4771	-0.581389	0.00478246
Gm38560	29.3007	-0.581355	0.0263405
Fam131a	713.965	-0.580803	0.00108615
Pcp4l1	6472.64	-0.580364	8.29717e-13
Tlr3	263.08	-0.580181	2.68103e-05
Wnt11	186.848	-0.580035	0.000962684
Slc25a12	6767.92	-0.57998	1.52762e-06
Mterf2	396.64	-0.579391	0.000628737
Cox10	2028.78	-0.579367	4.07646e-13
Gm27202	22.7021	-0.578923	0.0312623
Snx32	229.563	-0.578576	0.000449333
Gpr157	1480.89	-0.578308	0.000317811
Camk2a	1512.3	-0.577887	0.00275876
Rgs6	459.903	-0.576478	0.00626448
Pex6	1615.31	-0.576243	1.78972e-05
Armh4	525.646	-0.57598	0.00260929
Sdha	39682.9	-0.575898	0.00103704
L3hypdh	261.83	-0.575598	0.00155739
Rps6ka5	301.563	-0.575497	0.0031901
Mrpl37	2380.03	-0.575444	4.39372e-06
Gm2011	61.3257	-0.575122	0.00903577
Zbtb18	1062.83	-0.574549	6.20799e-05
Atp5g1	24574.9	-0.57414	2.33053e-08
Hdlbp	15162.6	-0.573808	1.76346e-06
Acat1	18306.1	-0.573691	0.0019161
Fkbp4	11336.2	-0.573507	0.00500727
Pttg1	1733.14	-0.571679	3.34898e-07
6820408C15Rik	100.35	-0.571221	0.0136312
Mpc2	11094.9	-0.570704	0.000134332
Coq5	4107.87	-0.570201	4.57176e-06
Ndufa6	7819.16	-0.569911	0.000163924
Ints10	553.741	-0.569434	4.1692e-06
Gm12251	36.9831	-0.569356	0.0156681
Ndufa5	9758.53	-0.56903	3.61688e-05
Foxo6	118.635	-0.568728	0.00667431
Eno3	38426.5	-0.56836	0.000135451
Fars2	1694.84	-0.567052	3.3172e-08
S1pr5	26.0504	-0.566973	0.0326491
Tcaim	1713.56	-0.566733	0.00194511
G0s2	1156.82	-0.566601	0.00465235
Zfp612	393.309	-0.566489	0.0117043
2310061I04Rik	2464.22	-0.566152	1.86108e-08
Dusp7	1273.81	-0.565143	0.000133187
Vwa3a	95.1809	-0.564871	0.0226519
Rmdn1	942.496	-0.564252	1.62319e-06
Apeh	1010.49	-0.564206	9.11495e-07
Slc25a18	4.84586	-0.563693	0.0375004
Neurl4	1456.98	-0.563416	8.31154e-11
Nr3c2	634.417	-0.563302	0.00942261
Atp5g3	36101.2	-0.563181	5.13272e-06
Nudt7	2149.52	-0.562715	0.00178496
Vps16	516.464	-0.56268	1.24034e-06
Hadha	43589.6	-0.562505	0.00521723
Setd6	320.872	-0.562449	2.37558e-05
Mtres1	1432.27	-0.5623	3.26873e-07
Ablim2	681.359	-0.562081	0.000575663
Pdk2	11759	-0.56188	7.70963e-05
Prr29	63.8537	-0.561381	0.0229708
Pccb	3285.79	-0.56081	6.29792e-05
Dennd4b	1874.57	-0.559871	1.67651e-05
Chrm2	3136.27	-0.55977	2.10977e-05
Akr7a5	1477.99	-0.559392	4.92727e-07
Sybu	165.686	-0.559271	0.019649
Sobp	798.543	-0.558654	0.000206876
Zfp454	22.6303	-0.558609	0.0354307
Ptcd1	636.388	-0.558277	1.01109e-08
2410137M14Rik	19.4317	-0.558266	0.0477699
Tcea3	2485.89	-0.558171	0.00230128
D3Ertd751e	636.808	-0.55796	0.00294048
Ulk1	2820.89	-0.557777	4.88641e-05
Ndufaf5	644.031	-0.557676	0.000171306
Tufm	4149.42	-0.557574	3.71968e-07
Magi2	204.68	-0.557304	0.00194358
Aldh9a1	852.599	-0.55651	0.0028021
Prom2	8.76877	-0.555674	0.0465008
Slc25a34	5411.28	-0.555613	0.00785608
Epha4	718.517	-0.555463	0.00779904
Polr3gl	647.414	-0.555144	4.49653e-06
Cs	34229	-0.55499	0.000524304
Klhl3	161.874	-0.554475	0.00976227
Cradd	284.71	-0.551869	0.000151683
Kcnk1	14.3331	-0.551705	0.0433966
Ppp1r9a	457.211	-0.551376	0.0054118
Lrrc52	37.6112	-0.551273	0.0375004
Tenm2	6.23893	-0.550992	0.0453103
Ube2cbp	33.1247	-0.55088	0.0224964
Rtn4ip1	2077.62	-0.550481	4.79722e-06
Ndufv2	16817.2	-0.550471	2.22078e-05
Sucla2	18933.7	-0.549538	0.00121948
Abr	745.006	-0.54908	6.77706e-06
Slc39a8	52.0373	-0.54857	0.0375496
Rasl10b	3597.19	-0.547823	3.32263e-09
Ndufa12	4914.98	-0.547512	3.19789e-06
Alkbh6	380.834	-0.547107	2.09866e-05
Stat5a	680.374	-0.546368	0.000332764
Cecr2	258.803	-0.546153	0.00832335
Mocs1	395.996	-0.545085	0.000660279
Mrps28	1176.25	-0.544724	7.4831e-06
Ppp1r3d	472.867	-0.544665	0.00450147
Gm48295	21.9551	-0.544636	0.0377746
Ndufa13	9819.42	-0.544624	1.81445e-06
Cox5a	12204	-0.544554	3.63236e-07
Pank1	1902.3	-0.544547	0.0024496
Cobll1	1918.72	-0.544405	0.00184434
Camk2g	1510.68	-0.544235	2.33053e-08
Gm6018	40.3766	-0.543913	0.0345201
Chchd10	9360.63	-0.543794	4.96034e-08
Cep112	124.704	-0.543738	0.00714096
Pitpnm3	99.1129	-0.543313	0.0202803
Ndufs7	13803	-0.542888	2.02356e-06
Trpc4ap	3203.12	-0.542835	2.94546e-10
Atpaf2	968.396	-0.542495	9.90885e-07
Ivd	10801.7	-0.542438	0.00245177
Efcab2	3597.6	-0.541833	0.000325002
Pla2g4e	193.763	-0.540776	0.0101944
Mov10l1	1877.35	-0.540618	0.000236778
Scrn3	1018.1	-0.539869	0.000144248
Ube2d1	1155.46	-0.539208	9.39472e-05
Dap3	2849.31	-0.5389	1.02446e-06
Ndufs2	30848.9	-0.538866	2.67262e-05
Hspd1	9900.82	-0.538182	0.0017317
Tsc22d1	6887.44	-0.538162	0.000852988
Mettl15	188.114	-0.538107	0.00194044
Alpk2	3129.38	-0.538014	1.96715e-05
Smim26	624.835	-0.537877	0.000253888
Dld	15010.2	-0.537595	0.00211982
Egln1	15721.1	-0.537234	1.74833e-05
Mapk1ip1	393.778	-0.536982	0.00121885
Gm23119	44.8184	-0.536845	0.0314721
Ckm	39178.3	-0.53666	0.00254059
Ccdc51	230.888	-0.536379	0.000280466
Mrpl55	2062.94	-0.536331	6.87529e-06
Ltbp1	1024.08	-0.536125	0.00182704
2610507B11Rik	13001.7	-0.53605	7.4874e-05
Apool	1357.68	-0.535861	2.3251e-06
Mrps25	915.798	-0.535509	6.78413e-07
Hmgn5	603.449	-0.535201	0.000541369
Rcsd1	2894.89	-0.535158	3.63236e-07
Pomt1	344.779	-0.535098	2.47638e-05
Hhatl	2747.6	-0.534822	0.00105191
Asb2	15643.4	-0.534277	8.9208e-05
mt-Tc	204.993	-0.53421	0.00582855
Ift81	1180.46	-0.532867	0.00039694
Hsd17b10	3372.43	-0.532465	3.14963e-06
Pigo	644.847	-0.532442	0.000129454
Zfp943	568.876	-0.532352	3.43252e-05
Atp5d	19262.8	-0.532164	1.5908e-10
Wfikkn2	289.754	-0.531674	0.000326013
Pfkm	26277.6	-0.531604	0.000481236
4921536K21Rik	26.6984	-0.531115	0.0387741
1300002E11Rik	93.0864	-0.530955	0.00604506
Dnajc15	2332.49	-0.530468	3.16585e-05
Rph3al	134.184	-0.530406	0.00925165
Ppm1l	1479.24	-0.530124	0.0100294
Atp5pb	29813	-0.529919	4.98661e-05
Car4	308.08	-0.529379	0.0142075
Lrtm1	13461.7	-0.529322	0.0050626
Plcb2	64.9325	-0.528878	0.018579
Gm43672	891.637	-0.528758	0.0241674
Ecsit	2255.63	-0.528744	2.19694e-08
Slc22a1	46.032	-0.528674	0.0463847
Gm38393	40.375	-0.528391	0.0443571
Tcap	45678.4	-0.528254	0.00150881
Gm50321	579.794	-0.528213	0.0276086
Adi1	1119.94	-0.52797	0.000522117
Gm20522	34.1921	-0.527324	0.0264728
Mettl18	94.8118	-0.52704	0.0048517
Coq10a	7370.81	-0.52577	8.10832e-05
Cfap20dc	123.06	-0.52567	0.0223206
Ublcp1	714.291	-0.525594	2.35668e-05
Ubr2	2975.82	-0.524298	0.00177657
Gpr155	479.389	-0.524141	0.0171727
Gm35177	6.65457	-0.523908	0.0451033
A930002C04Rik	33.1014	-0.523907	0.03331
Ndufa10	17315	-0.523329	2.59711e-05
Hopx	4875.44	-0.523236	0.0208888
4632428C04Rik	217.207	-0.52322	0.0187805
Mfsd4b3-ps	136.217	-0.523008	0.00491716
Dlat	14144.2	-0.522156	0.000248531
Epb41l4b	59.8047	-0.522148	0.024719
Clvs1	21.0971	-0.522018	0.0445491
Rerg	91.8044	-0.520998	0.0169764
Npm3	291.007	-0.520912	0.00466139
Mlf1	3710.26	-0.520344	0.005539
Ptgfr	142.517	-0.520155	0.00924921
Fhod3	9705.99	-0.519485	1.91116e-06
Irx1	283.079	-0.519471	0.00658471
Ptp4a3	10491.8	-0.519439	7.27295e-06
Phykpl	295.997	-0.519408	2.94876e-05
Cd300lg	2194.03	-0.519082	0.000145014
Cenpv	390.895	-0.518798	0.00174861
Acad11	4342.88	-0.51855	0.00275466
Atp5o	19461.2	-0.518314	1.62319e-06
Gm14403	317.08	-0.517382	0.00374456
2310040G24Rik	386.209	-0.515213	0.0157599
Zdhhc14	273.618	-0.514619	0.00320883
Isoc1	2144.65	-0.514464	0.00290684
9530026P05Rik	70.2348	-0.513599	0.0304821
Tmem179	120.776	-0.513387	0.0376652
Lpin1	4760.29	-0.513203	0.000115235
Mdh2	33498.9	-0.51264	7.33083e-06
Tsfm	1141.25	-0.512213	3.81265e-05
Kbtbd3	374.33	-0.512207	0.00295401
Nsun4	1329.67	-0.512067	0.000212399
1810014B01Rik	251.859	-0.512014	0.0144842
4932441J04Rik	127.038	-0.511831	0.00351577
Mrpl50	1866.28	-0.511488	1.59419e-05
Plxnb1	1223.94	-0.511133	0.0116685
Pygm	29385.8	-0.511117	0.000722929
Tyw3	81.687	-0.510879	0.0135464
Cbr4	1227.64	-0.510539	0.000128308
Cd99l2	2579.23	-0.510435	1.65172e-09
Zfp606	397.214	-0.510237	0.00592677
Mipep	2581.24	-0.510194	0.000249088
Cacnb2	1791.69	-0.51002	0.00111096
Lrrc39	3533.97	-0.509973	0.00450909
Trpt1	381.96	-0.509823	2.05959e-05
E130102H24Rik	27.2751	-0.509818	0.0452015
AU020206	288.069	-0.509579	0.00344804
Trarg1	75.6418	-0.508584	0.018579
Ndufaf1	1449.27	-0.50828	0.000330856
Fam228b	47.1119	-0.508069	0.0358004
9430091E24Rik	136.154	-0.50786	0.0111046
Uros	860.736	-0.507575	5.49999e-05
Nt5c3	2046.72	-0.507417	0.000314977
Asb4	81.4466	-0.506812	0.0324988
Chd3	698.315	-0.506709	0.00270936
Herpud1	5686.05	-0.506639	0.0148405
Tbc1d16	2785.26	-0.506435	0.00174797
Tceanc	97.1739	-0.5064	0.00558547
Cacfd1	1589.95	-0.506086	3.30388e-05
Qdpr	1088.59	-0.506014	2.60707e-05
Cry2	1058.17	-0.504869	0.00173601
Mrps27	1171.02	-0.50482	0.000167805
Setbp1	349.988	-0.504794	0.00616418
Mcee	1640.4	-0.50477	0.00159859
Olfr1393	22.6202	-0.504422	0.043513
Tmtc1	4393.71	-0.504367	1.21487e-07
Sra1	1058.97	-0.504238	0.000175982
Ric3	84.8218	-0.504034	0.0152569
Mmut	3357.19	-0.503872	0.00773535
Cox5b	14830.9	-0.502917	1.55087e-06
Pkd2l2	537.153	-0.502747	0.0240681
Uqcrc2	22854	-0.502525	0.000332605
Fdx1	1884.16	-0.502146	0.000132846
Ttc38	965.468	-0.501954	3.72057e-06
Acp6	705.869	-0.501901	1.62091e-06
Cd1d1	63.2102	-0.501839	0.0388071
Gchfr	122.013	-0.501571	0.0247237
Ggct	406.318	-0.501395	0.00091657
Ldhb	37395.4	-0.50123	0.00160374
Ndufb8	9362.38	-0.501169	4.02754e-06
Spata33	266.271	-0.500702	0.0272227
Gipc3	178.032	-0.500519	0.00842511
Kcnn2	378.931	-0.500383	0.0194572
Uqcrfs1	26617	-0.499763	0.000925325
Fmc1	1633.25	-0.499577	0.000411148
Etfrf1	1940.09	-0.499558	6.12841e-05
Gm6416	88.9061	-0.499283	0.0216114
Slc2a4rg-ps	67.6227	-0.49914	0.0386817
Araf	1991.15	-0.499027	5.14894e-09
Gadd45a	447.637	-0.498653	0.014253
Atp5h	18826.2	-0.498643	8.9208e-05
Rasd2	160.585	-0.498594	0.0301922
Lrpprc	6144.76	-0.498359	0.00235595
Mdh1	57801.2	-0.49811	8.48784e-05
Dock5	425.729	-0.497047	0.00048946
Skiv2l	796.605	-0.496633	0.000798639
Mrm2	377.383	-0.496566	0.000198411
Ndufa7	4981.56	-0.496554	1.52149e-06
mt-Tn	185.32	-0.496424	0.00818695
Grip2	454.278	-0.495789	0.0116168
Abca2	2165.71	-0.495643	3.22868e-05
Ephb1	298.616	-0.494371	0.0195201
Gcat	404.584	-0.494107	0.00135039
Flt1	2962.58	-0.494102	0.00142498
Neurl2	462.166	-0.49378	0.000165609
Cpeb3	2068.55	-0.493289	0.0103461
Tnnt2	210309	-0.493179	1.50538e-08
Abcd1	1073.49	-0.492836	9.0942e-07
Leng1	635.349	-0.4921	1.55782e-05
Hibadh	8067.32	-0.49132	0.000374961
Zpbp	30.3776	-0.491277	0.0380382
Esrrb	928.918	-0.491171	9.23049e-05
Mrpl1	1041.84	-0.490828	0.000925325
Vamp1	347.482	-0.490135	0.00485886
Gm11730	47.0615	-0.489349	0.049664
Aig1	1046.68	-0.488887	0.00171152
Rps6ka2	1298.97	-0.488416	0.00416966
Cdc37l1	3057.07	-0.487932	0.00174797
A930017M01Rik	53.1737	-0.487684	0.0334219
Ccng1	31751.5	-0.487572	3.77375e-06
Cycs	9324.64	-0.487091	0.00031832
Cep85l	393.814	-0.486889	0.00862195
Prickle1	483.232	-0.486833	0.00569301
Psd3	882.714	-0.486371	0.000370016
Sympk	3439.88	-0.486301	6.77706e-06
Auh	2959.36	-0.486235	0.00100082
Tmem63b	3257.91	-0.486017	9.7259e-05
Eri3	1623.97	-0.486001	3.91705e-05
Ubxn6	599.032	-0.48594	1.97526e-05
Mmab	1380.27	-0.485855	0.000481188
Slc24a3	44.8885	-0.485297	0.0374763
Tmem201	3033.89	-0.484813	0.00128611
Mia2	1993.37	-0.484763	0.000611594
Tmem164	726.859	-0.484333	0.00343802
Mrpl19	857.632	-0.484055	3.8383e-05
Ttpa	29.7807	-0.484026	0.0434228
Asb15	1532.93	-0.483783	0.0213506
Rab3a	1117.34	-0.483773	0.000963461
Ndufs4	5682.67	-0.482585	0.000567314
4930429F24Rik	258.856	-0.482576	0.00325147
Cul5	1512.45	-0.481832	1.74296e-05
Cish	1347.05	-0.481747	0.00910783
Gpr160	76.6757	-0.481729	0.0175488
Mmaa	1025.64	-0.481638	0.000748785
Aldh4a1	2403.16	-0.481212	0.00260483
Neat1	11552.2	-0.48111	0.00558417
Pcnt	1883.27	-0.480873	0.00779904
Gm10039	38.681	-0.480671	0.0308596
Tmem70	3211.99	-0.48054	0.000273764
Pfdn6	659.228	-0.480286	0.000224115
Cd28	123.86	-0.480038	0.0289262
Galm	711.909	-0.479817	0.0148405
Timmdc1	1318.46	-0.479495	1.60367e-07
Tarsl2	1297.04	-0.479177	0.00366555
Csnk2b	1767.03	-0.478889	1.30742e-07
Psap	37165.3	-0.478305	0.000244814
Spc24	141.876	-0.478089	0.0079232
BC004004	5752.82	-0.478085	7.25683e-06
Gm19605	71.1966	-0.477742	0.0259848
Ppargc1a	2340.04	-0.477522	0.0287936
Gm12002	223.544	-0.47698	0.0261692
Mrps31	1154.1	-0.476845	0.000320508
Mrpl47	765.857	-0.476743	0.000229554
Jmjd8	292.707	-0.476319	0.000488858
Sorcs2	370.05	-0.476135	0.0318071
Nat8l	94.1328	-0.476014	0.0219137
Sqor	1229.64	-0.475917	0.000138085
Slc16a10	712.955	-0.475906	0.00355108
Mdga1	491.342	-0.475703	0.0112182
Acacb	10357.4	-0.47519	0.0115669
Sirt5	900.74	-0.475053	0.00132947
Gm20712	74.3473	-0.474896	0.0312557
Asb14	2758.21	-0.474522	0.0124404
Alas1	4631.29	-0.474451	0.00344556
Spock2	220.98	-0.474229	0.0194324
Bap1	1536.43	-0.473678	3.26246e-07
Akr1b3	3600.74	-0.473406	6.56708e-05
Abcb7	1381.82	-0.473252	3.88653e-05
Pink1	22143	-0.472362	0.000922012
Tecr	12262.2	-0.472023	0.00121004
Kcnd3	401.404	-0.471995	0.00284534
Sik3	2078.41	-0.471994	0.00109275
Uqcc1	5163.75	-0.470866	0.000647357
Twnk	915.238	-0.46942	0.000111601
Qrsl1	804.151	-0.469334	0.00187134
C8g	88.5617	-0.46929	0.0193605
Gm30025	69.3452	-0.469244	0.0295931
Hdac11	521.438	-0.468011	0.0129286
Cnst	2052.55	-0.46755	0.000152237
Gstt2	262.893	-0.467293	0.00593343
Cuta	941.456	-0.467125	2.32588e-05
Iqsec1	2674.92	-0.466679	4.36396e-05
L2hgdh	1542.73	-0.466574	0.00733623
Apbb2	949.511	-0.466556	0.000104604
Anks1	2373.68	-0.466543	0.018579
Kbtbd12	454.968	-0.466289	0.00192598
Mpv17	1209.03	-0.466277	0.00196241
Erc1	948.302	-0.465617	0.0116685
Mpp2	131.555	-0.46535	0.0162552
Foxo3	2745.64	-0.465121	0.0123721
Fam122b	132.571	-0.464725	0.00669413
Aco2	56427.3	-0.464336	0.00104672
Gm33023	30.5681	-0.464092	0.049613
Tmem14a	92.1167	-0.463933	0.0278543
Tmem268	507.385	-0.463328	0.000537894
Slc41a1	2311.15	-0.463248	0.000661787
Cdc40	815.098	-0.462946	0.000552114
Ppa2	2460.87	-0.462937	0.00135078
Plin5	4213.2	-0.462923	0.00474083
Hccs	1743.64	-0.462907	0.000453639
Pcx	1056.8	-0.462486	0.000467331
Sdhb	27399.7	-0.462323	0.000140866
Rab9	638.963	-0.462253	0.00114473
Slc26a10	563.861	-0.462153	0.030404
Dele1	4852.54	-0.461591	0.00348047
Atp5a1	128650	-0.461137	0.00148822
Armc2	1289.81	-0.461083	0.0158035
Cxxc4	56.1296	-0.460764	0.0465228
Smco4	431.417	-0.460137	0.00238921
Cox6a2	34098.7	-0.460126	1.1958e-05
Adk	4467.6	-0.460079	0.00317071
Sfxn4	144.785	-0.459501	0.0126867
Kyat3	787.099	-0.459482	0.0083459
Med12l	125.043	-0.459122	0.027829
Antkmt	408.107	-0.45865	0.00037552
Inpp5e	736.499	-0.458313	6.92063e-05
Hdhd2	503.582	-0.457638	0.00219728
Cyyr1	744.682	-0.457305	0.0104138
Gatb	1614.71	-0.456781	0.000289422
Agtr1a	1085.1	-0.456747	0.0256143
Bhlhb9	440.649	-0.456704	0.0147061
Asb10	2898.96	-0.456697	0.00595452
Ndufv1	21230.1	-0.456468	4.0367e-05
Mtif2	1342.11	-0.455988	0.00840914
Tacc2	9268.46	-0.455835	0.00460885
Mapkapk3	912.087	-0.455449	0.000435832
Myorg	501.161	-0.455373	0.00517798
Gm20544	58.1637	-0.455301	0.0376939
Tbkbp1	506.171	-0.455141	0.0114086
Stau2	1998.67	-0.455055	2.09866e-05
Pth1r	158.86	-0.454804	0.0255446
4921524J17Rik	349.407	-0.45479	0.00321272
Sult1a1	629.963	-0.454498	0.0202657
Pfn4	60.9536	-0.45425	0.0410275
Slc2a4	11066.6	-0.4541	0.00185945
Acads	7525.1	-0.45379	0.00156663
Zfp445	1786.35	-0.45367	0.0110826
Pdhx	4952.83	-0.453564	0.00146813
Myl2	176168	-0.453114	0.00323222
Htra1	2551.74	-0.452211	0.000770306
Tmeff1	271.314	-0.451999	0.00204876
Sdhc	14341.8	-0.451886	0.000378141
Gm47547	148.499	-0.451874	0.0447168
Tcn2	1062.74	-0.451837	1.43927e-07
Ndufs1	17966.9	-0.451772	0.00831231
Mrpl44	1545.17	-0.451616	2.64097e-05
Nit2	730.099	-0.451544	0.000880594
Sec61a2	164.238	-0.451354	0.0236759
Clpx	3385.21	-0.451132	0.00558547
Pdhb	19991	-0.451123	0.00148921
Yars2	1007.19	-0.451091	0.000566742
Nudt4	8454.84	-0.450896	0.000303921
Pgap4	1651.23	-0.450883	1.96009e-07
Mrps11	525.486	-0.4508	0.000232704
Dmpk	22515.1	-0.45072	3.63236e-07
Mrps30	875.898	-0.450661	1.05858e-05
Carnmt1	643.972	-0.450539	0.00866256
Prkce	1059.95	-0.450307	0.0159715
Dennd1a	587.601	-0.449608	3.65012e-05
Entpd5	6686.43	-0.449298	0.0179691
Plekha5	637.42	-0.449047	0.00151153
Arel1	1518.76	-0.448911	0.00384201
Max	1186.14	-0.448747	0.00513294
B3galnt2	702.387	-0.448509	0.000145519
Scn4a	1196.92	-0.448419	0.0372641
Mcu	525.018	-0.448335	0.000995421
St3gal3	2174.29	-0.447581	1.22588e-07
Rtl8a	367.419	-0.447547	0.000601624
Mfn1	10886	-0.447422	0.000146527
Rasgrp2	524.047	-0.447045	0.0327489
Nt5c1a	299.121	-0.446805	0.0244859
Art1	6241.4	-0.446446	0.000566742
Gstm1	4439.53	-0.446353	4.73059e-05
Myzap	13845.6	-0.446037	0.00485886
Rbpms2	940.039	-0.446002	0.00031832
Mpi	3054.67	-0.445983	6.58614e-08
Dgat2	13294.5	-0.445445	0.0408815
Fh1	12531.9	-0.445359	0.00260004
Lifr	1091.52	-0.445222	0.00473881
Hdac3	1371.21	-0.445124	1.62319e-06
Coq8a	18115.3	-0.444949	0.00128932
Higd2a	1873.58	-0.444683	1.09104e-05
Adcy9	594.86	-0.444567	0.0118485
Kdr	3230.26	-0.444369	0.0100294
Mrm3	522.209	-0.444143	0.00214983
Pex7	1106.16	-0.444134	0.000275556
Cdip1	1841.68	-0.443792	0.000290966
Tbc1d4	2615.83	-0.443542	0.00712548
Fgf13	1589.4	-0.443397	0.00952438
Dctn6	1506.67	-0.443114	0.000278455
Dcun1d2	2549.9	-0.442985	0.00138477
Nipsnap2	25235.5	-0.442819	0.00402069
Ndufa9	11044	-0.442495	0.000838291
Khdrbs3	1487.44	-0.442138	0.000478299
Tmem71	273.847	-0.441896	0.00169305
Mitf	1166.6	-0.441862	0.00487354
Podxl2	196.624	-0.441538	0.0174431
Tmem65	7393.54	-0.441452	0.00635541
Mul1	2002.98	-0.441071	1.91116e-06
Tmtc4	151.593	-0.440877	0.0192086
Tmem170b	455.791	-0.440806	0.00360334
Atp5b	148752	-0.440692	0.000289904
Tmem25	384.835	-0.44043	0.02552
Cyp4b1	589.765	-0.440412	0.0173108
Ufsp1	171.838	-0.440338	0.00761187
Tbc1d30	55.9829	-0.440316	0.0386817
Npepl1	2993.63	-0.4398	8.15972e-07
Dnajc19	1372.18	-0.439784	0.000576746
Taco1	1268.84	-0.439411	0.00578027
Prdm5	179.764	-0.438886	0.00637654
Bcl2l12	102.502	-0.438457	0.015116
Diablo	146.189	-0.438313	0.00614236
Fry	1679.46	-0.438151	0.00812055
Egln3	2314.46	-0.437946	0.00176351
Mmadhc	3209.49	-0.437576	4.88641e-05
Mif4gd	809.197	-0.43755	0.000135502
0610040J01Rik	156.455	-0.437034	0.048229
Asrgl1	1807.83	-0.436899	0.00122923
Hey2	87.7419	-0.436895	0.044039
Spryd4	804.273	-0.436874	0.000238125
Yjefn3	288.721	-0.436217	0.00575776
C330018D20Rik	702.556	-0.435863	0.000173577
Naa10	389.397	-0.435771	0.00104572
Pde4d	448.62	-0.435568	0.0281087
Tspan33	65.7656	-0.435225	0.0272181
Gm21926	165.962	-0.435054	0.01483
Atp5c1	31984.3	-0.434857	0.00020696
Agl	7186.62	-0.434823	0.000566742
Ccnh	726.118	-0.434744	0.00394485
Dhodh	535.374	-0.432944	0.000105385
Uqcrb	9376.64	-0.432668	0.000892658
Synpo2	4199.94	-0.432541	1.8254e-05
Ppp1r26	115.594	-0.432385	0.0222359
Ndufb7	7643.33	-0.432198	4.54355e-05
Peg13	1553.76	-0.431919	0.00892364
Trappc6a	347.354	-0.431863	0.00632869
Sesn1	3674.95	-0.431688	0.0195623
Kcnj8	1250.69	-0.43162	0.00101692
Ndufb4	651.149	-0.431518	0.0015706
Wdr33	1472.43	-0.431193	0.000156747
9330158H04Rik	290.867	-0.430692	0.0129838
Dym	2177.11	-0.430435	1.20678e-05
Bzw2	4791.32	-0.430005	2.34865e-05
Lmod1	62.3569	-0.429991	0.0478379
Letm1	4116.17	-0.429922	1.64039e-06
Fbxo32	4533.58	-0.42991	0.00177657
Cdkn1c	401.914	-0.429863	0.0216589
Lrp2bp	77.7366	-0.429684	0.0347671
Asb5	741.338	-0.429301	0.00131716
Abcb4	1088.72	-0.429195	0.00560015
Lpcat3	1057.35	-0.42866	0.00767595
Clcn3	1154.05	-0.428537	0.00325147
Timm23	1593.92	-0.427908	0.000244814
Tmem177	462.748	-0.42785	0.000482751
Gm43050	198.747	-0.426942	0.0273387
Irx2	183.089	-0.426917	0.0146925
Slc66a2	980.965	-0.426727	0.000109284
Ndufb9	8982.65	-0.426092	0.00168276
Arhgef15	1181.73	-0.425981	0.00152308
Mcat	1346.8	-0.425929	5.03639e-07
Ric8b	1411.99	-0.425495	0.0148681
Map3k5	1028.36	-0.425264	0.00153295
Tmem94	3069.21	-0.425123	0.00461423
Helz	554.989	-0.425119	0.00167021
Tmtc2	174.67	-0.424892	0.0465008
Stom	3903.21	-0.424623	0.00599917
Gaa	4427.94	-0.424138	6.27526e-07
Ap5s1	694.432	-0.423511	9.64528e-05
Smpd2	920.653	-0.423272	0.00499161
Dram2	1964.48	-0.422766	0.000962684
Emc9	911.845	-0.422755	0.00288833
Mrpl4	2869.91	-0.422591	2.32575e-06
Wrap53	222.677	-0.422244	0.00254384
Taf4b	175.022	-0.421791	0.00958562
Sdhd	13019.6	-0.421577	0.000613924
Tfdp2	2152.27	-0.421246	0.00499161
Coq9	17774.1	-0.421161	0.00201313
Stard7	5899.79	-0.42086	0.00321272
Mfsd4a	355.641	-0.420666	0.0254762
Mrpl9	2031.05	-0.420153	0.000219526
Hars2	763.176	-0.419015	0.000396747
Magt1	1222.91	-0.418975	0.0027626
Ppp1r13l	1198.19	-0.418656	0.00135827
Agpat3	5972.32	-0.41773	0.00015273
Trit1	152.662	-0.4175	0.0149783
Rpp40	101.464	-0.417364	0.0254698
C1qbp	3962.12	-0.41715	0.000111526
Dnajc4	1030.06	-0.417101	3.27116e-05
Smyd1	15993.5	-0.416972	0.00228624
Sdr39u1	893.482	-0.416596	0.000336979
Nkiras1	822.442	-0.416509	2.22573e-05
Mrps22	701.73	-0.416501	0.000631877
Hsdl2	8350.75	-0.416332	0.0444096
Cbr1	777.087	-0.416222	0.00338594
Prkab1	1021.21	-0.415982	0.00114676
Scmh1	1163.42	-0.415952	0.000106825
Oxct1	42897.4	-0.415933	0.00128922
Acad12	3104.43	-0.415924	0.00621465
Ndufs5	1520.67	-0.415917	0.000209659
Pigyl	541.753	-0.415877	0.000746701
Ndufb2	729.088	-0.415589	0.00150449
Smap2	1540.49	-0.415371	0.000303921
Slc26a6	414.602	-0.415342	0.0121017
Fem1a	10834.5	-0.415291	1.5523e-05
Idh3g	14644.7	-0.415164	0.00018683
Pygo1	639.889	-0.414992	0.0174431
Pde3a	1905.42	-0.414799	0.0148903
Slc31a2	554.965	-0.414373	0.00333469
Rom1	754.357	-0.413746	0.00418779
Mrpl46	1067.67	-0.413633	0.00440541
Tmod1	5777.58	-0.413586	3.65012e-05
Crip2	32181.8	-0.413548	9.13619e-05
Lsm14b	1303.56	-0.413448	6.4453e-05
Ndufaf7	874.395	-0.412895	0.000952418
Sbk1	3376.56	-0.412481	0.00828595
Gm12655	78.9989	-0.412208	0.0448764
Chchd7	1922.12	-0.411272	0.0032389
Wipi1	3305.06	-0.41108	9.58191e-05
Nudt12	551.777	-0.410927	0.0148405
Dmac2l	705.251	-0.410831	0.00224329
Dnaja3	4738.17	-0.410548	0.000990822
Rnf166	1483.9	-0.41036	0.00101376
Eef1a2	39053.7	-0.410209	0.000140584
Ndufc1	6428.9	-0.410206	0.000303923
Fbxl22	3045.33	-0.409307	0.000429224
Hey1	270.779	-0.409205	0.0339439
Rsbn1l	517.636	-0.409127	0.0126348
Maip1	497.907	-0.409099	0.00230128
Xk	297.048	-0.408775	0.0141874
Lactb	782.2	-0.408604	0.0100185
Thrb	586.956	-0.408467	0.0149258
Noa1	676.912	-0.408064	0.000472363
Mapk14	2269.65	-0.407564	0.00205342
Parl	1377.14	-0.406444	2.44513e-05
Oard1	542.242	-0.406397	0.00635317
Zfp2	126.926	-0.406395	0.0380582
Nmnat1	605.461	-0.406343	0.00266451
Popdc2	18059.9	-0.406248	5.37437e-07
Mrpl15	1807.27	-0.40615	8.90353e-06
Gm31305	59.8311	-0.405904	0.0424304
Cox8b	14202.3	-0.405397	0.00320883
Abca12	171.433	-0.405101	0.0389809
Msh3	324.083	-0.404949	0.0147061
Npc1	1073.63	-0.404916	0.0327272
Ampd3	1082.44	-0.404528	0.000445031
Tcea2	117.615	-0.403596	0.0213951
Cxcl12	3432.46	-0.403524	0.0122467
Adamts3	75.4756	-0.403321	0.0490298
Smim8	968.875	-0.403249	0.00482139
Mrpl51	3930.57	-0.403149	2.1478e-06
Cox15	1315.74	-0.402789	0.0024933
Eme2	145.521	-0.402778	0.0136312
Atp5md	6996.36	-0.4027	0.00266451
Sirt3	903.342	-0.402624	0.00129646
Aifm1	2746.15	-0.402612	0.00125307
Pex11a	790.136	-0.402138	0.046487
Akap1	4050.39	-0.402034	0.00846637
Sars2	390.937	-0.402017	0.00767169
Nbn	697.83	-0.401932	0.00153838
Nars2	418.789	-0.401901	0.00925406
Tbc1d17	766.37	-0.401233	0.00157961
Fgd4	799.818	-0.401004	0.0129987
Ryr2	33615.8	-0.40099	0.00333278
Timm44	3092.98	-0.40076	0.000137133
Osgepl1	1360.04	-0.400629	0.0088471
Mrs2	1472.53	-0.400346	0.00337919
Osbpl6	672.189	-0.400198	0.022652
Mief2	1255.49	-0.400013	7.12431e-05
Rnft2	91.2517	-0.399867	0.0340749
Psmb2	1840.17	-0.399814	8.87831e-07
Myl3	171102	-0.39919	0.00271007
Pmvk	251.123	-0.398736	0.0209175
Mtr	4283.02	-0.398703	0.0334463
Higd1a	2896.64	-0.398309	8.24645e-05
Rnls	174.944	-0.398158	0.0358592
Reep5	10554.8	-0.39806	0.000576746
Unc45b	4882.18	-0.398027	0.000562189
Suclg2	4252.89	-0.398013	0.0141724
Steap4	743.028	-0.397505	0.00184813
Tfam	1409.2	-0.397505	0.00280993
Bsg	44220.3	-0.397346	0.00024001
Jph1	699.343	-0.397228	0.0125018
Pnpla8	4222.66	-0.397223	0.00228624
Lipe	1083.95	-0.396489	0.0244421
Nr0b2	244.504	-0.395762	0.0276993
Fam120b	683.649	-0.3957	0.00166787
Ppp3cb	2360.81	-0.395619	0.000167765
Vps8	861.394	-0.395267	0.000223231
Bcl9l	1089	-0.395131	0.00240646
Phb	3765.95	-0.395127	0.000195849
Gm20300	707.159	-0.394767	0.00121926
Zadh2	2946.28	-0.39466	0.00964864
Pstk	790.298	-0.394	0.00145092
Adam11	396.305	-0.393499	0.0434449
Adcy5	2971.06	-0.393327	2.09866e-05
Nhlrc1	253.069	-0.392921	0.00832889
Crybg3	1557.72	-0.392038	0.0161854
Prdx3	8026.55	-0.391656	0.00406757
Klhl30	1847.92	-0.391484	2.38918e-06
Man2c1	892.742	-0.391446	0.000236778
Map1lc3b	4789.34	-0.390617	8.75454e-05
Myadml2	1785.39	-0.390334	1.35707e-06
Bola3	4965.56	-0.389818	0.000291588
Tars2	1326.04	-0.389717	6.68397e-06
Dhrs4	2247.83	-0.389426	0.0188613
Ank	7192.11	-0.389081	0.00702943
Mrps5	935.667	-0.389071	0.000646917
St3gal4	573.345	-0.389056	0.00158688
Rps6kl1	113.729	-0.389005	0.0355286
Adgrl4	1418.92	-0.388966	0.00156838
Dyrk1b	825.613	-0.38896	0.000497478
Ano1	244.994	-0.388459	0.0267736
Glud1	4964.44	-0.388287	2.3251e-06
Pln	44675.7	-0.387955	0.0132186
Kiz	1933.03	-0.387917	0.000235407
Art4	579.504	-0.387917	0.0312754
Ube2e3	1522.19	-0.387766	0.00184646
Calr3	413.332	-0.387469	0.00906746
Bfar	1735.75	-0.386887	0.00503696
Vdac1	25684.1	-0.38592	0.000962684
Mgll	4323.87	-0.385361	0.00338594
Cacna2d1	5398.22	-0.385295	2.2547e-08
Ndufb5	9454.28	-0.385108	0.00113304
Tinf2	323.604	-0.384943	0.00427313
Frs3	130.072	-0.384242	0.026157
Blcap	1220.02	-0.383674	0.0017536
Tmed5	1242.41	-0.383264	0.00724456
Mrps34	1056.78	-0.383258	0.000213946
Pcbd2	339.389	-0.383124	0.0101192
Nampt	7176.16	-0.38312	0.0402245
Myh11	546.195	-0.382942	0.0226519
Pla2g12a	1701.66	-0.382938	3.04636e-05
Ptcd3	3885.25	-0.382925	0.0214143
Phb2	5723.46	-0.382871	1.01262e-05
Mtrf1	406.71	-0.382854	0.0050136
Tap2	458.218	-0.38281	0.0051962
Hspa9	24454.2	-0.382768	0.00288585
Top1mt	153.932	-0.38274	0.0233794
Bcl7a	425.031	-0.382537	0.0134184
Gm47155	96.3363	-0.38174	0.0392416
Cyc1	28251.7	-0.381724	0.00048468
Taz	1549.49	-0.381317	0.00260788
Aurkaip1	2023.71	-0.381272	0.000146454
Ikzf2	97.2142	-0.380835	0.0464989
Rnf217	402.21	-0.380204	0.00779904
Tmem14c	2335.23	-0.379561	2.80468e-05
Pdcd11	585.628	-0.379437	0.00298983
Myrf	130.176	-0.379366	0.0466315
Hint2	2184.75	-0.379346	0.00126979
Ethe1	992.268	-0.379277	0.00429101
Sox18	943.654	-0.379022	0.00513584
D830039M14Rik	182.811	-0.378347	0.0150006
Zfp770	601.701	-0.378295	0.0121428
Tmem182	4882.75	-0.37753	0.0106481
Dpf3	211.523	-0.377241	0.0365723
Tmem250-ps	2233.51	-0.377168	6.12337e-08
Macrod1	8515.79	-0.376954	0.00121729
Abca7	472.696	-0.376907	0.000954934
Ddx59	267.605	-0.376663	0.00572144
Mrps2	963.033	-0.376318	0.00042158
Il15ra	445.161	-0.376078	0.0247155
Ndufs6	8469.56	-0.375563	0.00196143
Dcaf4	375.43	-0.374607	0.0164164
Septin4	662.631	-0.374388	0.00829409
Fastkd2	1001.49	-0.37345	0.00324401
Cox7b	17652.4	-0.372948	0.0029359
Abhd10	349.059	-0.372525	0.00575942
Atp5k	7978.75	-0.371964	0.00196768
Mrpl18	2373.84	-0.371757	0.00696633
Furin	2566.12	-0.371533	0.0040619
E2f6	3117.55	-0.371532	0.00145092
Phyh	15255.1	-0.371411	0.0171352
Ndufb1	3217.99	-0.371331	0.00321325
Immt	17923.2	-0.371073	0.00163301
Acss2	997.404	-0.370902	0.000962684
Nfia	1032.79	-0.370809	0.00174047
Lmtk2	830.136	-0.370482	0.0128999
Shmt2	1275.96	-0.369522	9.67356e-06
Tmem218	390.009	-0.369028	0.00485012
Adam22	326.303	-0.368879	0.0214143
Gfm1	5745.13	-0.368537	0.0224678
Nova2	144.776	-0.368479	0.0458067
Ube2b	9432.51	-0.368421	0.0107011
SPATA5L1	219.005	-0.368248	0.00642221
Rbfa	598.354	-0.367966	0.00186833
Ndufa11	5139.02	-0.367442	0.000218502
Chd1l	515.147	-0.367139	0.00299592
Prag1	274.921	-0.367051	0.022267
Wdtc1	3156.38	-0.367021	0.00163091
Atp6v1b2	2492.52	-0.367015	7.72129e-05
6330403L08Rik	846.831	-0.366742	0.0105374
Sgca	3234.7	-0.366537	0.00490246
Nptn	2534.37	-0.366377	0.000562189
Hspe1	2377.89	-0.366199	0.0122981
Ubl7	1443.57	-0.36605	9.65562e-05
Acadl	31625.4	-0.365215	0.0192269
Pex19	4734.21	-0.364838	0.00473027
Uqcr11	10223.3	-0.36466	0.00240095
Ndufaf3	900.752	-0.364549	0.000813882
Kcng2	4991.63	-0.36414	0.000673926
Prkag1	875.741	-0.364054	0.00115917
Intu	1253.83	-0.363919	0.0160509
Mto1	689.93	-0.363704	0.000314492
Cox4i1	40455.6	-0.363573	0.0011727
C030006K11Rik	2194.75	-0.36348	0.000145519
Lipt1	199.887	-0.363442	0.0112584
Marchf2	2907.56	-0.363401	0.000135502
Zswim7	332.272	-0.36307	0.0172254
Zfp189	141.406	-0.362781	0.0389213
Cd320	543.955	-0.362351	0.00888123
Spr	2614.41	-0.362113	0.000481188
Plekhb2	3543.32	-0.362013	4.90227e-05
Naprt	574.09	-0.361895	0.00319942
Zbtb20	4277.63	-0.361762	0.0156906
Zfp46	804.257	-0.36171	0.0245547
Sdhaf3	345.1	-0.36127	0.0106578
Mgrn1	6788.46	-0.360765	0.00793597
Echdc3	921.393	-0.360667	0.0285259
Tmem126b	1185.84	-0.360657	0.000416629
Aasdhppt	837.789	-0.360207	0.000356051
Dbi	2660.52	-0.360188	0.00122145
Rab28	2466.52	-0.359784	0.00259746
Mrps17	1201.38	-0.359773	0.000722929
Rtf1	1177.71	-0.359751	0.00993799
Tmx2	1524.42	-0.359668	0.00204016
Tmem120b	196.068	-0.359393	0.0174431
Rmnd5a	2963.9	-0.359162	0.0189043
Apoo	1046.39	-0.358822	0.00469097
Atp1a2	23635.5	-0.35835	0.00325445
Rps2	13235.3	-0.357587	0.00832168
Gstp2	127.412	-0.357416	0.04754
Elp4	210.8	-0.357375	0.0138276
Abcb10	1415.93	-0.35732	0.0148626
Hsd11b1	593.972	-0.356952	0.0425606
Ctnnal1	847.606	-0.356346	0.0214143
Bcat2	3618.02	-0.356223	0.00736996
Khk	413.989	-0.356103	0.0217113
Ica1	265.439	-0.356012	0.0191358
Epb41	3012.1	-0.355666	0.0196027
Zfp788	248.126	-0.355057	0.0177324
Lrp3	402.85	-0.355049	0.00704262
Tubgcp2	717.877	-0.354935	0.00270537
Hs1bp3	309.701	-0.354843	0.0125515
Slc22a5	777.208	-0.354113	0.0382239
Atp5j2	19199.4	-0.354112	0.00209933
Mrps12	1123.58	-0.353797	0.00194358
Tgfbr3	882.33	-0.353663	0.0132186
Lynx1	9435.79	-0.353639	0.000128393
Tefm	577.906	-0.352953	0.0133428
Gstz1	1013.63	-0.352526	0.00122996
Clpp	1808.87	-0.352454	0.00194358
Bckdk	3200.97	-0.352427	0.000780735
Dgke	560.716	-0.352184	0.0364545
Stard3	771.001	-0.351881	0.00271588
Tmem38a	14980	-0.351671	0.00559136
Cd36	49680.7	-0.351557	0.0312878
Dynll2	16515.7	-0.351031	0.0140291
Trmt10c	665.816	-0.350928	0.00947073
9230112E08Rik	94.141	-0.350678	0.045212
Adgrf5	4446.26	-0.349834	0.0424339
Utp25	208.347	-0.349167	0.028351
Micos10	5325.02	-0.348961	0.00415099
Cfap298	217.723	-0.348936	0.0178412
Oxsm	864.708	-0.348843	0.0273428
Cox7c	8959.85	-0.348797	0.00836042
Antxr2	4184.5	-0.348793	0.0218776
Pard3b	344.821	-0.34851	0.00985333
Oma1	1011.73	-0.348473	0.00334086
Idh1	1843.28	-0.348299	0.0252067
Ralgapa2	3022.39	-0.348127	0.0426764
Mrps36	729.401	-0.347857	0.00700121
Opa1	7188.55	-0.34761	0.0310004
Abhd6	300.937	-0.347133	0.00969425
Nr1h3	600.78	-0.346798	0.0149233
Fastkd1	759.453	-0.346615	0.0234194
Cog6	2463.98	-0.346364	0.00793597
Ddx24	2332.39	-0.346309	0.000419294
Macrod2	126.652	-0.346163	0.0453103
Mpst	979.863	-0.345971	0.0051189
Isca1	4423.41	-0.345618	0.00887489
Rgma	1176.1	-0.345179	0.0152569
Hk2	7509.94	-0.345006	0.0093157
Arfrp1	1218.51	-0.344991	0.000720537
Fabp4	13774.5	-0.344741	0.0148229
Dhrs7	994.965	-0.344649	0.0121789
Mrpl58	1372.72	-0.344515	0.00128627
Usf2	1374.49	-0.344222	0.000140395
Mrps21	1906.06	-0.343722	0.000514892
Pars2	176.354	-0.343454	0.041027
Timm21	1158.09	-0.343229	0.0175706
Rxra	2294.5	-0.343225	0.0012019
Trappc9	1096.48	-0.343207	0.00441325
Rgs5	13660.9	-0.343176	0.020248
Pmm2	1004.89	-0.343072	0.00145092
Sort1	1007.69	-0.342838	0.0121301
Coq3	1742.21	-0.34237	0.0193454
Myom2	20507.5	-0.341802	0.0485555
Reep1	709.793	-0.341507	0.018105
Zfp639	672.584	-0.340599	0.00188759
Eif2b2	708.069	-0.340451	0.00734316
Atf7ip	1759.54	-0.340389	0.0292176
Tstd3	591.937	-0.339695	0.00344804
Clybl	2320.18	-0.339095	0.00284534
Nprl2	467.024	-0.339093	0.0038665
Amigo1	701.101	-0.338426	0.000376243
Trdmt1	248.656	-0.33817	0.0174428
Zfp113	152.284	-0.338013	0.0368667
Ccdc127	928.208	-0.337965	0.00122923
Ndufa4	21594	-0.337961	0.0048517
Rnf5	599.889	-0.337813	0.00511598
Rab12	6337.32	-0.33767	0.00485694
Rfxank	326.403	-0.337492	0.0115719
Preb	1605.21	-0.337263	5.79319e-05
Slc25a10	570.336	-0.33676	0.00213399
C130080G10Rik	1200.96	-0.336662	0.0424723
Fam174b	8853.75	-0.336655	0.000367875
Ndufc2	5268.69	-0.336538	0.0106261
Il10rb	2515.72	-0.336312	0.0242644
Hibch	3183.94	-0.336298	0.00779221
2010315B03Rik	250.477	-0.336118	0.0208744
Tubg1	647.053	-0.335494	0.015116
Tmem69	564.486	-0.33549	0.0355815
Chchd3	11954.8	-0.335167	0.00255585
Acox3	942.196	-0.335131	0.00156859
Iba57	1069.79	-0.334856	0.0149139
Szt2	475.805	-0.33477	0.0193935
Kif16b	2015.33	-0.334613	0.0299237
Jmjd4	387.888	-0.334597	0.0315905
Wipf3	1274.25	-0.334201	0.0365869
Rnf128	2669.57	-0.333771	0.024386
Atp1b2	405.038	-0.333748	0.0330143
Mkks	1901.68	-0.333541	0.00275876
Dhrs1	960.944	-0.333461	0.00339764
Trim55	2588.08	-0.33335	1.70347e-05
Mrps16	1320.45	-0.332884	0.0025095
Hpf1	481.278	-0.331571	0.0108404
Rprd1a	855.404	-0.330779	0.0149036
Thnsl2	189.075	-0.330697	0.0386479
Pex16	619.248	-0.330663	0.00160996
Adsl	1966.63	-0.330392	0.000805392
Phka2	514.134	-0.330233	0.0173759
Spryd7	1171.09	-0.330233	0.0340749
Marchf6	4292.04	-0.330142	0.0340749
Plcl2	454.625	-0.330096	0.0346245
Tmem161b	299.572	-0.329862	0.0456435
Fam217b	462.939	-0.328855	0.0141919
mt-Nd2	674383	-0.328851	0.0230819
Mrpl10	1517.43	-0.32816	0.00020647
Wdr45	338.2	-0.327953	0.0170476
Klhl24	6266.19	-0.327894	0.0238352
Acaa1a	2147.55	-0.326893	0.000963953
Ndufb6	3379.95	-0.326799	0.00282648
Mzt2	317.735	-0.326659	0.00700452
Isca2	1342.03	-0.325913	0.000210239
Grk3	302.504	-0.325726	0.0416484
Epm2a	1073.97	-0.325544	0.0222901
Slc25a26	964.954	-0.32521	0.0311114
Adgrl1	484.024	-0.325167	0.0134198
Cox6c	18633.4	-0.325165	0.0122655
Epm2aip1	1166.11	-0.325099	0.0275731
Tigd2	386.47	-0.324222	0.0192239
Arfgef1	3746.81	-0.324212	0.02808
Mylk	445.26	-0.324189	0.0405325
Timm50	1988.14	-0.324058	0.00086131
Otud4	1781.07	-0.323992	0.0373473
Zgpat	483.105	-0.323681	0.00747468
Atp5e	12303.1	-0.323612	0.0084736
Mrpl30	4494.75	-0.323002	0.00285834
Echs1	11172.6	-0.322862	0.0171247
Brwd1	1446.86	-0.322362	0.00505879
Ints1	1410.05	-0.321571	0.00167776
Eif4e3	1734.44	-0.321151	0.00709279
Rexo1	576.07	-0.320627	0.00804035
Mrpl12	6672.68	-0.320364	0.00174797
Abhd8	846.623	-0.320333	0.0180536
Dnajc25	523.268	-0.319814	0.0278819
Mvk	260.27	-0.319725	0.0221708
Txnl4a	476.873	-0.319497	0.00375063
Mtch2	3734.79	-0.319455	0.000186778
Stat5b	1716.37	-0.319103	0.00677757
Hspa5	12775.2	-0.318779	0.0352661
Actn2	51319.2	-0.318715	0.00111096
Fsd2	8892.41	-0.318637	0.0461664
Mrpl32	783.96	-0.318475	0.0101125
Rita1	352.458	-0.318439	0.0132186
Dtnbp1	2734.02	-0.318218	6.4453e-05
Mb	192564	-0.317877	0.0113308
Thnsl1	318.173	-0.317802	0.0313249
Timm9	456.421	-0.317156	0.0160509
Acyp2	1905.18	-0.316959	0.04171
Ogdh	62468.2	-0.316811	0.0261692
Wdr24	518.951	-0.316601	0.00367282
Uqcrh	13940.5	-0.316217	0.00759316
Napa	2879.22	-0.315966	0.000102266
Sharpin	722.211	-0.315171	0.00511116
Kank3	1138.93	-0.314661	0.0393324
Uqcrq	19881.7	-0.314372	0.00602084
Cox6b1	17686.7	-0.314064	0.000545522
Jarid2	671.755	-0.313773	0.0485555
Zfp961	199.539	-0.31336	0.0471578
Gabpa	1351.87	-0.313276	0.0367513
Phc3	727.556	-0.313234	0.0213274
Thap6	173.695	-0.313044	0.0326063
Usp2	3901.91	-0.313041	0.0425822
Foxo4	1863.68	-0.312824	0.0104887
Nod1	750.383	-0.312702	0.0172693
Fabp3	44399	-0.312692	0.0493256
Suox	750.398	-0.31236	0.011194
Sgf29	200.359	-0.312151	0.0323288
Oat	6024.51	-0.311831	0.0037966
Ankrd24	236.059	-0.311702	0.0281768
Zcrb1	2107.68	-0.311553	0.00300164
Zfp777	435.798	-0.310987	0.00915086
Miga2	1932.43	-0.31089	0.000962684
Lipt2	204.484	-0.310847	0.0318026
Vps13d	3200.99	-0.310687	0.0442249
Gmps	1360.12	-0.310392	0.0141874
Spag7	2238.65	-0.309929	0.0038346
Pdha1	24899.8	-0.309673	0.0314577
Tfb1m	217.725	-0.309598	0.0309695
Hsd17b4	3569.37	-0.309221	0.0260526
Slc20a2	5710.53	-0.30915	0.00814056
Rab11b	2096.86	-0.308966	0.000892658
Fastkd3	226.673	-0.308706	0.0352751
Akt2	4446.48	-0.308222	0.00170993
Ctdnep1	2318.03	-0.308203	6.88859e-05
Chchd2	10361.8	-0.308033	0.0174713
Txn2	6902.41	-0.307949	0.00014849
Htra2	518.201	-0.307797	0.0223842
Rcc1l	938.034	-0.307781	0.00129432
Dcun1d5	1565.66	-0.307215	0.0097219
Nudt1	199.277	-0.306696	0.0405671
Mars2	485.145	-0.306247	0.0281067
Dll4	502.112	-0.306103	0.0339201
Spg11	411.628	-0.305673	0.0236134
Ndufa1	4553.92	-0.305622	0.00776549
Dand5	375.046	-0.305514	0.0190355
Gucy1a1	368.093	-0.305255	0.0322012
Mterf3	607.686	-0.305027	0.0246599
Pdrg1	3432.26	-0.304918	0.00205014
Mrpl2	2622.27	-0.304916	0.000606117
Thbs2	714.654	-0.304841	0.0485386
Slc25a46	2299.88	-0.303375	0.00334086
Mecr	595.239	-0.303093	0.0166698
Mrpl35	1152.54	-0.303047	0.000720084
Vegfb	8911.36	-0.302918	0.00192938
Zfp62	762.143	-0.302484	0.0394489
Oxnad1	1954.79	-0.302484	0.0279961
Mllt6	2652.23	-0.302466	0.0101456
Slc25a51	1983.94	-0.30238	0.0121021
Bcor	800.521	-0.302172	0.0379122
Slc28a2	643.137	-0.301598	0.0360466
Rbm38	3669.08	-0.30133	0.0485555
Gpatch1	481.751	-0.301138	0.0148828
Anxa11	2613.35	-0.301066	0.0223403
Ank1	8846.89	-0.300801	0.00384201
Arhgef17	2403.11	-0.300678	0.00511039
Dnajc27	504.707	-0.300619	0.0117202
Dgat1	639.872	-0.300333	0.00810972
Tkfc	199.372	-0.300193	0.0373577
Pgp	2323.54	-0.300124	0.00866256
Lrrc20	1702.72	-0.299861	0.000835581
Zfp386	647.494	-0.299508	0.0171352
Tnik	607.241	-0.298935	0.0449049
Inafm2	933.454	-0.29887	0.0371042
Upf3b	364.034	-0.298862	0.0196688
Cebpzos	293.304	-0.296565	0.0227327
Mmachc	1355.29	-0.296382	0.0322947
Ndufb3	4437.66	-0.296247	0.01483
Zfand1	611.252	-0.296019	0.0267551
Rwdd4a	1235.55	-0.295106	0.0150929
Ttn	103407	-0.294965	0.04131
Dguok	632.901	-0.294707	0.00814056
Mrps7	2477.06	-0.294566	0.00104099
Ggcx	365.885	-0.29419	0.0216969
B3gat3	1133.35	-0.294116	0.0193454
Slc35b1	705.628	-0.293791	0.027373
Ormdl1	313.465	-0.293258	0.0276654
Cacna1c	6714.97	-0.293088	0.0265
Poldip2	4807.14	-0.292995	0.00212997
Atp5mpl	6542.51	-0.292005	0.005539
Eif4e	3595.74	-0.291959	0.0170343
Tmem258	1267.84	-0.291693	0.00781726
Ift172	912.966	-0.29143	0.0196688
Safb2	804.935	-0.291162	0.0271611
Gsg1l	395.78	-0.291134	0.020682
Tmbim6	6642.83	-0.291097	0.000638438
Dnajb9	1491.29	-0.290933	0.0254762
Ak1	18631.4	-0.290664	0.0057493
Btbd2	1418.87	-0.290581	0.0014956
Ptdss2	894.221	-0.290579	0.00196737
Ssbp1	755.662	-0.290564	0.0116191
Tollip	2166.32	-0.290527	0.012773
Tmem223	1286.41	-0.290301	0.0203035
Wdr13	1713.84	-0.290208	0.00403625
Rwdd1	935.868	-0.29012	0.00502164
Dnm1l	3955.65	-0.289758	0.0140304
Fiz1	547.239	-0.28933	0.0104523
Tsen15	334.914	-0.288539	0.0270974
Mgme1	554.201	-0.288447	0.0366216
N6amt1	797.108	-0.288429	0.019738
Mcur1	3007.16	-0.288369	0.0242472
Mrps15	1725.53	-0.288206	0.0100673
mt-Tp	3460.18	-0.288128	0.0215408
Cox7a2	9133.12	-0.287868	0.00684901
Agtrap	1737.59	-0.287687	0.00964864
Tomm40	2164.98	-0.287444	0.000437459
Mrpl34	2055.12	-0.287211	0.00288585
Eif3f	4040.44	-0.286901	0.00105518
Klhdc3	1894.65	-0.286898	0.00216279
Sh3kbp1	3297.36	-0.286868	0.0173366
Mrm1	686.954	-0.286859	0.00921274
Gtf2i	5931.42	-0.286837	0.0156464
Nbas	716.053	-0.28672	0.0158937
Ube2r2	4263.82	-0.286707	8.01307e-05
Samm50	7056.32	-0.286647	0.0021772
Tfb2m	917.357	-0.286458	0.0401662
Gmpr	3619.13	-0.286012	0.0148097
Grsf1	6207.36	-0.285685	0.0164323
Mgat4b	2352.1	-0.285566	0.0010323
1810034E14Rik	259.581	-0.285493	0.0342341
Slc31a1	924.093	-0.285458	0.00814056
Rtl8b	401.814	-0.28499	0.0256143
Mapk8ip3	2328.96	-0.284865	0.0183166
Meak7	579.563	-0.284101	0.0285448
Trim63	4833.31	-0.28321	0.0358592
Mrpl39	2016.74	-0.283101	0.0442819
Cops4	2238.96	-0.282943	0.000824891
Tshz1	806.38	-0.282716	0.0277133
Smim19	1217.93	-0.282661	0.0143447
Casd1	915.553	-0.282622	0.0199669
Cars2	1107.57	-0.282515	0.0142075
Rilp	1268.73	-0.282481	0.0057493
Cul3	4089.44	-0.282328	0.0123387
Zmynd8	1288.47	-0.281916	0.0156807
Gpn3	529.809	-0.281828	0.0239373
Ppif	5868.67	-0.281621	0.0200272
Atp5j	15180	-0.281553	0.0116685
Atg9a	1262.45	-0.28142	0.00774706
Rnf10	13103.7	-0.281238	9.92594e-06
Tnni3k	4224.76	-0.281195	0.0409326
Iftap	1605.92	-0.280276	0.0216784
Kifap3	936.678	-0.280093	0.0114822
Ap5m1	424.646	-0.27997	0.0408928
Raf1	1650.71	-0.279751	0.00147122
Fahd1	2140.23	-0.279542	0.0142075
Fxn	676.538	-0.279317	0.04131
Zfp672	1206.78	-0.278993	0.00433145
Arl4a	591.423	-0.278928	0.0482322
Gstp1	1591.21	-0.278709	0.00433145
Cox17	242.654	-0.27861	0.04171
Dhps	521.586	-0.278563	0.0122644
Polrmt	1136.11	-0.278082	0.00884418
Nol7	1944.1	-0.277727	0.0101456
Mapk9	1569.93	-0.277166	0.0262263
Lman2l	806.633	-0.277009	0.0443695
Rnf167	1181.5	-0.27686	0.00370359
Smim11	920.778	-0.276629	0.0301841
Sap18	1402.74	-0.276557	0.00348047
Pex14	435.814	-0.276127	0.024719
Eif4ebp2	2972	-0.276045	0.0171702
Cryz	314.3	-0.275955	0.0401801
Dusp28	622.698	-0.275838	0.0340119
Ngrn	706.757	-0.275679	0.0113804
Coa7	520.389	-0.275657	0.0205185
Mrps14	1392.24	-0.275279	0.0128865
Fto	2147.82	-0.27479	0.00405741
Mtfr1	1393.02	-0.274348	0.036327
Msl2	893.988	-0.274221	0.0347607
Agk	277.627	-0.27405	0.0493674
Oxr1	2123.47	-0.273777	0.0342341
Pspc1	452.75	-0.273736	0.0261496
Ak4	1152.76	-0.273545	0.0476268
Ablim1	12303.2	-0.273531	0.0449589
Cep63	1234.33	-0.27349	0.0174204
Tmem259	4726.89	-0.273189	0.00131716
Cdc42bpg	780.705	-0.272359	0.0252036
Klhl8	358.737	-0.27211	0.0466593
Vdac3	5481.74	-0.271723	0.00697138
Tdp2	381.138	-0.271723	0.0426764
Acad8	1513.32	-0.271624	0.0294902
St3gal5	1813.69	-0.271242	0.00820337
Mrpl17	1310.01	-0.270716	0.0210499
Gdi1	1668.95	-0.270098	0.00385577
Palld	5717.17	-0.270086	0.0183007
Timm29	2468.21	-0.269757	0.0217597
Cpped1	2039.9	-0.269746	0.011452
Sod1	6462.9	-0.269614	0.0114184
Cyp2d22	423.02	-0.269419	0.0466309
Slc44a2	2354.29	-0.268895	0.0219782
Fut8	659.931	-0.268721	0.0126423
Patj	718.059	-0.268649	0.0342341
Ccnk	884.759	-0.268556	0.00450293
Rars2	588.759	-0.268493	0.0261149
Grpel1	3635.98	-0.268036	0.00953381
Oxa1l	3089.74	-0.267581	0.0155452
Cln6	590.247	-0.267356	0.0412875
Osgep	1058.14	-0.267225	0.0159858
Steap3	1434.26	-0.266692	0.028351
Tie1	2520.08	-0.26669	0.00546195
Poll	371.831	-0.266522	0.0230102
Atad3a	1569.06	-0.266206	0.00690141
Srpr	2611.46	-0.265911	0.00148822
Man2a2	2261.98	-0.265873	0.0434039
Tor1aip1	2590.91	-0.265864	0.00996557
Drosha	1617.38	-0.265741	0.0126867
Pex2	1100.67	-0.264091	0.0221366
Pgam2	16251.4	-0.263569	0.0308743
Polr2m	9262.72	-0.263458	0.000173121
Dctn4	1514.4	-0.263069	0.00125707
Ttc3	2690.25	-0.262257	0.0411259
Rpap3	554.242	-0.261952	0.0327489
Sar1b	3708.1	-0.261166	0.0222901
Canx	6912.95	-0.260749	0.00837416
Glrx5	3429.16	-0.260515	0.0186364
Pex10	513.353	-0.260319	0.038221
Mocs2	734.764	-0.259563	0.0306881
Scp2	5734.7	-0.259556	0.0347671
Ibtk	1324.22	-0.259523	0.0370187
Hbs1l	1724.63	-0.259196	0.00232799
Ube2l3	2416.07	-0.259147	0.00231158
Vars2	891.509	-0.258969	0.0336099
Nlrx1	502.427	-0.258954	0.0493453
Bcs1l	961.559	-0.258493	0.00883858
Slc9a8	872.088	-0.258318	0.0235987
Stub1	1446.87	-0.257371	0.0206822
Opa3	3390.45	-0.256797	0.00469969
Rab14	3681.46	-0.25661	0.0196085
Klhl31	1834.77	-0.256275	0.0238352
Stard8	1297.23	-0.2555	0.0458067
Grb2	2657.26	-0.255444	0.00608445
Adh5	2524.94	-0.255398	0.0206022
Msi2	3087.79	-0.255201	0.0323369
Eps15l1	1195.42	-0.255115	0.0261692
Ppp3r1	2033.39	-0.254823	0.0149258
Pop5	548.836	-0.254758	0.0292372
Pnkd	1742.67	-0.254485	0.0051352
Slc35e1	2530.67	-0.254066	0.00485886
Kcnj11	5297.67	-0.253206	0.0401033
Nsmaf	1765.08	-0.252858	0.0350415
Ywhae	8846.95	-0.25276	0.00269956
Kars	3076.91	-0.252504	0.00505879
Usp46	819.421	-0.25213	0.0188613
Pik3r4	555.012	-0.251911	0.042077
Dnajc30	526.841	-0.251436	0.0389798
Qars	1946.74	-0.251269	0.0366296
Mtif3	447.241	-0.250946	0.0419656
Brcc3	710.384	-0.250929	0.0265007
Pcyt2	1414.85	-0.250753	0.0134226
Faap100	564.38	-0.25066	0.0318986
Mrpl49	1209.01	-0.250489	0.0134494
Map2k4	1692.29	-0.250241	0.0120666
Bcap29	1474.07	-0.249159	0.0448272
Gpat4	1660.87	-0.249088	0.0202687
Tmem64	1257.19	-0.248636	0.04369
Trabd	1992.11	-0.248427	0.00489272
Kcnk3	8741.72	-0.248209	0.0355815
Yae1d1	766.693	-0.247978	0.0413586
Eral1	692.003	-0.24794	0.0373524
Stk11	3642.64	-0.247535	0.00784175
Sec24c	2242.65	-0.247405	0.0116685
Arl8b	2978.04	-0.247107	0.00275022
Ppp2r3d	1204.52	-0.246952	0.0228772
Norad	3077.92	-0.246908	0.0408552
Trdn	11420.5	-0.246528	0.0230654
Mrpl24	1115.12	-0.246474	0.0108555
Dcaf11	4768.05	-0.246263	0.0146808
Tmem60	538.198	-0.246191	0.0206959
Fundc1	767.056	-0.246076	0.0371042
Hmgcl	1792.73	-0.246074	0.0181549
Micos13	3060.41	-0.24579	0.0243619
Emg1	1351.9	-0.245787	0.0191412
Thap12	3767.95	-0.245549	0.0213567
Ddo	1393.93	-0.245447	0.0240564
Glg1	3904.9	-0.24528	0.0318839
Eif1	10564.6	-0.245073	0.0110805
Fbxl17	892.357	-0.244545	0.0157393
Coa8	681.537	-0.244475	0.0255304
Echdc2	866.076	-0.244428	0.0294905
Casc3	599.117	-0.244356	0.0321621
Ak2	1282.13	-0.243992	0.0234061
Tmem161a	2145.04	-0.243976	0.0113952
Lrrc47	827.198	-0.243811	0.0249546
Zfp787	699.298	-0.243579	0.0270464
Irf2bp1	737.523	-0.243418	0.0244859
Pex13	1071.53	-0.24324	0.0268597
Gtpbp1	897.974	-0.242915	0.0271434
Aldoa	68723.1	-0.24268	0.00874498
Usp25	2198.8	-0.242638	0.0428389
Ctbp1	6503.02	-0.242558	6.88859e-05
Ogfod2	524.1	-0.242334	0.0371646
Nubpl	436.01	-0.242326	0.0485555
Foxj2	913.617	-0.241826	0.0242425
Smarcc2	2256.91	-0.241703	0.0142928
Sdhaf2	1993.86	-0.241133	0.0232653
Tecrl	1965.85	-0.240755	0.0187623
Gcsh	1794.95	-0.240627	0.0158794
Tatdn2	1371.08	-0.24046	0.0162327
Dnajc7	1859.76	-0.240295	0.0222901
Ttc33	751.148	-0.240286	0.0332492
Slc9a6	912.94	-0.239779	0.0335684
Esrra	6145.53	-0.239543	0.00309116
Stau1	1529.25	-0.239246	0.00399753
R3hdm4	1385.23	-0.239175	0.00608445
Limch1	5505.64	-0.238924	0.0261692
Elk4	516.973	-0.238595	0.0340694
Becn1	1078.26	-0.237772	0.0165482
Thra	1849.34	-0.237518	0.0142075
Ybx1	21124	-0.237451	0.0143028
Hmbs	1011.4	-0.23743	0.0397329
Marveld1	1079.75	-0.237065	0.0190584
Fbxo38	849.108	-0.237006	0.0192219
Psmc5	2807.63	-0.236594	0.0114773
Prcc	1145.14	-0.23615	0.0438748
Sar1a	5106.72	-0.236016	0.0301922
Susd6	2631.58	-0.235332	0.0353204
Ppp2r2a	1421.18	-0.235272	0.0327489
Arl2	1418.33	-0.234884	0.0120727
Polr2j	479.724	-0.234858	0.0468312
Tpm1	240412	-0.234471	0.0288993
Ktn1	8740.84	-0.234274	0.000357542
Lap3	2191.18	-0.233829	0.00863669
Klhl17	390.053	-0.233714	0.0495862
Yif1a	1976.4	-0.233259	0.0224887
Larp1b	1992.96	-0.233235	0.018105
Smpd1	6924.9	-0.232013	0.000392684
Meis2	840.22	-0.231779	0.0444625
Ppp6c	1183.95	-0.231413	0.0143021
Nek7	3211.17	-0.231103	0.0242529
Cdkn1b	1006.84	-0.230554	0.0395792
Fam160a2	642.228	-0.230359	0.041817
Wrnip1	537.527	-0.230191	0.0338091
Mtg1	770.604	-0.229897	0.030942
Aifm2	1016.12	-0.228887	0.0118216
Prkaca	5850.51	-0.22882	0.0282049
Ccdc85b	1266.82	-0.228452	0.0478502
Ociad1	3766.09	-0.227228	0.0103995
Dcaf8	5397.19	-0.226908	0.0433966
BC034090	1285.89	-0.226244	0.0399514
Tiprl	1044.13	-0.226023	0.0473582
Dis3l	1115.09	-0.225874	0.0454627
Rab1b	6585.27	-0.224925	0.0222922
Gpn1	602.719	-0.224388	0.0358592
Slco3a1	3797.13	-0.224299	0.0162489
Sgcg	5300.66	-0.223488	0.0101125
Cdc34	4572.02	-0.222488	0.0254368
Rab7	5340.46	-0.221658	0.0101761
Efr3a	2139.63	-0.221212	0.0318986
Zfand6	1961.06	-0.220419	0.0309611
Rit1	1973.37	-0.220379	0.0455507
Fkrp	2025.63	-0.220281	0.0212927
Zer1	1118.21	-0.219913	0.0254575
Larp7	754.168	-0.217711	0.0488658
Tmem147	2918.06	-0.217144	0.027373
Ppp3ca	2041.72	-0.216802	0.0262263
Lyrm7	676.75	-0.216645	0.0498553
Sfr1	2093.82	-0.216596	0.0129425
Tmem11	1045.43	-0.21585	0.0172304
Actc1	318830	-0.215598	0.0276086
Zranb2	1564.34	-0.215431	0.0124577
Gstm5	948.395	-0.214815	0.0192269
Bves	2009.64	-0.214707	0.0382335
Atg4d	1979.02	-0.214667	0.0478012
Vps4a	1769.8	-0.214415	0.00364359
Rdh14	1536.94	-0.214167	0.0386067
Scyl1	2359.07	-0.213843	0.0484731
Grhpr	1482.92	-0.213582	0.00765143
Fbxo22	854.814	-0.213051	0.0425254
Upf2	937.212	-0.212831	0.0212267
Glo1	1823.3	-0.211956	0.0350902
Ahcyl1	2750.24	-0.211712	0.0120261
Gga2	1374.46	-0.211352	0.0481285
Pfdn2	815.506	-0.210626	0.0495637
Mal	991.513	-0.209936	0.0196599
Nfu1	1655.42	-0.20993	0.0214906
Mapk1	3336.64	-0.209358	0.0461228
Stoml2	2166.27	-0.20905	0.0375417
Tle5	28414.7	-0.208765	0.0206822
Sh3glb1	9509.12	-0.208673	0.0142075
Ubac1	2294.57	-0.208641	0.0114538
Rp9	1387.53	-0.208319	0.026069
Emc4	1097.78	-0.208177	0.0238094
Timm17a	4218.82	-0.207862	0.00441331
Zmpste24	1155.62	-0.207413	0.0454035
Fth1	48845.1	-0.206565	0.0214006
Arpp19	2352	-0.206142	0.0338091
Ppard	1034.35	-0.205926	0.0245746
Gnpat	7988.79	-0.20438	0.0245547
Mtfr1l	5677.65	-0.204297	0.0214364
[truncated: 50,330 more rows]

## Sheet: Human | iPSC-CMs
Supplementary Table 1. RNAseq results
Human iPSC-CMs: Differentially Expressed Genes | TBX15-OE vs control
Gene	baseMean	log2FoldChange	padj
TBX15	54781.5	12.2645	0
HSPG2	50749.1	0.988776	0.00950977
EGR1	757.197	0.945748	6.45746e-05
MAMDC4	633.593	0.757321	0.00809209
HECTD4	3140.08	0.751926	0.00630281
RNF213	5084.83	0.721428	0.0288347
KIAA1217	498.1	0.715121	0.00698126
LAMA5	11874.9	0.712396	0.000873109
NCOR2	11828.9	0.703802	0.0107609
LRP1	8774.55	0.699607	0.0220915
COL4A4	2783.99	0.697524	0.00523432
NR1D1	598.482	0.691003	0.0109665
ZFHX2	1387.88	0.690618	0.0144125
DAGLA	548.8	0.690277	0.0116241
FREM2	968.33	0.6894	0.00853825
SZT2	1282.45	0.68658	0.0103671
WDR90	529.744	0.683376	0.00600152
IGSF9B	1845.96	0.680635	0.0108973
PITPNM3	1353.26	0.672493	0.00722618
ADAMTSL3	399.57	0.671659	0.0220915
PTPN23	2701.66	0.644962	0.00418825
TNFRSF25	734.774	0.634695	0.0109689
NBEAL2	913.893	0.628995	0.015044
NFATC2	495.234	0.625559	0.00853825
IGFBP5	7199.89	0.618074	0.000547827
POLR2A	9330.6	0.61781	0.00600152
NOTCH1	1248.16	0.616598	0.0271335
SRRM2	11800.2	0.61483	0.00503012
LRP4	1714.63	0.614512	0.00722618
FLNC	106842	0.613688	0.0199602
ARHGAP32	678.36	0.611778	0.0330967
PRR12	2311.47	0.611442	0.00947541
BCL9L	5376.5	0.609206	0.0116241
FRAS1	17244.3	0.606929	0.00460103
AHNAK2	2281.6	0.601603	0.0223356
COL7A1	1051.01	0.60075	0.00624535
PKD1	5393.32	0.600264	0.0116241
KDM6B	4235.33	0.599443	0.00418825
KMT2B	2326.31	0.59397	0.00844481
WNK2	2340.75	0.587923	0.0116241
TUBGCP6	1438.55	0.585143	0.000392006
POM121	1472.8	0.583771	0.0116241
UBR4	9186.4	0.583246	0.0385284
KIAA1109	2660.44	0.580456	0.0199602
COL5A1	38277.9	0.578981	0.00236402
PDZD2	785.46	0.57813	0.0209306
PER1	1301.95	0.575683	0.007652
SNAPC4	910.883	0.570698	0.0116241
PLEC	17066.1	0.566578	0.03374
SRCAP	6470.41	0.564157	0.0132636
PCDHGB4	489.918	0.563195	0.0202432
ZNF335	895.961	0.560921	0.007652
TRRAP	3709.23	0.560398	0.00144135
SH3RF3	651.344	0.559347	0.0310491
PRR36	610.344	0.555371	0.0293892
CLSTN2	6610.07	0.546813	0.0139635
ZMIZ1	5027.47	0.545656	0.0109689
AGRN	38494.7	0.545316	0.00236402
RNF207	2334.4	0.545127	0.00391501
TNC	1508.84	0.545059	0.0485213
SETD1B	929.81	0.540596	0.0227393
NDE1	423.95	0.538401	0.0424357
HERC1	2914.43	0.538145	0.0199602
POLE	1024.23	0.536062	0.0292268
NOTCH2	8292.89	0.535615	0.0141271
OBSCN	6742.6	0.534895	0.0103671
FASN	8249.22	0.532056	0.00959312
CENPF	1139.94	0.527116	0.0447331
BIRC6	3522.42	0.5263	0.0133554
IFI44L	1912.68	0.525845	0.0497531
MEGF8	11164.2	0.525523	0.0144876
HCN4	6417.7	0.52334	0.019131
GIGYF1	1684.14	0.520769	1.93029e-07
SMG1	2974.21	0.519449	0.0320532
PCDHGB6	1008.79	0.515965	0.0306993
CPLANE1	876.988	0.515274	0.0350622
PDE4DIPP2	748.437	0.514383	0.0320532
ADAMTSL4	3224.88	0.513256	0.0132636
ZNF714	406.552	0.511136	0.0448903
TNS1	15795.2	0.509816	0.0492002
WDR81	1295.9	0.509653	0.0264618
GREB1	722.636	0.508959	0.0386921
MED12	1722.69	0.508243	0.0175716
NEU3	602.182	0.507104	0.0290745
SPEN	2388.18	0.506643	0.0203769
PIEZO1	9637.32	0.506537	0.0078167
PTPRF	6801.09	0.506247	0.010896
CIC	5234.98	0.505434	0.0103671
DOP1A	1296.18	0.503078	0.0103671
TPCN1	1406.98	0.502074	0.0139635
ALPK3	24422	0.501939	0.00540686
ZSCAN12	515.097	0.500091	0.045437
CEP350	1505.36	0.499608	0.0279785
PLXNA3	4122.08	0.499403	0.000171872
PRDM16	1397.22	0.496886	0.00540686
ABCA7	1207.96	0.496754	0.0153382
CELSR2	1976.82	0.496547	0.0327945
KLHL38	425.813	0.495874	0.0459374
RERE	8242.6	0.493249	0.0155674
HCFC1	4299.45	0.492227	0.0107609
PLXNB1	2646.41	0.491502	0.00144135
FLNA	44371.4	0.490721	0.00270413
LIMA1	807.438	0.490344	0.0204856
FLNB	6229.88	0.48921	0.0123775
VPS13D	1984.56	0.488539	0.0264519
HERC2	4478.02	0.4878	0.0144876
PITPNM2	952.798	0.485891	0.0398078
SCN5A	13938.7	0.483553	0.00634442
CNTNAP1	2108.53	0.483308	0.0123775
XIRP1	24816.4	0.479446	0.0131937
MBD6	1217.68	0.479207	0.0375396
KIRREL1	5634.72	0.477329	0.0177684
NLGN2	1753.6	0.477226	0.0189647
MTCL1	2137.76	0.475439	0.00853825
SH3PXD2A	8500.54	0.475177	0.02611
KIF26B	14290.3	0.474125	0.00807282
CNOT1	4997.69	0.473839	0.0217623
LENG8	3332.61	0.472918	0.00630281
BPTF	3819.06	0.472867	0.0361672
DHX34	1017.65	0.46817	0.0326074
NR2C2	1563.21	0.467578	0.0177684
SLC9A1	1864.4	0.466655	0.019131
ZNF628	563.155	0.466427	0.0109689
PRKDC	8495.24	0.463824	0.0116241
WDFY3	3106.88	0.463622	0.0486936
DYNC1H1	26907.1	0.463158	0.0199602
ATP11A	5085.33	0.461966	0.0144876
CELSR1	5353.8	0.461591	0.0292268
MYO18A	18209.4	0.461524	0.0132636
PRRC2B	13978.6	0.460927	0.018339
PEG10	1609.59	0.460177	0.0180371
LRBA	2080.43	0.459321	0.0278862
MICAL3	10129.5	0.458281	0.0175546
FBRS	5239.64	0.458224	0.00523432
ADGRA2	2303.82	0.456778	0.04254
ZNF407	886.325	0.454966	0.0419518
CHERP	1994.89	0.453906	0.0221716
COL4A2	95594.4	0.453635	0.00118458
TRIO	6587.48	0.451816	0.0288347
JRK	730.528	0.451408	0.042163
FN1	62475.8	0.45127	0.0132636
HIVEP1	1543.57	0.450962	0.030861
NAV1	24545.5	0.450229	0.019131
ACACB	1235.37	0.449458	0.00880589
ARHGEF17	7748.51	0.449117	0.0153382
NSD1	4999.09	0.448709	0.0116241
ITGA9	1343.69	0.44828	0.0373564
CMYA5	11800.1	0.447331	0.0352056
LAMC1	29245.4	0.443882	0.0116241
SHFL	1133.67	0.443517	0.0436778
PTPRS	3114.45	0.443136	0.0116241
USP24	2964.83	0.441681	0.0383085
NYNRIN	3003.13	0.440611	0.019131
PLEKHG2	3049.53	0.438881	0.0060878
PRR14L	1090.93	0.436178	0.0378653
MAPK8IP3	4476.68	0.434131	0.00965672
TNRC18	9351.26	0.433182	0.0377474
PRRC2A	17328.8	0.432534	0.024361
RANBP10	967.043	0.432176	0.0203093
ANKRD50	2731.83	0.431654	0.037748
ATF7	694.167	0.431581	0.0385803
ANKRD17	4232.41	0.431085	0.0256253
CACNA1C	5163.2	0.43087	0.0208212
CDC42BPA	1543.96	0.430502	0.0374717
ARID1A	6567.5	0.427428	0.0292268
LTN1	1416.07	0.424968	0.0291617
ITGA6	1691.78	0.42494	0.0258655
MGA	1551.28	0.424232	0.0473436
DLG5	4118.26	0.422295	0.00851258
SYNGAP1	1748.1	0.420753	0.0416864
TLN1	24356	0.420606	0.019131
TBC1D16	3279.79	0.419786	0.0220915
IQSEC1	3956.18	0.419279	0.0275312
GOLGB1	5448.02	0.419142	0.0269654
RBM20	10110.7	0.418798	0.0109689
EPG5	3662.63	0.418607	0.0189647
ZSWIM8	2124.91	0.418397	0.0441453
PPP1R13L	2571.72	0.417838	0.019131
ZMIZ2	3165.59	0.41717	0.0121636
STXBP1	1294.65	0.416706	0.00858917
SETX	3750.82	0.416018	0.0194905
GCN1	6849.19	0.415973	0.0157579
AJM1	821.858	0.415089	0.0293892
CASZ1	5559.37	0.41496	0.0278551
TNKS	2039.7	0.414442	0.0292268
COL12A1	2416.34	0.414041	0.0445011
FRYL	1491.82	0.413955	0.0299677
PAN3	546.588	0.413884	0.0387984
SHROOM2	3309.37	0.413876	0.0194905
TEP1	1114.34	0.413692	0.043415
CPNE5	1627.03	0.413316	0.0173447
ABCA2	3403.82	0.4107	0.02611
POM121C	1604.4	0.410672	0.0375396
PI4KA	4629.03	0.41003	0.0103638
FYCO1	3873.26	0.4098	0.0494319
COL18A1	60380.3	0.409582	0.00634442
IGSF9	903.769	0.409385	0.0203898
ZNF213	894.548	0.406554	0.0116241
MYRF	5135.99	0.406077	0.0277395
ZNF646	1459.86	0.405029	0.0375349
PLEKHA6	2309.08	0.404495	0.0306993
ABCC4	1033.84	0.403647	0.0352096
CC2D1A	2112.41	0.402448	0.0107609
LDLR	4084.97	0.402382	0.00319961
DMD	8587.23	0.402333	0.019665
SLC22A23	3355.63	0.401779	0.00858917
ANKRD11	6231.36	0.400504	0.0204379
TECPR2	2119.33	0.399933	0.0375349
COL2A1	8969.93	0.39983	0.0155674
PATL1	1865.38	0.399593	0.0208793
AFF4	6231.7	0.398386	0.0389816
PIP5K1C	3289.82	0.397979	0.0278126
MDC1	1131.73	0.397135	0.0455345
PTPRD	2252.58	0.397041	0.0398078
MEGF6	1308.38	0.394834	0.00503012
MYO18B	12439.4	0.393625	0.0256219
SLC12A7	7788.47	0.392048	0.00698126
PLXNA1	19066.6	0.39188	0.0222308
ANKS1A	1792.86	0.391753	0.0486397
ILDR2	1138.65	0.390957	0.0131259
SELENON	8796.99	0.390439	0.0126732
RPAP1	1687.86	0.389375	0.0116241
RRBP1	3837.05	0.389184	0.0116241
TSC2	3856.93	0.387951	0.0251502
GPATCH2L	1661.38	0.386809	0.0103918
LMTK2	2862.19	0.386697	0.0221234
HEG1	9049.39	0.385799	0.0217623
AHDC1	4226.04	0.384136	0.0194015
ATG2A	2359.44	0.383445	0.0139635
ARHGAP35	7036.25	0.382912	0.023217
ATP9A	2051.11	0.382267	0.0367669
CABLES2	789.661	0.382158	0.031356
COL22A1	1454.04	0.38205	0.0321209
CAMSAP1	3635.41	0.380398	0.0251502
ARHGEF11	2028.69	0.379165	0.0448895
ANO8	1051.45	0.378969	0.0238811
CHD6	1974.37	0.378402	0.0378048
PRPF8	13888.9	0.378257	0.0289484
PCNX3	2995.12	0.377475	0.0400323
MLLT6	4729.49	0.377063	0.0182036
LAMA2	14554.9	0.376363	0.0329376
NUMA1	7321.77	0.376356	0.0103918
ADAMTS7	2258.85	0.374375	0.0352096
NID2	4641.13	0.373735	0.037748
DIAPH1	2944.62	0.373729	0.0424196
SLIT3	7197.94	0.373668	0.00634442
CERS6	3054.16	0.372824	0.0445749
ATXN2L	4973.59	0.372711	0.0436414
SCAF1	7973.63	0.372551	0.0132636
CCDC97	1049.29	0.371964	0.0221234
KIAA1671	2315.46	0.371637	0.0471155
TEAD1	8738.91	0.37083	0.0223657
ARAP1	2601.88	0.368646	0.0116241
NUP50	1015.42	0.367847	0.0329376
AUTS2	4333.1	0.367483	0.0251285
ARHGAP23	11600.8	0.366281	0.0188349
IQGAP1	2298.06	0.365797	0.0245216
CUX2	5416.95	0.365401	0.0269654
CPEB4	4965.55	0.365116	0.0300567
SIPA1L1	4926.3	0.363914	0.0258261
LTBP3	12100.8	0.363705	0.0116241
IGF2R	8709.26	0.36348	0.0375349
SHROOM3	6192.65	0.363121	0.0408696
ATP2B4	22358.3	0.362845	0.0187969
MGRN1	3478.26	0.362639	0.037748
ANKRD52	7525.61	0.362283	0.0297456
NOMO2	1474.69	0.361476	0.035579
SNHG14	11814	0.360606	0.0127336
AEBP1	20111.5	0.359732	0.00600548
AFDN	4936.15	0.359371	0.0217623
ARHGEF12	7930.89	0.359137	0.0407836
DENND4B	2861.56	0.357991	0.0321812
PLEKHG5	6433.82	0.357885	0.0137058
PLXND1	4041.27	0.35778	0.0458515
ZNF592	3180.96	0.357415	0.0121636
COL4A1	70371.3	0.357225	0.00776487
ZNF275	1202.11	0.357211	0.0417884
FBXL18	2199.18	0.357034	0.0155538
DTX4	2919.93	0.35478	0.0132636
MROH1	2046.72	0.354374	0.0467429
SSH1	4907.24	0.354048	0.0228401
NAV2	3219.1	0.352623	0.041687
SBNO2	1821.58	0.352375	0.0498796
DOT1L	5441.83	0.35234	0.0365238
MYO5A	2750.49	0.351566	0.0332139
SYVN1	1315.63	0.351541	0.041687
MAP1S	3451.71	0.351226	0.00540686
TGFBRAP1	1612.13	0.351004	0.0275312
MICAL2	28367.4	0.350999	0.0151605
FBLN2	2479.81	0.350511	0.0269654
SPEG	13143	0.350461	0.0108973
ADGRG6	2411.58	0.349603	0.0356416
SPTAN1	32448.4	0.349056	0.0210388
INF2	3544.68	0.347833	0.0109665
VCAN	35996.5	0.347618	0.0363376
ATXN2	2011.35	0.347515	0.0479545
NPTXR	8138.79	0.346684	0.0194905
CPSF1	8809.38	0.343419	0.0132636
DLGAP4	3829.89	0.343162	0.0283133
DOCK9	2437.94	0.342999	0.0388087
ABCC5	2093.46	0.342813	0.0221234
GTF3C1	7113.16	0.34245	0.0234106
GLIS2	2945.95	0.341867	0.0317225
MYO9B	5576.72	0.340786	0.0339824
NINL	951.206	0.340403	0.0361843
ITGA11	6674.49	0.340237	0.0217623
BRD4	3325.26	0.339846	0.0300838
TTYH3	10827.3	0.339532	0.0132636
RBM33	1536.89	0.338131	0.0204115
ATN1	8074.51	0.337916	0.027568
CLEC16A	2232.39	0.337568	0.0401817
PRDM11	2203.24	0.337252	0.0297456
SEMA6C	2632.93	0.336824	0.0265952
INTS1	7304.17	0.336509	0.0132636
ICE1	2289.67	0.336405	0.0298006
ATP13A1	2713.73	0.335238	0.0365728
KDM5A	2173.37	0.335153	0.0373618
KDM1B	1186.04	0.332995	0.0448895
NISCH	7642.38	0.332772	0.019131
NDST1	8973.07	0.332344	0.0419624
NUP188	3629.24	0.330569	0.0150006
ADAM11	1929.67	0.330568	0.0167032
RESF1	1004.55	0.330199	0.046235
GOLGA3	3710.64	0.330166	0.0136738
CABIN1	3974.3	0.328324	0.0132636
ANKIB1	2002.9	0.328032	0.0113016
TOM1L2	7157.77	0.327875	0.0351965
HIPK1	2308.21	0.326815	0.0424196
SVIL	18151.8	0.326267	0.0398078
ZNF318	1699.57	0.323477	0.0386115
COL16A1	3975.54	0.322197	0.0103671
GAA	3027.46	0.322059	0.016891
MADD	2186.54	0.321764	0.0103671
CPD	4103.41	0.321138	0.0350622
CLIP3	2997.39	0.32069	0.0400323
NID1	7160.95	0.320309	0.0361672
NRP2	2503.29	0.319867	0.02611
SIDT2	2430.34	0.319708	0.0155674
ADAM19	16240.2	0.319661	0.0283837
PXDN	6880.86	0.319022	0.0475271
RNF20	2111.65	0.318673	0.0251502
CEP170B	4199.72	0.318104	0.0180371
SNRNP200	8599.21	0.318092	0.0329535
ZNF579	1631.29	0.317779	0.0416864
STK35	1441.84	0.317275	0.0472011
DNMT3A	3956.67	0.315585	0.0351404
UBN1	4328.19	0.315247	0.0210388
FBXO11	1497.2	0.314791	0.0477576
MGAT5	12588.2	0.31385	0.0406203
ALPK2	20194	0.312173	0.0144876
ABLIM1	26739.3	0.311924	0.0277395
ZNF687	2064.56	0.311258	0.0292268
PTK7	5411.52	0.310816	0.0160457
MAST4	3011.52	0.310464	0.0298006
SETD7	5727.43	0.307524	0.0498163
CCDC85C	4739.48	0.30742	0.0353149
ASXL1	3285.47	0.305873	0.0475271
LAMB2	41293.5	0.305033	0.00722618
PHLDB1	5446.24	0.304247	0.0233551
DAB2IP	6953.34	0.302421	0.0311634
TP53INP2	12248.7	0.301451	0.035579
PSME4	4220.77	0.300945	0.019131
GGT7	1986.72	0.300036	0.0269654
TIMP2	12157.7	0.298679	0.0336003
MAML1	2065.55	0.298262	0.045029
SDC3	10322.9	0.297959	0.0305856
LDB3	45452.1	0.297583	0.0217623
ITGA5	8576.94	0.297452	0.0332962
FLRT2	5513.71	0.297246	0.0297456
TMEM94	3672.87	0.296956	0.0153067
MAN2A2	3124.05	0.296319	0.0410258
DLG4	1110.12	0.295461	0.0352969
PDPK1	2454.11	0.29495	0.0477576
RAPGEF1	10012.6	0.293587	0.0398078
SMARCA4	10342.5	0.292177	0.0208644
VASH1	17160.1	0.292141	0.0251502
LARP1	8726.6	0.291604	0.0375396
ABCD1	4354.88	0.291354	0.0221234
TAPBP	5623.95	0.290353	0.02611
IGF2	25856.8	0.290215	0.0377474
PLXNB2	18234.3	0.286898	0.035345
GBF1	4411.44	0.286622	0.0321854
TNK2	4809.68	0.285737	0.0310491
BAG6	12725.8	0.285519	0.0258261
INPPL1	10769.9	0.284372	0.00792713
TYK2	2709.42	0.283723	0.0290425
SRC	3995.36	0.280707	0.030861
PALLD	23264.8	0.279831	0.0389697
FAM168A	4091.53	0.2797	0.0378048
ZMYM3	3196.27	0.27745	0.0478995
KHSRP	9654.28	0.277255	0.0350622
CRY2	2803.89	0.27473	0.00698126
TMEM132A	10040	0.274557	0.0416864
CDK12	2023.98	0.273534	0.0352096
TPP1	3394	0.272514	0.0226126
ZBTB7A	1600.78	0.267221	0.0456088
MED15	4633.13	0.267122	0.0132285
PPP1R13B	2814.53	0.265953	0.0388833
ST3GAL1	4362.05	0.262629	0.0402657
TBC1D9B	5420.76	0.257925	0.0189647
SLC6A8	4054.25	0.25755	0.0264547
MAU2	2302.99	0.257197	0.0254344
COL6A1	8570.93	0.254289	0.035345
SLC25A23	12766.8	0.254234	0.0246773
EIF4G3	4752.47	0.253242	0.0453082
NOMO1	3724.6	0.251721	0.00851258
WDTC1	3640.97	0.246286	0.0386103
KDM5C	5166.84	0.246079	0.0417775
ZFP36L1	7558.49	0.245369	0.0293892
CARM1	2273.98	0.242721	0.044227
TACC2	4883.19	0.242469	0.0367669
ACTN1	35475.6	0.239677	0.0277395
PIK3R2	8241.36	0.232796	0.0481243
WDR6	8194.59	0.231025	0.0292268
GTPBP1	5666.91	0.230377	0.0184808
EMILIN2	15888.9	0.229812	0.0258261
COLQ	4569.12	0.228917	0.0454205
PLEKHA7	8295.83	0.226475	0.0305856
RELA	3041.41	0.225633	0.0467429
MEX3A	2826.59	0.22487	0.037839
KCNH2	21309.6	0.221301	0.0306993
MARK1	1163.19	0.221138	0.0486397
BMP1	4849.38	0.218618	0.0374717
SORBS2	70820.9	0.21645	0.0332962
SHC1	7619.22	0.211413	0.027568
SUGP2	6312.04	0.207449	0.0199602
RBPMS	11089.8	0.196892	0.0132636
LOXL2	7065.62	0.196169	0.0372395
ACLY	7470.06	0.185969	0.0350622
LGALS3BP	47990.2	0.182441	0.0352663
HEPH	14285.6	0.168018	0.0486443
HDAC2	5036.79	-0.210457	0.0390741
SET	10664	-0.210629	0.0306993
YWHAE	15959.2	-0.211856	0.0329376
HNRNPA1	14544.6	-0.21437	0.0271532
PTMS	12155	-0.216622	0.0374717
FLOT1	9658.63	-0.218443	0.030201
ARL6IP5	7312.28	-0.22358	0.0387722
GHITM	11539.1	-0.225563	0.0125097
IK	3280.66	-0.229926	0.0493359
LAPTM4A	5910.24	-0.232686	0.038492
TSPAN13	6784.08	-0.232891	0.0350622
PHLDA3	9437.87	-0.233665	0.0436345
TUFM	8284.43	-0.238263	0.0454205
PFN2	4770.92	-0.239205	0.0210864
EID1	8715.49	-0.246276	0.0312366
ANKRD1	154653	-0.253892	0.0171215
HMGB1	4942.42	-0.253966	0.0239337
UBA3	3697.29	-0.255875	0.023311
C1orf43	6232.7	-0.256312	0.0188349
AAMP	4378.29	-0.257483	0.019665
FAM50A	3219.94	-0.257783	0.0411219
VAPA	3692.07	-0.2604	0.0313249
LMO4	8417.53	-0.260672	0.0153067
BRK1	3056.82	-0.262227	0.0492204
MLLT11	6557.09	-0.262441	0.0367669
TIMM50	2460.71	-0.262797	0.047633
UGP2	14373.9	-0.264138	0.00858917
AOPEP	2592.86	-0.264881	0.0428253
ARPC2	8748.7	-0.265585	0.0239337
NAP1L1	16426.7	-0.265852	0.0251502
TMEM50A	3534.16	-0.266243	0.0199602
ANXA2	13762	-0.267399	0.030861
CFL1	16808.8	-0.268185	0.0403061
FAM32A	3267.78	-0.268813	0.0394008
EIF5B	9472.68	-0.270048	0.0223657
CNN3	6721.24	-0.270705	0.0033134
PTMA	6840.94	-0.27092	0.0271532
RPL4	22079.4	-0.271965	0.0438925
CRYAB	8704.8	-0.273287	0.0471478
PDLIM1	12391.3	-0.273676	0.015044
SSB	4039.12	-0.273728	0.0350622
TPM2	26232.1	-0.27487	0.0467133
DNAJC8	3075.64	-0.276319	0.0399031
CALM2	9998.69	-0.276636	0.01521
PLK2	3338.71	-0.276984	0.0202432
MMADHC	2992.07	-0.278658	0.00950977
ZPR1	1607.67	-0.280278	0.0390289
FH	3854.94	-0.281222	0.0300838
HIGD1A	8155.46	-0.282478	0.0157579
TXNDC12	1401.38	-0.282715	0.03294
MORF4L1	9841.82	-0.28479	0.00236402
CYCS	11439.6	-0.28496	0.0371266
ANXA1	4817.34	-0.286797	0.0419518
PDHB	5538.48	-0.287911	0.0232226
TOMM34	1636.67	-0.291663	0.0350622
POPDC3	2316.84	-0.293379	0.0466474
SLC25A3	18264	-0.293431	0.0351965
AHSA1	3332.35	-0.295849	0.0419518
RND3	3237.34	-0.297163	0.0348485
DSTN	11342.5	-0.297975	0.0325603
SEC11A	2753.23	-0.29798	0.0298006
CIAPIN1	2786.21	-0.297985	0.0132636
CNBP	7826.2	-0.298953	0.0350622
RAN	7468.56	-0.299609	0.0293892
CD99	4231.92	-0.299687	0.0370654
TMED9	7478.46	-0.300001	0.0248854
TCEAL4	2195.36	-0.302586	0.0375349
JUNB	3083.26	-0.302749	0.0373564
LDHB	19729.3	-0.303525	0.0453082
ATP6V1E1	4491.69	-0.30381	0.023311
CLTB	8258.04	-0.304433	0.0468079
FAM136A	2261.75	-0.306503	0.0269654
DNAJC7	1730.74	-0.306774	0.0293892
OCIAD1	3681.59	-0.307179	0.0223657
CWC27	987.149	-0.307538	0.0419518
TAGLN	40496.5	-0.307716	0.0321306
NPM1	9210.97	-0.309092	0.0167032
CDK2AP1	3979.69	-0.312137	0.0153067
PSMA3	1825	-0.312421	0.0373564
TOR1A	1712.52	-0.314618	0.0103918
RETREG1	1463.58	-0.31497	0.0352096
BTF3	5769.53	-0.315326	0.0374717
TRUB2	1288.9	-0.316028	0.0389371
MAGEF1	4044.25	-0.316042	0.0292268
RPL5	12996.2	-0.316962	0.0293892
DYNLT3	1842.15	-0.316998	0.0109689
RTRAF	3387.28	-0.317309	0.0229489
HMCES	3092.19	-0.320414	0.0329376
AK1	3187.66	-0.322298	0.046909
OSTC	2632.09	-0.325064	0.0370658
STMN1	7028.55	-0.326645	0.0306993
SUB1	3305.38	-0.328507	0.0350622
H2AZ1	2880.07	-0.329055	0.0365565
NAA20	1745.51	-0.330396	0.0292268
CHMP6	1057.28	-0.330561	0.0453082
SLC25A4	15673	-0.330602	0.0299245
SERPINB6	1710.86	-0.330819	0.0352969
MT-RNR1	24944	-0.331205	0.0293892
CIRBP	5295.19	-0.331367	0.0246773
MYL12B	7281.21	-0.332012	0.0234607
DCUN1D5	1310.07	-0.333748	0.042238
BANF1	2517.99	-0.33394	0.0485213
TMCO1	2286.08	-0.334167	0.0297456
SNHG32	1214.53	-0.334382	0.0367835
VPS25	1252.94	-0.334396	0.0492204
DDAH2	2537.86	-0.334575	0.0355161
MAPKAPK5	1121.66	-0.334721	0.0477576
BAX	2943.37	-0.334736	0.0246773
TRAPPC1	3209.01	-0.335211	0.0204856
SDHB	2346.17	-0.337814	0.0366499
TNFRSF12A	8940.49	-0.338411	0.0343195
CD63	17920.2	-0.338536	0.0155674
PSMA1	3030.59	-0.33859	0.0208793
ANP32A	4755.08	-0.339039	0.0204664
SMPX	9831.29	-0.339238	0.0460842
PSMD4	4177.3	-0.33944	0.0392526
SRP19	1157.34	-0.340641	0.0453383
MYL12A	9945.86	-0.341023	0.0122405
DNAJB1	3772.94	-0.344021	0.0144876
FRA10AC1	883.417	-0.344555	0.0293892
SRSF2	2482.63	-0.345091	0.0407598
RPL8	31799.3	-0.345864	0.0408151
SKP1	6708.38	-0.346574	0.0269654
ELOC	2112.98	-0.34676	0.0452938
HOPX	3804.68	-0.347778	0.0461056
PPIA	9964.68	-0.347859	0.0370658
MRPL17	1582.39	-0.349076	0.0286909
LYRM1	699.038	-0.350843	0.0350622
EBNA1BP2	2290.51	-0.352063	0.0250047
PSMA7	5053.16	-0.353296	0.0322429
TPM1	186402	-0.35474	0.00698126
EMC7	2393.85	-0.355724	0.0250047
SAP18	3320	-0.355853	0.0132636
UQCRFS1	3565.03	-0.357681	0.0467429
PSMB5	3491.5	-0.357983	0.0385803
TPT1	31944.7	-0.358239	0.0189647
CUTA	3844.77	-0.358538	0.0486397
ASNS	2757.48	-0.358721	0.0487579
EIF2S2	3186.57	-0.359173	0.019665
ZMAT2	1783.78	-0.359373	0.029068
UBXN1	2761.23	-0.359867	0.0425371
MSX2	1202.19	-0.360668	0.0391693
RPL19	10510.1	-0.360725	0.0248854
HAX1	2228.56	-0.361151	0.042708
RNF5	2136.42	-0.361572	0.0378048
RPSA	9805.34	-0.36259	0.0252285
EIF2B3	1015.22	-0.362619	0.0361672
RPL12	8205.9	-0.363348	0.0352969
PMP22	1278.44	-0.363382	0.0158726
CSRP3	27013.3	-0.363502	0.0373618
OAZ1	11612.7	-0.363803	0.0139635
TNNI3	17031.7	-0.364012	0.0436219
BTG3	1319.06	-0.364258	0.0411219
VBP1	1933.89	-0.364585	0.021459
MRPS26	1512.39	-0.365399	0.0387561
TMEM98	2346.11	-0.365927	0.0107609
ATP5PB	5182.86	-0.366742	0.0130415
MTX2	1622.81	-0.367152	0.047633
TNNT1	2171.5	-0.367167	0.0375412
PSMA5	2360.85	-0.367193	0.0256305
DYNLL1	6665.23	-0.367715	0.0388702
DRAP1	4206.01	-0.367775	0.0468079
FST	3720.41	-0.370388	0.0151605
ATP6V0E1	2930.25	-0.370575	0.0227441
RPL10A	8609.7	-0.371759	0.0424357
ARPC5L	1740.34	-0.372207	0.0291617
NPC2	4564.77	-0.37306	0.0251285
PAIP2	3785.87	-0.375064	0.0132636
MT-ND3	31317.2	-0.375109	0.0305856
POMP	2531.89	-0.375542	0.0370658
SUMO1	2319.51	-0.375788	0.00600548
APOE	15387.3	-0.376454	0.0416864
DCTN3	1489.27	-0.376688	0.0377474
CISD1	1340.58	-0.377065	0.0350622
ATP5F1C	5515.87	-0.37771	0.016891
PSMB4	4560.25	-0.37804	0.028878
RPL6	8678.48	-0.378244	0.0132636
STMP1	1348.93	-0.378551	0.0311364
GSTP1	16093.9	-0.378652	0.0352096
MRPS21	1799.01	-0.378757	0.046235
COX4I1	8123.1	-0.379142	0.0447331
RPL7A	13886.6	-0.380022	0.0150006
NDUFAF4	903.372	-0.380217	0.035345
RPAIN	1118.38	-0.380659	0.0452938
RPL14	8857.91	-0.381229	0.00980028
SUMO2	2046.78	-0.381298	0.0136738
TNNT2	154106	-0.382021	0.007652
MGST2	1265.82	-0.382034	0.0385284
ANP32B	2712.24	-0.382034	0.00698126
UQCRH	3965.36	-0.382507	0.0453082
LLPH	1248.87	-0.382508	0.0352056
SPAG7	2738.6	-0.382835	0.0374717
C4orf3	2937.65	-0.3848	0.0150006
MED6	749.559	-0.384835	0.0479816
RPL37	5915.55	-0.38492	0.01657
UBA52	6754.98	-0.385548	0.0408766
NOSIP	1971.73	-0.386648	0.0292268
ISCU	3208.77	-0.387498	0.0306796
RPS3	14799.1	-0.388635	0.0208793
AP2S1	2608.26	-0.388747	0.0313125
SARNP	1316.84	-0.389603	0.0261965
TXNDC9	785.761	-0.390309	0.0256704
ATP5MC3	8809.77	-0.390462	0.0350622
POLD4	1460.82	-0.390811	0.0421418
MAGEH1	832.892	-0.390823	0.0472666
ENY2	1464.65	-0.391819	0.0262895
TOMM22	2024.95	-0.391981	0.0198697
DDIT4	1065.06	-0.39242	0.0473821
FUNDC2	1495.65	-0.393465	0.0144876
MPC2	1460.14	-0.394732	0.0177457
DANCR	1196.01	-0.394841	0.0378048
WDR74	1189.62	-0.395565	0.0429523
PARK7	4437.42	-0.396998	0.00913537
GADD45B	7324.19	-0.397193	0.0103918
EEF1B2	4511.7	-0.397444	0.0144876
COMMD8	843.723	-0.397448	0.0299469
CSRP2	7796.73	-0.397861	0.0116241
CACYBP	1678.8	-0.402824	0.0132636
CLNS1A	1381.1	-0.40312	0.0144876
PFN1	17893.5	-0.403208	0.015044
RPL32	7078.49	-0.403893	0.0353527
NDUFB9	2326.33	-0.404526	0.0385803
TCEAL9	1695.86	-0.405575	0.0258655
BRIX1	516.305	-0.405752	0.0416864
NDUFA12	1843.22	-0.40581	0.0495567
MRPL47	1150.18	-0.405824	0.0234106
RPL7	9128.28	-0.406376	0.0116241
BCCIP	1253.47	-0.406461	0.0368342
RPS18	10209.6	-0.40663	0.0256305
DYNLT1	2175.63	-0.406789	0.0410258
BEX3	5913.99	-0.407902	0.0176346
ARPC3	2090.13	-0.407929	0.0203898
MRPS34	1558.2	-0.408544	0.0223657
POLR3GL	1153.24	-0.408905	0.0352056
SNCA	1370.14	-0.409725	0.0116241
NBDY	1059.88	-0.409869	0.0385803
PPIC	2756.85	-0.410278	0.0175716
RPL13	18611.9	-0.410385	0.0266635
SELENOW	9233.17	-0.410781	0.0390649
RPS8	11777.7	-0.411559	0.0132636
SNHG5	1423.31	-0.411896	0.0474253
ATP6V1G1	3214.54	-0.412524	0.0116241
FUNDC1	473.145	-0.413433	0.0456088
RSL24D1	1731.16	-0.415411	0.0144876
EXOSC7	483.436	-0.415487	0.0346955
ACYP2	473.2	-0.415752	0.0425371
MGST3	3820	-0.416491	0.0220915
SF3B6	1214.09	-0.417521	0.0320532
PSMA2	2819.52	-0.417799	0.0188349
NDUFS4	951.167	-0.41833	0.0397499
UPF3B	541.339	-0.418797	0.0492204
RPL11	8796.68	-0.41946	0.0221234
EIF3K	3848.99	-0.420102	0.0193045
GNPTG	1012.63	-0.420633	0.035579
ADM	1509.36	-0.422428	0.0378354
PSENEN	967.363	-0.422641	0.0370779
ATP5MC2	3452.27	-0.423943	0.0355981
C1GALT1C1	759.168	-0.423969	0.0275607
CFDP1	1071.72	-0.424298	0.0131937
ATP5PO	3619.83	-0.424986	0.0467133
NDUFB5	3530.35	-0.425706	0.0144125
EMC2	885.905	-0.425761	0.0338392
RPL18	8594.56	-0.426362	0.0266729
FTL	18054	-0.426491	0.0131937
TRIR	4165.23	-0.428806	0.0199602
BUD23	3044.1	-0.429494	0.013289
RPS27	4378.7	-0.430124	0.0436219
RNF181	967.466	-0.430335	0.03294
RPL27A	6240.6	-0.430346	0.020306
XRCC4	8624.54	-0.430709	0.00270413
ATP5MC1	2354.18	-0.431165	0.0375396
PFDN5	2093.02	-0.432906	0.0353149
PTGR1	1125.05	-0.433557	0.0116241
UFSP2	510.672	-0.435128	0.0132636
RPS14	8665.42	-0.436044	0.0210864
BIN1	449.818	-0.437241	0.0352096
NDUFB6	1443.84	-0.437978	0.0407836
NDUFS3	2085.5	-0.438111	0.0292268
COA3	1179.02	-0.438564	0.029477
NPPB	80562.4	-0.440824	0.0180371
MRPS23	1197.19	-0.441374	0.0217623
TIMM8B	1486.98	-0.441423	0.048358
SNRPD2	1960.11	-0.441468	0.0338443
POLR2F	1142.67	-0.441754	0.047633
BAD	573.046	-0.441916	0.0299198
SSBP1	1771.52	-0.442164	0.0163601
JAGN1	1038.01	-0.442229	0.019131
NDUFA4	4520.3	-0.442407	0.018339
SOD1	3978.99	-0.442474	0.0132636
PSMB1	2786.79	-0.442694	0.0173027
POLR2G	944.661	-0.44367	0.0447331
TMEM141	1226.38	-0.443756	0.0332962
GMNN	597.912	-0.444383	0.0437481
CAVIN3	1872.74	-0.444898	0.0231703
RPS28	3244.24	-0.445788	0.0456088
CETN2	1054.36	-0.446269	0.0397087
COX7A2L	2271.14	-0.446875	0.00847687
RPL27	7952.71	-0.447245	0.0131937
TMSB4X	7941.88	-0.447851	0.0153138
RNF7	1773.78	-0.448703	0.0108973
AURKAIP1	3324.48	-0.448711	0.0378048
DPY30	716.522	-0.448843	0.0352056
SNRNP25	1091.25	-0.448868	0.0209306
GLRX3	2723.17	-0.449334	0.00698126
GADD45G	2377.17	-0.451145	0.0127336
C1orf52	988.732	-0.451643	0.0323993
OST4	1916.92	-0.452027	0.0479816
RPL30	5495.93	-0.452058	0.0199789
CREM	1213.03	-0.453186	0.0208212
RFXANK	809.149	-0.453425	0.0370658
NDUFAB1	1851.51	-0.4544	0.0199602
ATP5MK	2505.65	-0.4545	0.0486936
PSMB3	2133.65	-0.457018	0.0299198
RPS13	4267.57	-0.457984	0.0293892
MEA1	1198.28	-0.45825	0.0136227
RPS19	11423.1	-0.459603	0.0198262
MRPL16	953.375	-0.461714	0.0103671
ID4	509.526	-0.463295	0.048933
RPL31	7190.34	-0.46399	0.0252285
PRDX5	6480	-0.464046	0.00698126
RPS15A	5677.18	-0.464512	0.0231535
EDF1	4515.42	-0.464615	0.0204115
FAM204A	703.545	-0.464928	0.0310491
SERF2	3875.48	-0.466234	0.0373564
WDR83OS	963.096	-0.466513	0.0315186
RPS26	3950.34	-0.466762	0.0132636
HMGN3	1817.68	-0.466958	0.00851258
RPS9	11005.3	-0.467224	0.0210864
PDCD5	1512.39	-0.467285	0.0293892
HSPB3	2660.01	-0.467805	0.0177457
RABAC1	3901.68	-0.468017	0.0142391
BEX1	1826.3	-0.468212	0.0461345
PLEKHJ1	2496.87	-0.468407	0.00600548
NDUFB8	2115.3	-0.470242	0.0436345
RPS25	4368.04	-0.470523	0.0213845
RPL36	3438.32	-0.471409	0.0378048
RPS24	6230.84	-0.471953	0.0173447
HIKESHI	642.554	-0.473409	0.04981
RAB9A	746.337	-0.47348	0.0479545
COA4	1148.55	-0.473911	0.0372395
COMMD1	901.86	-0.474359	0.0288347
PDCL3	457.55	-0.475315	0.0436829
CMC2	942.112	-0.476002	0.0429971
USE1	658.035	-0.477424	0.048013
RPL9	6976.17	-0.478031	0.0139635
LAGE3	838.691	-0.479723	0.0425371
RPS6	12568.2	-0.480063	0.00698126
C18orf21	412.216	-0.481062	0.0410258
RAB13	1701.14	-0.481795	0.00722618
ZFAS1	1185.82	-0.483658	0.0116241
CIAO2A	1111.27	-0.484298	0.0306993
LSM1	1469.4	-0.484636	0.025882
SEC11C	753.299	-0.484892	0.0478536
RPL37A	10579.6	-0.484991	0.0177684
RPL23	6646.68	-0.485726	0.0109689
CCDC85B	2246.92	-0.486619	0.0377474
NDUFV2	2478.52	-0.486913	0.0116241
TNNC1	64510.9	-0.487052	0.0132636
FITM1	900.554	-0.487133	0.0312366
MRPS28	608.078	-0.487907	0.0361672
NDUFB11	2460.57	-0.488477	0.035345
TOMM5	1282.44	-0.488514	0.0150006
HAUS1	432.387	-0.488961	0.0498796
ATP5PD	2748.5	-0.490746	0.030861
CNPY2	1547.75	-0.491431	0.023505
RPS17	8759.46	-0.496398	0.0180376
GADD45A	8215.3	-0.496851	0.000675998
CCDC34	2000.21	-0.497058	0.00634442
NGDN	552.382	-0.497303	0.026351
ATP5MG	3796.51	-0.497731	0.0139635
RPS3A	4874.81	-0.497866	0.0116241
BLOC1S2	975.545	-0.498573	0.0078167
PMM1	636.255	-0.498664	0.0325152
SCAND1	1737.31	-0.49929	0.0498163
TBCA	1438.51	-0.499337	0.0252235
CAMTA1	1359.13	-0.500055	0.0132636
MTFMT	497.202	-0.500813	0.0479816
RPLP2	5475.06	-0.501124	0.0136738
COX6A1	2428.26	-0.501347	0.0199602
NDUFB2	1763.98	-0.502664	0.0131937
CHMP2A	2334.31	-0.503544	0.0108973
MRPL12	3221.41	-0.504721	0.0125067
POLR2J	728.687	-0.505732	0.0223657
TRMT112	1724.13	-0.508157	0.0332139
COX17	900.296	-0.508412	0.0254803
DMAC1	1214.82	-0.5092	0.0139635
MIEN1	1022.82	-0.509454	0.0239337
NHP2	895.812	-0.511111	0.0198697
LSM4	3501.4	-0.511126	0.00236402
RPL23A	3180.36	-0.511556	0.00959312
TRIAP1	1405.92	-0.512462	0.00807282
RPL26	5847.71	-0.51283	0.00807282
TM2D1	818.599	-0.512885	0.019665
RPL24	7310.26	-0.515201	0.0109665
MRPL58	624.931	-0.515698	0.0446894
CWC15	853.646	-0.518067	0.0452938
MRPL14	881.457	-0.518568	0.0409156
MCTS1	629.21	-0.521332	0.0387984
RPL21	4275.32	-0.52144	0.0186047
NDUFS5	5093.82	-0.521591	0.0108973
SEC61G	1140.12	-0.52268	0.0323993
RPL35	5277.2	-0.522844	0.0145113
COX7A2	2634.06	-0.523026	0.0288347
RPS16	9390.54	-0.523374	0.00698126
COX7C	6322.28	-0.523386	0.0109689
SLIRP	760.612	-0.523643	0.0424196
RPL41	2444	-0.523682	0.0180371
HSPA1A	1811.57	-0.528298	0.00236402
GPX1	6338.33	-0.52845	0.0116241
PMVK	610.626	-0.528905	0.0390649
RPS7	4406.4	-0.530014	0.00380049
DNPH1	690.521	-0.531073	0.0352969
NDUFA11	4658.69	-0.531571	0.0144876
RPL34	3382.23	-0.532146	0.0180371
RPL35A	5830.24	-0.532943	0.0132636
RPS29	2743.87	-0.533568	0.0269654
COX7B	2825.52	-0.533723	0.0203596
HPF1	646.449	-0.534525	0.0103671
PFDN2	965.942	-0.536352	0.019131
RPS12	7320.9	-0.537038	0.00959312
GSTO1	1619.12	-0.537636	0.00776487
RPL36AL	2616.82	-0.538533	0.0071192
MRPL20	1351.12	-0.540023	0.0144876
PPIH	414.141	-0.540257	0.027271
ATP5MJ	1935.82	-0.541966	0.0258655
TXN	1272.92	-0.544562	0.0310491
MRPS17	486.949	-0.547509	0.0199602
AKIP1	988.506	-0.547744	0.0108973
SELENOH	2048.05	-0.54914	0.0116241
FAU	3170.17	-0.551238	0.0136738
COPS9	1163.7	-0.551567	0.0139635
RPS20	7539.92	-0.551775	0.00776487
ATP5IF1	4098.47	-0.553923	0.00634442
COMMD6	1120.17	-0.556724	0.0153067
NDUFA3	1065.64	-0.557185	0.0241857
C19orf53	1885.3	-0.557668	0.00600548
TOMM7	1225.43	-0.560054	0.0302361
MRPL51	1636.93	-0.561509	0.0109689
UQCRB	3697	-0.565296	0.007652
COX6B1	3741.08	-0.567161	0.00965672
RPLP1	15111.8	-0.56862	0.0329535
UQCR11	3442.06	-0.573555	0.0139635
RPS27L	3431.95	-0.574736	0.00250376
FAM174A	731.884	-0.577489	0.0155674
NDUFB7	1815.47	-0.578509	0.0254803
NDUFA1	1821.79	-0.57972	0.0189647
COX5B	3754.65	-0.581108	0.00634442
PFDN4	585.276	-0.582078	0.0185532
COX6C	2920.02	-0.584006	0.0108973
MRPL33	791.423	-0.587811	0.0175716
NDUFA13	4225	-0.592914	0.0139635
RWDD1	1375.71	-0.59525	0.0194905
TMEM160	568.549	-0.595567	0.0400323
RPL38	3225.41	-0.596214	0.0132636
DCTN6	703.116	-0.59684	0.0179256
ZCRB1	967.203	-0.600134	0.00858917
POLR2L	2767.07	-0.602409	0.0132841
NDUFS6	3104.43	-0.607991	0.0108549
NDUFA8	2735.09	-0.609136	0.00236402
RPL26L1	494.927	-0.61393	0.02618
C12orf57	1138.2	-0.616752	0.0425371
ATP5F1E	3112.36	-0.617305	0.0139635
NDUFB1	1156.93	-0.617427	0.0164124
MRPL52	797.596	-0.621805	0.0298185
CRIP1	951.392	-0.623428	0.0292268
COX14	955.571	-0.62355	0.0203611
UQCRQ	2345.05	-0.623863	0.00630281
S100A13	849.452	-0.624954	0.0292268
S100A6	1705.85	-0.627563	0.0144876
MZT2B	570.357	-0.632359	0.0269654
NDUFC2	391.948	-0.633761	0.0199602
NDUFC1	1138.79	-0.633809	0.00807282
DBI	861.35	-0.650499	0.00236402
UBL5	2798.99	-0.656227	0.00270413
SNHG6	504.556	-0.656455	0.0468079
NDUFAF8	1115.99	-0.661456	0.01657
METTL21A	392.99	-0.665018	0.0208212
NDUFB3	1217.59	-0.668782	0.0132636
HSPA1B	1683.1	-0.678588	4.35091e-06
S100A4	406.437	-0.685871	0.0452938
RAMP1	1116.54	-0.690385	0.0201982
RPS21	2421.88	-0.695028	0.00959312
ATP5ME	571.209	-0.725742	0.0293892
TSTD1	417.605	-0.790148	0.00343698

## Sheet: Human | Patient Samples
Supplementary Table 1. RNAseq results
Human Samples: All Genes |DCM vs Cntrl						Human Samples: All Mitochondrial Genes (based on GO Term: Cellular Component = Mitochondria) |DCM vs Cntrl						Human Genes: All Genes in the NAD Pathway | DCM vs Cntrl
Gene	baseMean	log2FoldChange	padj			Gene	baseMean	log2FoldChange	padj			Gene	baseMean	log2FoldChange	padj
KIAA0754	623.749	5.06622	0			ARID4B	3452.13	0.806248	3.22258e-177			IDO1	417.644	-1.85247	1.70023e-17
KB-318B8.7	73.8492	5.22192	0			IDH3G	7125.78	-0.728343	1.70594e-145			HK3	571.503	-1.09789	1.69468e-15
RP4-631H13.6	98.757	4.99775	1.02738e-300			DDX6	9265.72	1.70087	8.31456e-142			GCK	138.023	-0.982974	3.86665e-23
GSN-AS1	152.007	2.57605	2.56932e-295			TSPO	5641.4	-1.0391	2.57403e-134			PNP	1479.79	-0.979585	4.75212e-14
CTD-2647L4.4	139.133	3.11344	1.28519e-272			ATXN3	1420.18	0.753484	1.14221e-132			LDHA	44529.3	-0.883337	3.67793e-25
PLEKHM3	506.435	3.18237	5.85005e-271			BID	2026.14	-1.03832	7.3369e-132			CD38	877.152	-0.805615	2.86348e-23
CTC-425O23.2	52.3329	3.97566	2.18097e-264			MTX3	892.393	2.16848	8.04582e-129			IDH2	78612.1	-0.793384	3.20324e-49
SCARNA17	196.754	2.24381	1.06281e-257			CHCHD1	2523.3	-0.829778	2.23491e-122			NNMT	3264.78	-0.744437	4.25396e-09
RP11-494K3.2	38.777	5.79964	2.25104e-254			MRPL14	2742.83	-0.926767	9.04297e-122			NQO1	1084.38	-0.737833	2.43073e-22
AC004951.6	153.864	2.66654	6.18091e-253			COASY	4245.14	-0.687772	1.41445e-120			MIR210	14.8933	-0.710791	1.68538e-09
RP5-1139B12.4	214.592	4.15791	8.4658e-248			TIMM13	3452.37	-0.895848	2.58552e-120			NAMPT	23486.9	-0.707288	1.11859e-09
ZKSCAN1	6941.7	0.951924	1.52077e-243			MAVS	4770.56	1.76358	4.33444e-117			PCK2	455.881	-0.677838	7.71083e-18
ANKRD33B	249.299	4.25869	9.2557e-238			DGUOK	1374.02	-0.73524	1.0596e-114			ENO1	24203.9	-0.647273	8.85892e-20
AC009120.5	94.3055	2.30052	2.49746e-233			MRPL4	3431.13	-0.725378	1.56565e-114			KYNU	94.8353	-0.620688	5.93936e-07
RABGGTA	2449.3	-0.98821	6.33839e-233			PEMT	987.435	-0.89891	6.72821e-113			GPD1	2247.07	-0.613597	0.000131105
ERVH48-1	51.3846	3.10364	7.11544e-232			PDZD8	2790.01	0.990944	1.33319e-111			NMRK2	46494.2	-0.56504	1.48394e-08
ZNF417	780.679	1.39419	1.71189e-230			ATG4D	3218.99	-0.779962	4.96811e-111			ALDOB	125.617	-0.540414	5.54902e-09
SPTBN1	110752	1.04175	7.91817e-228			SDHAF2	827.973	-1.00494	9.05498e-111			QPRT	3109.3	-0.511591	2.14659e-11
ZC3H13	7463.85	1.01066	2.7435e-226			SMDT1	5097.22	-0.937132	1.73773e-109			APOA1BP	6111.23	-0.506862	2.60562e-41
NCR3LG1	273.952	2.98649	1.32442e-217			TUSC2	3351.04	-0.585934	1.16584e-108			NAPRT1	1764.51	-0.504616	1.01272e-22
ZNF445	2865.9	1.03041	1.55384e-217			SSBP1	5531.57	-0.645561	2.88016e-105			NADK	4212.45	-0.443039	7.20135e-30
IGSF9B	2030.97	2.25176	2.55737e-215			TMEM11	2485.06	-0.84534	2.67913e-103			IDO2	6.45713	-0.415816	0.0337662
ZSCAN20	556.889	1.53971	3.27307e-207			NDUFAF2	2342.2	-0.848469	7.64149e-103			SLC25A17	884.104	-0.406092	9.02631e-31
MLF2	14393.9	-0.729321	4.26475e-206			HSCB	589.964	-0.832676	4.39688e-99			PARP10	2800.21	-0.397842	4.63912e-12
ZNF573	207.373	2.023	1.29604e-202			NDUFA12	12266.9	-0.77206	1.47146e-98			NMRK1	1282.85	-0.372513	2.49526e-08
GS1-124K5.3	60.3721	2.45416	1.79238e-199			CLPP	3788.46	-0.684087	1.1566e-97			ACTN3	9.45166	-0.363695	0.0100089
ERVW-1	38.7442	3.2206	9.27334e-198			ERCC6L2	1387.24	0.845515	1.67227e-95			AFMID	1913.79	-0.287023	1.3505e-07
CTD-3099C6.9	153.58	2.76092	1.5783e-194			GPX4	15153.4	-0.88014	2.39452e-95			PARP16	752.718	-0.277517	4.04836e-19
GS1-124K5.2	85.4959	1.99692	7.81924e-191			MRPL28	5432.98	-0.739483	8.46205e-95			C12orf5	990.258	-0.264654	2.97958e-08
OTUB1	6003.37	-0.655656	2.89469e-190			MRPL12	1755.83	-1.23519	3.04679e-94			FOXK2	4173.98	-0.262628	2.81029e-08
FAM127B	3158.66	-0.896174	1.33282e-184			ERAL1	4355.49	-0.5016	3.82288e-94			MDH1	141764	-0.244395	4.85354e-08
NEDD8	3565.44	-1.0146	2.29756e-184			SLIRP	5358.12	-0.929994	1.51858e-93			PFKL	9071.75	-0.236863	9.96878e-13
NHSL2	177.295	2.33107	7.95261e-183			PTS	1720.8	-0.660575	3.46645e-93			NUDT13	810.071	-0.201514	7.62957e-05
MIR1302-2	142.832	1.93828	1.20881e-179			SYNJ2BP	2216.1	1.16817	5.18404e-93			TP53	1425.56	-0.187236	4.49985e-05
AC137932.5	48.8188	2.83796	3.16421e-178			CHCHD2	22919.8	-0.721919	4.74545e-92			PFKM	88809	-0.167669	0.00605298
CTD-2196E14.9	275.924	2.87442	6.57048e-178			MRPS12	3011.24	-0.978959	6.44626e-92			PARP9	3734.18	-0.167001	0.0122097
ARID4B	3452.13	0.806248	3.22258e-177			CASP8AP2	1931.72	0.996718	1.9983e-91			CARKD	3457.63	-0.149122	4.7595e-09
TPR	12025.3	0.953393	2.49729e-175			MRPL55	2363.43	-0.915565	2.62616e-91			NADSYN1	3358.92	-0.146086	3.16319e-06
RP11-266L9.5	112.036	2.33736	6.20895e-175			NDUFB2	13603.2	-0.899082	2.68493e-91			PFKP	26785.2	-0.125824	0.0264637
TJP1	20657.1	0.94497	9.46005e-175			MRPL2	3975.86	-0.722301	2.92688e-91			GPD1L	38368.9	0.174171	0.014626
CSPG4P11	254.571	2.78834	9.46005e-175			APEX2	1607.42	-0.495837	4.81104e-91			PTGIS	4694.96	0.193121	0.0423179
POMK	81.3017	2.58928	1.15579e-173			FLAD1	2662.94	-0.607355	5.55277e-91			NADK2	4591.26	0.201607	1.45351e-09
CDKL5	238.662	3.06383	4.66895e-173			SPG7	13106.2	-0.627875	9.81329e-91			SLC25A51	891.106	0.240774	8.09591e-12
MED1	3654.33	1.05758	5.64646e-172			FASTK	8550.39	-0.75137	3.64151e-90			HAAO	403.222	0.293812	0.000552092
NCOR1	9236.06	0.755628	1.23411e-169			GSTP1	15346.8	-0.775662	8.52866e-90			NUDT12	2008.76	0.294559	8.41811e-09
AC092835.2	46.4095	2.51063	2.01775e-169			AURKAIP1	10707.1	-0.904468	1.68409e-89			NMNAT1	2453.7	0.333632	2.12968e-12
RBM27	3477.24	0.841425	4.10459e-169			PTPN11	25569.6	1.00184	1.93536e-89			GPD2	2403.88	0.419995	7.41081e-29
RP11-206L10.2	164.127	2.1477	4.42431e-169			MRPL22	2960.76	-0.620501	2.51525e-89			ASPDH	21.2459	0.443207	0.000224879
ZNF490	83.6246	1.46729	1.6259e-168			MRPS6	2024.03	-1.01259	7.52839e-89			FOXK1	4667.68	0.578709	2.38754e-47
RP11-167P11.2	17.2092	2.63334	3.17165e-167			MRPL36	1877.02	-0.784771	1.1768e-88			SARM1	410.083	0.617757	1.97148e-40
SVIL	78342.6	1.36444	4.53248e-167			ANK2	25999	0.985225	1.95854e-88			SLC22A13	6.85436	0.91763	4.2574e-12
SCML2P2	37.9551	2.98675	5.18013e-167			MRPL24	5687.32	-0.690011	9.17637e-88			ACMSD	12.6599	1.20337	1.57841e-30
CLASP1	14053.1	0.931318	1.57565e-166			BCAP31	9568.89	-0.600801	2.54984e-87			NUDT17	248.309	-0.105484	0.0589518
CDR1	135.464	2.80319	4.40633e-166			RNF5	5925.71	-0.726777	3.6861e-87			NMNAT2	469.118	0.190061	0.0737981
PLEKHJ1	4205.26	-1.04841	9.30561e-166			ROMO1	3642.88	-0.938153	5.44597e-87			MTAP	1641.12	0.0561611	0.0998476
DUS1L	6803.67	-1.07852	3.62188e-165			MRPL43	2855.04	-0.664127	5.65831e-87			SLC25A12	18109.2	-0.0597194	0.266899
JMJD7	27.3485	2.76888	2.12005e-163			SLC25A28	3827.27	-0.796758	4.20702e-85			KMO	18.2828	0.155316	0.319264
SCARNA18	73.3579	2.28078	5.27721e-163			PFDN2	3615.28	-0.807479	1.07303e-82			HK1	38484.7	-0.0405571	0.409053
TNRC6C	2447.49	1.14079	2.98915e-161			PSMB4	14307	-0.626686	1.67956e-82			HK2	4124.85	-0.10791	0.409057
CTD-2083E4.5	35.2577	2.93368	3.48566e-161			PET100	369.861	-1.00459	7.13608e-82			SLC25A52	2.81343	-0.0671001	0.776917
ZNF852	120.42	1.61303	4.06685e-161			MAP2K2	10755.1	-0.680867	8.64881e-82			NMNAT3	1098.61	-0.0136718	0.841341
RP11-968O1.5	97.3257	2.2693	1.31508e-160			TIMM17B	3762.81	-0.686003	2.58237e-81			SLC5A8	0.174501	0.0746608	NA
RP11-266L9.6	67.7998	2.71392	2.01069e-160			BCKDK	7940.16	-0.56698	2.85979e-81			NT5C	1657.19	-0.79455	1.33893e-66
C2CD3	2082.71	0.760417	1.3519e-159			COX7B	45089	-0.851019	1.00447e-80			NT5M	806.74	-0.714599	2.80269e-29
RP11-20I23.8	222.516	3.13674	8.5541e-159			MRPL27	3992.96	-0.714421	1.68185e-80			NT5E	1014.83	0.480131	3.4707e-10
ZNF268	1054.84	0.799933	2.07177e-157			METTL17	3817.23	-0.506418	1.82553e-80			NT5C1A	597.199	1.82876	1.22357e-61
ZEB1	13764.6	0.992689	5.77846e-157			NDUFA4L2	5682.44	-1.04226	1.93577e-80			NT5C1B	19.3422	0.658992	4.30614e-09
RP5-1139B12.2	152.55	2.28554	5.91872e-157			COX14	6341.85	-0.874129	2.5945e-80			NT5C2	4122.31	0.866902	3.04335e-37
CHD6	5129.9	0.974552	7.73891e-157			UQCR11	21747.2	-0.861216	4.55673e-80			NT5C3A	1976.08	-0.0984719	0.00226053
SCAF11	8807.2	1.14994	1.01176e-156			CAPN1	9504.72	-0.51077	6.32075e-80			NT5C3B	1869.95	-0.391251	2.26616e-18
CDHR5	37.2209	3.24565	1.43403e-156			TXNRD2	3758.5	-0.628116	7.50811e-80			NT5C1B-RDH14	0	NA	NA
RANBP3	6094.22	-0.509321	9.61097e-156			TRAK2	26407.3	0.827608	7.74072e-80			AOX1	601.92	-0.618432	3.65412e-05
RBX1	2199.31	-0.894437	1.13898e-154			UQCR10	17935.2	-0.823731	1.73744e-79			BST1	401.259	0.0971236	0.177862
SPDYE1	70.2464	1.49097	1.28127e-154			SLC25A39	5968.61	-0.6739	2.06793e-79			ENPP1	787.254	0.382968	1.78588e-12
RP11-54F2.1	260.384	4.15498	1.95973e-153			PTGES2	9677.49	-0.639708	5.61463e-79			ENPP3	30.0486	-0.158889	0.0987778
ALMS1	1107.12	0.899554	2.44623e-153			MRPL23	4046.02	-0.899342	6.36298e-79			NNT	62126.7	0.532835	9.45873e-22
RPL18AP7	29.0818	2.51687	9.69049e-152			NDUFA11	3138.58	-0.996812	8.26883e-79
KIDINS220	13401.9	1.18482	2.91243e-151			TIMM23	4502.02	-0.590147	9.68721e-79
MGA	3402.43	0.975297	5.35341e-151			BAD	1177.83	-1.01785	1.63329e-78
ZNF221	99.705	1.72245	2.65697e-150			NBR1	19968.2	0.548695	1.76459e-78
TAF1	4500.58	0.82289	3.99883e-150			MALSU1	3487.09	-0.676883	2.12947e-78
ZNF462	2986.72	1.08637	1.97214e-149			COA6	1449.53	-0.812744	2.3579e-78
SLX4IP	89.9755	2.60614	1.7904e-147			RHOT2	11559.7	-0.73347	5.15011e-78
AC096582.7	11.1253	4.19721	2.53058e-146			NDUFS8	16656	-0.91146	6.10678e-78
RN7SL262P	13.0519	4.05148	4.05829e-146			UBA52	21789.8	-0.709828	1.00999e-77
IDH3G	7125.78	-0.728343	1.70594e-145			GPAT2	1046.9	-1.66456	1.04523e-77
DNM1P51	155.141	2.82664	2.19653e-145			HIGD2A	5622.48	-0.839993	1.25962e-77
ANAPC11	5767.44	-0.999014	3.51408e-144			COX17	8063.48	-0.934326	1.99133e-77
RP11-206L10.3	186.499	3.41525	9.40717e-144			ARL2	3491.69	-0.814418	2.97833e-77
RP11-261C10.3	274.691	1.78412	1.41344e-143			GPX1	7100.91	-0.862611	5.35441e-77
MAGI3	1283.73	0.797041	5.79094e-143			PDPR	4083.12	1.47619	1.15286e-76
RNF169	1004.11	1.67116	8.30652e-143			APOOL	840.086	1.71021	1.23104e-76
DDX6	9265.72	1.70087	8.31456e-142			GSK3B	7730.95	0.636817	1.37396e-76
PMF1	1693.18	-1.02109	1.11194e-141			TOMM7	17096.6	-0.747719	1.83065e-76
DOPEY1	3137.82	1.13602	1.34704e-141			MRPS17	2016.64	-0.55646	2.38953e-76
C17orf85	3288.66	0.867361	7.22758e-141			GTF3C4	2975.25	0.596692	5.71347e-76
ZNF518A	2528.4	0.984965	1.50387e-140			MRPS34	4091.04	-0.730317	6.52093e-76
RN7SL68P	13.1272	3.43758	2.88479e-140			NDUFA2	4104.89	-0.845084	1.43244e-75
PHC3	3421.82	1.30579	3.239e-140			APH1A	7613.75	-0.482452	1.87267e-75
CCP110	1706.48	0.772931	8.09016e-140			COX8A	14982.3	-0.783244	2.31933e-75
C1orf111	10.7879	5.55818	9.27767e-140			MTOR	9276.83	0.602786	2.58985e-75
CEP290	1694.35	0.900524	9.28258e-140			JTB	6812.45	-0.689277	2.6912e-75
DGAT1	5178.79	-0.879724	1.96951e-139			MRPS26	4043.42	-0.763688	1.92767e-74
SMCHD1	5943.01	0.796404	2.36709e-139			SLC25A37	3754.05	0.626131	2.00443e-74
HINT1	12522.6	-0.828029	7.56062e-139			NUDT8	2404.78	-1.50109	2.09762e-74
ZNF827	2987.26	1.0597	3.40295e-138			PRDX6	30835.4	-0.905137	3.52546e-74
CTC-349C3.1	67.5511	1.63931	5.88758e-138			MRPS21	5538.4	-0.65993	4.37876e-74
POLH	961.87	1.05716	7.32345e-138			COX6C	38866	-0.841415	1.14677e-73
C7orf41	6314.67	1.14082	1.39706e-137			APEX1	7142.13	-0.645625	1.18547e-73
ZNF808	1284.53	1.15947	8.82257e-137			MRPL48	1913.76	-0.738014	1.21564e-73
ATRX	9318.44	0.964438	1.21679e-136			COX6A1	1497.83	-0.894394	1.30266e-73
RNF220	4276.67	-0.608974	1.41283e-136			NDUFB8	8725.6	-0.756475	2.08161e-73
RNU1-31P	16.9473	6.11884	3.979e-136			TIMM44	6895.33	-0.575622	3.45392e-73
RP11-252A24.2	363.979	1.19179	4.09863e-136			NDUFB10	23283.4	-0.89158	4.82392e-73
TRRAP	5020.29	0.863578	4.34048e-136			CREB1	3929.23	0.616139	1.50025e-72
IFRD2	4875.81	-0.946132	5.35747e-136			OPA1	19068.5	0.747701	1.7467e-72
ZMYM4	5336.74	0.759225	5.35961e-136			MRPL32	6116.31	-0.576556	3.74636e-72
ZNF264	451.498	1.57896	6.46369e-136			CYC1	39190.9	-0.776117	3.78036e-72
RP11-159G9.5	190.129	2.05171	6.50352e-136			RSAD1	7002.14	-0.613569	4.00661e-72
KMT2A	6219.44	0.983538	6.50352e-136			CHDH	932.979	-1.90737	6.32442e-72
AC018720.10	126.236	1.37832	8.47952e-136			STX17	1579.48	0.656015	1.11816e-71
CELF2-AS1	77.9829	3.9377	1.45869e-135			TMEM70	3703.25	-1.14514	2.30672e-71
MPHOSPH8	8599.92	0.707731	4.4533e-135			TIMM10	1974.21	-0.78907	4.27313e-71
UBE2E3	4365.2	-0.525577	4.92491e-135			GADD45GIP1	5615.42	-0.883656	4.63585e-71
HIP1	4992.35	0.836748	8.51347e-135			MRPS2	3384.62	-0.579315	5.15383e-71
MYH10	9947.93	1.22969	1.46658e-134			GSK3A	4626.78	-0.464134	1.8475e-70
TSPO	5641.4	-1.0391	2.57403e-134			HSD17B10	5293.03	-0.577606	1.97778e-70
EMC4	6023.53	-0.578809	3.37562e-134			COX5A	52024.3	-0.795825	2.18208e-70
MZT2B	4142.26	-1.43499	3.60434e-134			PCF11	3848.21	0.614366	2.70866e-70
SNORD116-1	18.9431	3.61417	1.68292e-133			NDUFS6	12627.8	-0.845035	6.36426e-70
STX10	2636.76	-0.906138	2.80406e-133			NR3C1	7800.83	0.79879	8.9191e-70
WDFY3	5732.97	0.883453	2.94253e-133			CMC2	3840.3	-0.701551	9.2408e-70
MKL2	3179.19	1.52434	5.64206e-133			PTRH2	895.104	-0.851338	3.50755e-69
TEAD2	5134.9	-0.899932	6.62163e-133			RPUSD3	2560.31	-0.619173	4.06467e-69
ATXN3	1420.18	0.753484	1.14221e-132			MRPL51	8553.88	-0.635101	5.71369e-69
PSMB5	7578.66	-0.688005	3.53237e-132			GPAA1	8001.5	-0.525605	1.98321e-68
TMEM147	4447.68	-0.846067	4.98162e-132			HIVEP1	2023.91	0.74258	2.11954e-68
BID	2026.14	-1.03832	7.3369e-132			CHCHD10	26770.5	-0.96908	2.48563e-68
RP11-274B21.1	713.666	3.17526	8.1895e-132			STOML2	9500.07	-0.521887	4.44009e-68
ZFHX3	3210.46	0.86926	1.67381e-131			NDUFB9	23695.1	-0.826099	1.10044e-67
RP11-732M18.3	28.9105	2.40361	1.80514e-131			COX7C	69354.9	-0.772647	4.2408e-66
WDR83OS	2666.07	-0.865064	3.10776e-131			PSEN2	1991.85	-0.528606	4.78829e-66
CTD-3220F14.2	16.3915	4.12857	3.80698e-131			NDUFB6	9206.84	-0.692433	5.83898e-66
UBE2D2	8177.3	-0.473024	5.40149e-131			FUNDC2	20672.8	-0.65124	1.16303e-65
DNM1P47	51.6838	2.46127	1.45817e-130			NDUFS5	29120.4	-0.787451	1.24225e-65
ZNF568	812.663	0.636057	3.9039e-130			C14orf119	2821.89	-0.46883	2.50661e-65
NEK1	2674.64	0.809279	1.88587e-129			NDUFB1	15392.5	-0.897242	3.60852e-65
SNRPG	3762.26	-0.958413	2.37385e-129			MTCH1	27346.3	-0.739815	5.23095e-65
FAM106A	37.6812	3.66137	2.48331e-129			COX6B1	33339.2	-0.830464	5.56766e-65
CAPNS1	37079.3	-0.660395	4.38653e-129			PRDX5	20928.5	-0.762223	6.64386e-65
MTX3	892.393	2.16848	8.04582e-129			CAPN10	3050.2	-0.743258	1.30436e-64
PSMB3	6891.71	-0.841924	1.4499e-128			CMC1	2292.81	-0.63306	1.4895e-64
SYNRG	3217.31	0.859993	2.75234e-128			LYRM4	1770.21	-0.573921	2.01459e-64
KIF13A	19295.7	1.23107	3.76724e-128			ENDOG	1079.28	-1.19578	3.29094e-64
TCP11L1	666.009	0.972465	5.34056e-128			TOMM40	4440.71	-0.692715	3.90064e-64
SLC6A1-AS1	17.5349	3.91793	7.05794e-128			CISD3	3777.26	-0.748206	5.09958e-64
TRAPPC3	4526.7	-0.607364	8.53516e-128			DUSP18	160.238	1.01021	5.14641e-64
VPS28	8972.04	-0.766165	2.58005e-127			MRPS11	3936.89	-0.548093	1.35417e-63
GS1-124K5.6	13.4514	2.65392	4.42668e-127			TRMU	5331.15	-0.731708	1.74624e-63
ZNF354C	651.905	1.1746	6.49048e-127			TIMM50	6401.57	-0.485171	1.81761e-63
KMT2C	8044.19	0.897636	9.84225e-127			ENY2	4290.29	-0.50328	2.30331e-63
ERC1	8414.32	0.922054	1.32713e-126			FIS1	11176.8	-0.667044	2.5914e-63
GCC2	3555.64	0.894333	1.5236e-126			CCM2	3346.03	-0.650377	5.66183e-63
KIAA1919	355.283	1.24928	4.23772e-126			COX7A1	50672.2	-1.02412	9.91105e-63
TTC28	3417.6	0.923564	4.40525e-126			VPS13C	6546.79	0.514008	1.01506e-62
ZNF397	1543.93	1.19846	4.71745e-126			NDUFC2	1832.91	-0.651664	1.09354e-62
CTDNEP1	5358.9	-0.64667	5.88421e-126			MRPL20	6657.95	-0.523078	1.30887e-62
KDM5A	3022.02	0.805397	6.04982e-126			NDUFAB1	24525.1	-0.807621	1.48254e-62
KAT6A	4413.01	0.949125	1.14426e-125			HINT2	2743.1	-0.806025	2.13703e-62
GTF3C6	5868.69	-0.737304	1.40284e-125			GCAT	3870.36	-1.05764	3.66954e-62
ZDBF2	1353.79	0.99552	2.39084e-125			PARK7	19825.3	-0.496187	1.11091e-61
RPL32P3	829.733	0.947431	3.26627e-125			SLC8A1	52856.4	1.0543	1.23072e-61
PLCE1	6101.97	1.68256	4.25544e-125			TST	3503.46	-1.06067	2.46553e-61
BTBD8	52.3743	2.78059	1.2941e-124			MRPL52	3400.19	-0.613842	6.41137e-61
RSF1	4336.74	0.753781	1.2941e-124			RANBP2	12201.1	0.578094	7.57105e-61
MFAP1P1	45.7119	2.06688	1.2941e-124			ECI1	9772.72	-0.840929	9.44544e-61
AC096677.1	27.2854	2.51645	1.3274e-124			MRRF	3641.99	-0.421722	2.15544e-60
TNKS	5544.92	0.744922	1.60093e-124			ZBTB6	1166.78	0.633417	3.0131e-60
USP37	500.303	2.14245	2.30669e-124			DCTPP1	1454.21	-0.591964	1.13657e-59
RBMS2	2400.47	0.874555	2.72482e-124			NIT1	2804.74	-0.4819	1.38463e-59
ZNF347	825.595	1.01185	3.32463e-124			MRPL33	11604.2	-0.663852	1.43476e-59
EEA1	4638.78	1.06335	5.55107e-124			ECSIT	11906.3	-0.667594	1.99812e-59
RP11-156P1.3	377.325	1.16656	7.62699e-124			MSRA	2428.85	-0.547826	2.48802e-59
ATP7A	1052.63	0.780433	9.2312e-124			TIMM8B	7429.6	-0.739119	4.02352e-59
RP11-374P20.4	13.0527	2.84243	1.20336e-123			GHR	2426.49	0.821912	4.92778e-59
TCEANC2	632.346	0.988424	1.28649e-123			COX5B	48330.8	-0.804633	5.98962e-59
NCOA2	7535.87	1.0183	1.44969e-123			TUFM	24740.7	-0.467942	8.74318e-59
UBE2Q1	5046.78	-0.504757	1.83561e-123			XPC	2357.79	0.474438	1.12045e-58
TMEM258	3694.92	-0.846465	3.5389e-123			ACADVL	132558	-0.687222	2.361e-58
MALAT1	194125	1.47669	3.74638e-123			C19orf12	4222.1	-0.536792	2.57817e-58
RP11-301L8.2	581.151	2.3144	5.15567e-123			CIAPIN1	5173.11	-0.4927	4.64838e-58
AL049542.1	8.42408	3.66893	6.21386e-123			NDUFV3	11193.5	-0.665538	1.12763e-57
ZNF805	208.777	1.3564	7.21655e-123			COA4	3213.24	-0.596518	1.73032e-57
EXOC6B	19571.3	1.19969	7.47745e-123			ARL2BP	4564.21	-0.436437	1.92655e-57
ATP5G1	19725.5	-1.14065	1.37755e-122			HTRA2	1592.67	-0.374673	3.30001e-57
CHCHD1	2523.3	-0.829778	2.23491e-122			QTRT1	3313.94	-0.565691	3.91388e-57
SSU72	8531.8	-0.710413	3.53488e-122			TMEM135	1530.25	0.712443	4.71721e-57
NFATC3	1325.46	1.46248	7.25555e-122			P2RY1	361.69	1.85731	5.22536e-57
COMTD1	2209.08	-1.4716	8.84412e-122			NDUFA4	84155.1	-0.697305	6.43278e-57
MRPL14	2742.83	-0.926767	9.04297e-122			PNKD	4876.28	-0.592156	7.64728e-57
UBE4A	3935.4	1.63265	9.74152e-122			PET117	108.887	-0.797141	1.14461e-56
GLTSCR1L	2569.03	0.757883	1.32543e-121			MCAT	1447.63	-0.484801	4.14417e-56
KIAA1211	102.574	3.51299	2.42668e-121			HSPE1	2545.26	-0.979885	5.2244e-56
BOD1L1	5089.71	0.802989	3.34148e-121			CYP2U1	1834.9	0.643336	5.66637e-56
AP001432.14	26.573	2.29077	6.21935e-121			AK2	7551.5	-0.469968	1.55273e-55
AF207550.1	42.4427	3.45124	7.94214e-121			ATAD3A	2575.7	-0.695108	1.70743e-55
AC063976.7	48.5977	2.35993	1.15419e-120			ECH1	24140.8	-0.860636	2.12426e-55
COASY	4245.14	-0.687772	1.41445e-120			NDUFA3	9681.44	-0.916816	4.0208e-55
PSMB6	9790.16	-0.758384	1.55909e-120			TIMM9	1303.98	-0.618227	5.10079e-55
SORBS2	152455	1.33801	1.93351e-120			ALKBH3	1022.64	-0.729772	5.44276e-55
INTS2	1964.86	1.01966	2.11994e-120			MDH2	47572	-0.628019	7.10956e-55
SECISBP2L	7521.62	0.935165	2.46873e-120			COX7A2	19272.4	-0.659328	7.21739e-55
TIMM13	3452.37	-0.895848	2.58552e-120			BAX	1425.39	-0.7507	3.92531e-54
POLK	2381.91	0.919937	3.6074e-120			ZNF217	1560.18	0.624787	4.07035e-54
GALK1	1039.48	-1.27177	5.28032e-120			PISD	2693.57	-0.610197	4.20587e-54
EVC	1411.46	1.41583	6.27712e-120			MTX1	884.787	-0.428953	4.54778e-54
NCLP1	21.1542	2.63719	6.70701e-120			CARS2	5550.45	-0.475742	5.28607e-54
DNMT3A	1889.78	0.754981	8.82716e-120			AK4	20835.5	0.713067	5.41185e-54
RNU6-1262P	13.151	3.60329	1.30793e-119			NME1	519.135	-1.31162	7.55732e-54
NBEAL1	616.446	1.49969	1.51196e-119			TMEM14B	5262.29	-0.579714	1.38137e-53
RP11-701H24.3	57.3993	2.88223	2.37797e-119			BCL2	2360.27	1.07419	2.1519e-53
DYNC1H1	44355.9	0.820723	7.66363e-119			MRPL54	2532.5	-0.729335	2.4953e-53
STAG2	5813.54	0.75764	1.94685e-118			MRPL17	3682.36	-0.525855	2.74384e-53
COL4A3BP	5823.7	0.965876	3.51463e-118			NDUFB7	12478.4	-0.7817	4.91087e-53
ZC3HAV1L	209.505	1.79995	3.90899e-118			STARD3	3078.48	-0.492453	9.30855e-53
KIF5B	30901.5	0.933535	4.91442e-118			ADCK1	1568.72	-0.74453	1.0925e-52
TMEM179B	995.086	-0.56928	8.82814e-118			IREB2	4808.23	0.512846	1.14354e-52
SNRPC	8726.27	-0.775495	1.5577e-117			GFER	948.516	-0.566468	1.29557e-52
NF1	8323.23	0.827329	2.15047e-117			GPS2	293.811	-0.708073	1.35001e-52
BBX	5941.49	0.955348	2.4496e-117			MAPK3	5073.17	-0.399661	1.37884e-52
AHNAK	144028	1.01424	2.69835e-117			REXO2	8308.38	-0.459866	2.04428e-52
DOCK1	5099.56	0.705147	3.72674e-117			TBRG4	7586.8	-0.456507	2.52728e-52
MAVS	4770.56	1.76358	4.33444e-117			NDUFA6	18494.5	-0.59491	2.53049e-52
RP4-545K15.5	69.3669	2.47882	5.08701e-117			UQCRC1	72075.3	-0.620659	2.77178e-52
GON4L	4558.4	0.730831	5.16549e-117			MRPL41	17971.1	-0.988786	2.95807e-52
RNF20	6880.37	0.791682	6.47379e-117			PNKP	2633.46	-0.464214	3.06855e-52
TTC3P1	733.174	1.70073	1.77274e-116			ACBD3	4306.66	0.497695	3.98764e-52
ALG11	430.244	1.46039	1.79399e-116			COX20	272.793	0.714787	6.12314e-52
LTN1	3419.76	0.938604	2.193e-116			PUS1	1039.65	-0.893606	6.29877e-52
RBMS2P1	296.388	1.02403	3.25399e-116			TMEM126B	4139.08	-0.440051	7.94897e-52
RP11-218L14.4	34.7016	3.59416	3.43485e-116			BOLA3	2754.38	-0.686244	2.03394e-51
HEG1	24165.4	1.04157	3.58251e-116			MRPS15	7723.5	-0.604333	2.05662e-51
BMS1P1	128.818	1.43911	7.95651e-116			SPIRE1	4138.59	1.17121	2.24989e-51
TCF20	2152.22	0.69961	1.06187e-115			GUF1	3641.13	0.463428	2.80332e-51
LAMTOR1	7148.42	-0.594615	1.18825e-115			TRUB1	3435.78	0.921524	5.60855e-51
ASXL2	4265.3	0.952556	1.26606e-115			CRLS1	10394.5	-0.586971	6.89896e-51
RP11-458F8.1	20.5345	2.42693	1.30437e-115			DIP2A	6236.85	0.53701	8.15466e-51
GPALPP1	1858	0.616573	1.41481e-115			MRPS18C	1237.77	-0.470381	1.4478e-50
MBD5	1599.01	0.777102	1.87313e-115			GTPBP3	1583.61	-0.474405	1.8859e-50
TCEAL1	1868	-0.709018	1.87313e-115			RHOD	2557.34	-1.05813	2.22213e-50
APRT	2597.8	-1.05224	2.45178e-115			TMX2	6906.31	-0.391668	2.26262e-50
RNA5SP296	13.2937	2.89432	2.54493e-115			GLRX5	7626.59	-0.537841	3.85649e-50
ULK3	4891.75	-0.715682	5.68374e-115			RPS27A	34739.9	-0.629635	4.01433e-50
PSMD9	547.885	-0.564287	5.84242e-115			POLDIP2	19508.7	-0.36365	4.42961e-50
FAM73A	1598.85	1.19387	6.7992e-115			COX4I1	70943.7	-0.721848	1.57729e-49
DGUOK	1374.02	-0.73524	1.0596e-114			TMEM177	729.42	-0.643941	2.0638e-49
FBXL20	645.494	0.993078	1.27381e-114			COX6A2	46900.3	-1.05516	2.17925e-49
MRPL4	3431.13	-0.725378	1.56565e-114			IDH2	78612.1	-0.793384	3.20324e-49
ZFYVE20	4301.88	0.55778	2.14004e-114			OGT	22869.4	0.647258	3.54312e-49
CDC37	19595.2	-0.723943	2.31378e-114			ZFYVE1	2547.49	0.342489	5.09613e-49
RP11-433P17.3	19.6174	3.33066	3.20669e-114			STK11	7067.54	-0.503342	5.87426e-49
RP3-368A4.5	958.81	1.17957	3.39664e-114			UQCRQ	24592.1	-0.718146	7.33504e-49
ZNF791	2091.82	0.808362	3.59569e-114			COA3	3420.07	-0.577661	8.02432e-49
SNRPB	3192.12	-1.31334	4.78219e-114			PMPCA	9129.54	-0.38377	1.03527e-48
HMOX2	9013.76	-1.18162	7.49817e-114			NDUFB11	11654.8	-0.708343	1.30529e-48
PDE3B	1624.66	1.43353	7.76823e-114			SLC8B1	2266.09	-0.491076	1.32269e-48
PHF3	6599.26	0.836727	1.71577e-113			PTPMT1	247.308	-0.456895	1.97896e-48
NAPA	12445.5	-0.642485	1.96936e-113			TMEM126A	3533.5	-0.601625	3.28788e-48
BCL2L12	667.18	-0.6553	3.35586e-113			PDP2	353.467	0.804924	4.39358e-48
ZFYVE26	3501.29	0.680887	3.60236e-113			AKAP8	3597.74	-0.554311	6.17102e-48
CYP20A1	752.449	0.607853	4.1924e-113			SURF1	4141.98	-0.635001	8.06169e-48
STK25	9418.51	-0.506296	4.33015e-113			TIMM17A	9783.49	-0.523623	9.17549e-48
PEMT	987.435	-0.89891	6.72821e-113			FPGS	5098.15	-0.585653	1.21293e-47
GRINA	8672.9	-0.677048	6.8627e-113			TRIAP1	1356.57	-0.500769	1.47932e-47
LMTK2	7233.16	1.01588	8.25467e-113			FKBP8	16691.2	-0.515506	2.59617e-47
ROCK1	9564.4	0.87906	1.02844e-112			GLRX2	1521.43	-0.844911	3.71707e-47
PPP1R12A	6707.23	0.577369	2.57488e-112			PRKCA	2826.06	0.84066	4.03106e-47
RP11-973N13.4	23.8766	3.53933	2.69332e-112			NDUFV1	44009.1	-0.543031	4.80025e-47
FNBP1P1	164.038	2.6685	3.15237e-112			BAK1	2249.08	-0.458991	7.65941e-47
SNHG6	3514.95	-1.00968	3.15476e-112			RBFA	1181.02	-0.368914	2.11496e-46
PDCD5	7319.56	-0.777217	3.5867e-112			TICAM1	1105.97	-0.732934	2.14732e-46
MUS81	3549.32	-0.648046	5.19047e-112			DEGS1	5388.53	-0.463479	2.3742e-46
ZNF713	234.714	1.30364	7.92891e-112			IBA57	2628.34	0.595819	4.16296e-46
TRIM33	4226.48	0.735633	1.28801e-111			C1QBP	9079.68	-0.446456	7.81083e-46
SNF8	3151.01	-0.611821	1.29825e-111			ETHE1	616.112	-0.690635	1.30945e-45
MIR378H	11.6292	2.73201	1.33266e-111			NDUFS2	37249.1	-0.545754	1.32861e-45
PDZD8	2790.01	0.990944	1.33319e-111			ACADS	9581.58	-0.660641	2.94639e-45
CICP26	22.5407	2.3481	1.47009e-111			NDUFC1	13133.1	-0.593771	3.23844e-45
MSH3	1306.82	0.860071	1.70574e-111			CDK5RAP1	2677.05	-0.337814	1.0972e-44
SMCO4	1619.6	-0.971818	1.93484e-111			BCS1L	3655.24	-0.436826	1.27971e-44
VCPIP1	2325.88	0.661725	2.06998e-111			FDX1	4337.01	-0.496649	2.33097e-44
TMEM150A	1468.42	-0.822634	2.64055e-111			FIBP	4029.5	-0.420409	3.10403e-44
NUP155	1871.06	0.599705	2.76031e-111			TMEM14C	9191.19	-0.452228	3.60352e-44
AC024580.1	110.077	2.9189	4.60627e-111			NDUFB4	24883.8	-0.637857	3.63959e-44
RPRD2	4946.59	0.681649	4.79075e-111			PRKCD	1955.4	-0.872344	6.69013e-44
BAZ1B	8630.46	0.654196	4.86514e-111			MTIF3	7931.2	-0.630089	1.39943e-43
RP5-1139B12.3	21.3734	2.19498	4.92153e-111			UQCRB	75547.1	-0.715226	1.66903e-43
ATG4D	3218.99	-0.779962	4.96811e-111			NDUFA7	4433.09	-0.66725	3.51556e-43
EMC8	2352.72	-0.547683	7.18068e-111			MRPL18	3529.04	-0.487566	6.09174e-43
RP11-10N23.2	117.603	1.70884	8.84367e-111			ZDHHC8	4213.6	-0.530184	6.44338e-43
SDHAF2	827.973	-1.00494	9.05498e-111			IDH3B	17336	-0.514942	6.71844e-43
RP11-400F19.18	93.359	2.13887	4.50592e-110			ETNPPL	1690.29	-2.09015	1.1537e-42
TMPPE	92.0339	1.66739	4.93928e-110			MRPS36	6791.11	-0.554626	1.23786e-42
AKAP11	5650.12	0.835036	5.70536e-110			MPG	1720.31	-0.572344	1.27322e-42
TRIP11	5083.72	0.863544	9.19937e-110			HAGH	10319.4	-0.535925	1.38307e-42
FAM96B	6978.59	-0.970527	1.28863e-109			NDUFA1	34059.4	-0.697483	2.76274e-42
PSME2	6400.3	-1.01307	1.63082e-109			DBT	8735.54	0.638698	2.83773e-42
SMDT1	5097.22	-0.937132	1.73773e-109			ATAD3B	2554.89	-0.6919	2.97159e-42
COPE	4623.49	-0.849438	1.76044e-109			MRPL11	3077.98	-0.480529	5.65698e-42
TTC37	9979.47	0.885362	1.8336e-109			DHX30	7802.17	-0.279892	7.73517e-42
SELO	2290.5	-0.88129	3.45813e-109			NDUFB3	15508.4	-0.616922	9.87837e-42
JOSD2	1357.73	-1.10852	4.55085e-109			LGALS3	16705.5	-0.588829	1.37239e-41
EXOSC4	755.804	-0.916269	5.48998e-109			DTYMK	815.295	-0.504448	1.52322e-41
RP3-405J10.3	25.6023	2.55716	7.13459e-109			MRPL13	3066.88	-0.472361	1.80508e-41
WIBG	1184.34	-0.626903	8.57169e-109			VPS35	13106	0.494732	2.38977e-41
ATP6V0E1	11070.8	-0.624283	1.11215e-108			PPA2	5978.98	-0.449078	2.75849e-41
TUSC2	3351.04	-0.585934	1.16584e-108			NGDN	2038.43	-0.509552	3.31123e-41
APC	4410.32	0.945399	1.92308e-108			MRPL15	9588.24	-0.433961	3.51919e-41
RP11-111E14.1	110.3	2.33968	2.22906e-108			PGAM5	2602.22	-0.380247	6.02948e-41
LHX4	123.752	2.00258	2.54525e-108			VPS13A	7581.02	0.593446	1.46205e-40
RP11-1277A3.2	42.932	2.17416	2.65258e-108			PDHA1	42298.7	-0.460687	1.55153e-40
TFDP2	4743	1.01433	3.80769e-108			SARM1	410.083	0.617757	1.97148e-40
CHD8	5318.94	0.562972	4.11259e-108			TTC19	5851.4	-0.369307	2.25361e-40
GNAT2	67.608	2.61089	4.70111e-108			SLC25A10	998.639	-0.703041	2.40244e-40
HECTD4	6745.13	0.689344	6.54284e-108			MRPL47	4215.01	-0.482394	2.41833e-40
CTB-25B13.13	15.5102	2.29317	9.78332e-108			NENF	7019.14	-0.666037	2.88028e-40
NEK5	43.6607	1.82081	1.14154e-107			NDUFAF3	7548.93	-0.489565	3.12385e-40
MED13L	6637.93	0.894427	1.60275e-107			SUCLG1	28560.2	-0.529717	4.26902e-40
MKNK1-AS1	51.3347	1.35443	1.63172e-107			TNFRSF1A	6564.09	-0.899628	4.843e-40
AC015849.19	59.5878	2.13502	2.38722e-107			VWA8	8082.34	0.662767	8.62895e-40
SCARNA9	94.9841	1.71626	3.14805e-107			TIMM22	3058.62	-0.405751	2.42595e-39
LAMTOR2	2759.96	-0.767412	4.72967e-107			POLRMT	5676.44	-0.460291	7.06594e-39
LYPLA2	3212.46	-0.655496	5.53475e-107			ZNF205	844.933	-0.604546	7.06699e-39
FRS2	2297.51	0.722609	5.76096e-107			COX4I2	1037.49	-0.912006	7.29774e-39
ZFYVE16	6164.31	0.768224	9.1199e-107			NDUFAF6	2260.37	-0.41464	8.61969e-39
UBR1	6639.21	1.12864	1.7083e-106			THOP1	3998.23	-0.554056	1.15893e-38
RFX7	1508.48	0.877656	2.04785e-106			PXMP2	667.567	-0.779021	1.43845e-38
RP11-34P13.13	148.006	2.56455	2.69306e-106			MRPL39	4012.97	-0.449338	1.64012e-38
ARL10	2015.02	0.980733	4.29436e-106			BOLA1	1040.86	-0.624926	2.18721e-38
MAN1A2	4089.53	0.653049	4.31323e-106			CYP2E1	152.348	-1.22804	5.70265e-38
ATF7IP	3821.64	1.05502	7.04868e-106			GCSH	2439.4	-0.530432	5.74999e-38
STRA13	1160.72	-1.08311	1.17627e-105			MCEE	2027.79	-0.530864	7.69066e-38
NPR3	4377.79	2.57183	1.31775e-105			ALDH2	25181.6	-0.559471	7.99151e-38
XXbac-B562F10.11	74.2256	2.22168	1.31775e-105			PYCR2	3877.79	-0.334102	8.02954e-38
PSMB2	5758.41	-0.494167	1.44399e-105			ETFB	5964.76	-0.701632	8.20619e-38
SP1	6371.79	0.563293	2.29458e-105			MRPS33	5084.35	-0.540949	8.78319e-38
SOX6	1858.95	1.05066	2.62152e-105			MTG2	3089.51	-0.396091	1.02806e-37
SSBP1	5531.57	-0.645561	2.88016e-105			LRRK2	1294.45	0.663931	1.07217e-37
SMC4	2030.36	1.26712	2.97686e-105			MMAB	2658.51	-0.440373	1.18933e-37
BPTF	5959.15	0.742846	3.57013e-105			BAG5	3610.73	0.327981	1.24347e-37
CERS6	6546.15	1.25676	4.00363e-105			KIF1B	19344.4	0.729801	1.30217e-37
ZNF778	353.338	1.27979	5.04729e-105			PUSL1	495.332	-0.568078	1.3467e-37
SYDE2	1183.75	1.25471	5.47762e-105			SCO2	635.06	-0.806751	1.85753e-37
BABAM1	2036.47	-0.826552	6.0049e-105			MPST	5423.23	-0.706256	2.07358e-37
UNC80	92.3078	3.66995	7.65053e-105			COX16	1114.94	-0.419648	3.99621e-37
ZMYND19	1094.62	-0.928589	1.78734e-104			NDUFS3	15243.6	-0.618412	4.46977e-37
AGO1	4423.48	0.509585	2.13557e-104			KLC2	4216.46	-0.510993	5.31293e-37
CUTA	4827.96	-0.698854	3.53718e-104			MRPS18B	10794.2	-0.425514	5.47212e-37
ZNF570	357.276	1.36651	3.53718e-104			MRPS28	2540.87	-0.439058	5.48109e-37
SERINC5	432.062	1.8868	3.78932e-104			MPV17L2	1588.14	-0.573416	6.47763e-37
ZNF623	1479.85	0.853821	4.25648e-104			UQCRFS1	35185.3	-0.556548	6.63403e-37
ZNF699	177.765	2.21541	4.26527e-104			TAZ	5138.58	-0.517685	6.99308e-37
TBX20	2269.39	2.69986	6.75106e-104			LACTB	3638.47	-0.501303	9.96963e-37
IKBKG	1498.12	-0.728877	6.99037e-104			TRPV1	29.5472	1.57813	1.03952e-36
SERF2	19482.3	-0.989657	7.07361e-104			TRMT5	1029.83	0.374229	1.10955e-36
SPDYE6	264.93	1.47767	8.85872e-104			MT3	184.11	-1.48944	2.02886e-36
AC013474.4	17.0144	2.40425	1.15953e-103			AIFM2	3559.74	-0.408408	3.18803e-36
RPS12P26	29.0874	4.10754	1.28649e-103			LONP1	13985.8	-0.392946	9.15365e-36
SLC12A6	2044.6	1.72007	1.85627e-103			ALDH6A1	10461.3	0.70187	9.74277e-36
RPS20P33	22.1221	1.95888	2.48675e-103			C15orf62	194.97	0.711018	1.18097e-35
TMEM11	2485.06	-0.84534	2.67913e-103			PDK1	7888.07	0.728739	2.21064e-35
MYEOV2	3750.52	-0.96847	4.64524e-103			USP48	6023.83	0.277974	2.28707e-35
CTD-3138B18.6	58.1483	1.35985	4.68064e-103			NRP1	24346.8	0.453375	2.83429e-35
CTBP1	11645.2	-0.466076	7.34429e-103			IFI27	7718.01	-0.773224	3.86023e-35
NDUFAF2	2342.2	-0.848469	7.64149e-103			NCBP1	3876.43	0.401042	4.04298e-35
LAMTOR5	7317.02	-0.72886	1.55284e-102			PGR	2945.71	0.637217	5.26353e-35
RP11-17G12.3	9.50863	3.39066	1.61972e-102			YKT6	7200.45	-0.458212	7.54711e-35
PSMA7	14357.7	-0.651904	1.98019e-102			SOD1	28068.5	-0.411501	7.88116e-35
ANKRD44	388.559	1.50475	2.04328e-102			MFF	8254.37	-0.323315	1.09428e-34
AC003682.16	11.3921	3.18053	2.47928e-102			DNLZ	35.5082	-0.955719	1.35405e-34
TMF1	3276.47	0.701816	3.55258e-102			UQCRH	34353.6	-0.526283	1.79598e-34
FLOT1	27849.3	-0.712366	3.58638e-102			UQCC2	7413.71	-0.541542	2.35182e-34
FAM215B	196.544	1.80095	4.65735e-102			MRPS7	9917.01	-0.432592	3.00266e-34
ZXDB	1445.05	0.663559	5.22348e-102			PIN4	1633.54	-0.494961	3.04276e-34
SPTAN1	40356.2	0.692367	5.6913e-102			MRPL16	6832.94	-0.480615	5.49855e-34
RP11-242D8.1	343.832	1.38683	7.1882e-102			DMPK	28322.8	-0.605177	6.62534e-34
TMUB1	2331.79	-1.02684	7.60502e-102			SHMT2	3702.58	-0.567479	9.84827e-34
KIAA1429	4705.85	0.663279	9.71422e-102			MTFP1	48.383	-1.19175	1.41015e-33
TRABD	2848.11	-0.800654	1.02469e-101			NDUFS4	7988.41	-0.513069	1.46729e-33
ZBTB10	3805.25	0.68567	1.06104e-101			ECI2	9876.45	-0.40996	1.69762e-33
SETD7	15221.6	0.842339	1.12902e-101			BLOC1S1	1262.02	-0.783103	1.84511e-33
ZFP90	1698.53	0.60219	1.31704e-101			MRPL34	6646.25	-0.788914	1.89656e-33
DIP2B	3915.73	0.858525	1.3183e-101			NDUFA9	4253	-0.585628	2.03201e-33
DSTNP1	70.5717	1.56566	1.44663e-101			GDAP1	475.882	0.611704	3.23084e-33
ZBED6	124.471	3.67425	1.74108e-101			PPM1E	77.8915	2.02264	3.42101e-33
TXNDC17	1703.05	-0.78788	2.42641e-101			WWOX	531.866	-0.495352	3.87801e-33
LONP2	10411.9	0.61753	2.65175e-101			TOMM22	4720.66	-0.346603	4.62554e-33
RBBP5	1702.8	0.648199	4.17373e-101			CPNE3	13173.9	0.581108	5.15867e-33
PSME1	8031.84	-0.814883	4.65989e-101			SDHAF1	747.363	-0.501025	6.07351e-33
KDM3B	9329.59	0.691071	4.81418e-101			ARAF	8132.18	-0.317763	7.3586e-33
UBE2L3	9945.58	-0.484328	5.18305e-101			L2HGDH	1020.35	0.792402	8.50956e-33
ZNF641	2515.66	0.654844	5.71839e-101			AGPS	4449.26	0.478315	9.7022e-33
PARD3B	1431.66	0.865052	5.84641e-101			NTHL1	810.932	-0.868423	1.001e-32
LINC00657	47053.4	0.77181	6.50312e-101			ACSL3	8031.1	0.447374	1.03103e-32
PIK3CA	4045.63	0.929378	8.06934e-101			CYB5R3	38935.6	-0.458104	1.59539e-32
RLIM	5045.62	0.6578	9.17179e-101			MRPL40	4626.82	-0.457784	2.35572e-32
GOLGA8R	206.151	1.93213	9.2644e-101			TRAK1	34380.9	0.507931	4.32284e-32
SPEN	7795.96	0.894812	9.44745e-101			MRPL10	6195.2	-0.301245	4.44776e-32
COMMD7	4724.56	-0.57966	9.89256e-101			PINX1	339.571	-0.583161	4.90009e-32
SHPRH	1061.68	1.14008	1.08731e-100			TMEM186	923.928	-0.386777	5.11053e-32
PAXIP1-AS2	252.023	0.826342	1.20311e-100			NUDT1	622.585	-0.494255	6.39185e-32
NUBP2	2906.96	-0.694837	1.44418e-100			RPS3	36690	-0.559956	7.1342e-32
RP11-136C24.2	8.40499	4.63999	1.64864e-100			MTG1	214.145	-0.617282	9.10028e-32
RPS6KB2	1954.81	-0.600126	1.64864e-100			MRPL37	8032.84	-0.336947	1.24214e-31
ZNF724P	39.21	1.90368	2.66799e-100			PARL	4136.23	-0.36705	1.2682e-31
ZNF621	1546.73	0.925604	3.06987e-100			SLC25A1	2136.02	-0.519689	1.41177e-31
CDK12	3563.35	0.716843	5.54232e-100			PTCD1	254.639	-0.475593	1.43783e-31
FAM195B	860.876	-0.957645	7.07133e-100			DNM1L	11408.5	0.321889	1.77393e-31
TMEM205	2242.87	-0.794254	9.67519e-100			AKAP10	1987.73	0.226403	2.37869e-31
DSTYK	2259.73	0.673622	1.28182e-99			TACO1	4277.44	-0.450403	2.7322e-31
SPATC1	72.5956	2.07215	1.39439e-99			CCAR2	5322.1	-0.264555	3.20519e-31
ZNF844	3181.79	1.20246	1.80866e-99			HIGD1B	797.523	-0.708266	4.1181e-31
GIGYF2	8753.38	0.742136	2.12009e-99			SLC25A3	116879	-0.450794	4.51729e-31
SHARPIN	4348.69	-0.705016	2.60067e-99			MUTYH	838.249	-0.421983	4.65361e-31
TSSK3	56.7552	2.36291	2.93768e-99			HRK	109.066	1.61503	4.84893e-31
TRIM56	1403.34	1.78832	3.58862e-99			MRPL38	307.946	-0.405911	8.28381e-31
AC005517.3	24.8986	1.80959	4.00764e-99			KCNJ11	1733.9	-0.760602	8.66484e-31
HSCB	589.964	-0.832676	4.39688e-99			SMIM20	2793.38	-0.464849	9.22901e-31
CRYBG3	2347.28	1.50227	5.33446e-99			PRICKLE3	986.157	-0.40835	9.96266e-31
COMMD5	1061.82	-0.57463	5.42474e-99			IRF3	3533.31	-0.432511	1.35265e-30
ZNF510	1239.7	0.748059	5.49246e-99			TMBIM6	32877.7	-0.296098	1.40284e-30
ERI3	4225.33	-0.51128	5.99079e-99			ARSB	2389.19	0.490396	1.78639e-30
OAZ1	36821.4	-0.662883	7.99105e-99			PHB2	14315.5	-0.344406	1.9916e-30
SEPW1	47123.2	-0.879018	8.03793e-99			ABCG2	777.079	1.41596	2.61447e-30
TBC1D12	1350.9	0.634212	8.27858e-99			ERBB4	1711.99	0.748811	3.21156e-30
RP11-797H7.1	81.8625	2.64571	9.64372e-99			PPOX	1488.29	-0.476552	4.01986e-30
SLC41A3	4441.52	-0.542825	9.96921e-99			SLC25A22	810.121	-0.798579	4.72071e-30
MFSD10	3070.55	-0.951558	1.26376e-98			ERN1	1749.6	0.484743	5.24602e-30
NDUFA12	12266.9	-0.77206	1.47146e-98			MRM1	752.09	-0.562856	7.831e-30
CTB-58E17.3	20.5735	1.82442	1.53857e-98			MRPL21	4188.79	-0.540809	8.77493e-30
TMEM222	2918.43	-0.547653	1.7612e-98			SRI	4410.76	-0.322401	8.93716e-30
AC026150.8	304.424	1.51096	2.17852e-98			GIT1	5728.63	-0.42897	1.02187e-29
H2AFZ	4609.37	-0.988908	2.75961e-98			MAP2K1	6616.29	-0.845745	1.06975e-29
UBXN7	3944.62	0.788446	3.28521e-98			DECR1	32034.6	-0.540175	1.14545e-29
RP11-175I17.2	60.2826	1.2433	3.98952e-98			NSUN3	678.392	0.318327	1.30977e-29
RPL23AP64	52.5299	3.39981	4.59858e-98			WASF1	261.936	-0.923241	1.46202e-29
CEP97	1141.21	0.858794	4.75017e-98			OXR1	5703.4	0.451292	1.67643e-29
BSN	296.762	1.37049	4.85907e-98			GLS	8436.33	0.371889	2.13517e-29
RP11-433P17.2	13.2199	3.32927	5.00282e-98			POR	6865.52	-0.79638	2.79284e-29
DYNLRB1	8284.09	-0.677775	5.05837e-98			NT5M	806.74	-0.714599	2.80269e-29
C8orf82	3139.09	-0.867882	5.22481e-98			LYRM7	5361.83	0.562666	3.23958e-29
SOCS7	635.25	2.66773	7.95508e-98			PRELID1	1184.18	-0.734757	3.38788e-29
CYB5RL	310.002	1.51547	9.15511e-98			IDE	6141.74	0.387389	4.01858e-29
RAB11FIP1P1	122.748	1.73367	1.0707e-97			GATM	5013.7	1.08394	4.51388e-29
CLPP	3788.46	-0.684087	1.1566e-97			MSRB2	10256.8	-0.490243	5.22477e-29
RAD50	5266.79	0.864743	1.64997e-97			PUS10	601.927	0.396747	5.90836e-29
RP11-177C12.4	7.94881	3.6936	2.2652e-97			GPD2	2403.88	0.419995	7.41081e-29
TMEM55B	2708.23	-0.540599	2.90509e-97			PABPC5	108.377	0.697499	8.48621e-29
SNRPA	2276.77	-0.763523	3.05112e-97			ALKBH7	6990.65	-0.591128	9.42016e-29
ADRBK1	9123.14	-0.488538	3.39837e-97			MTCH2	7562.14	-0.280773	9.84533e-29
PEAK1	13826.2	0.916295	4.19312e-97			G0S2	7326.63	-1.35126	1.40191e-28
PRKRA	4887.36	-0.447242	4.20615e-97			CEND1	58.2924	-0.933207	2.75822e-28
LAMA2	42940	1.07826	4.20615e-97			ALKBH1	1469.69	-0.292368	2.8586e-28
TET2	1980.8	0.777269	4.26562e-97			TRUB2	3939.37	-0.347277	3.23097e-28
TTC3	12664.1	0.746845	5.19909e-97			PDHB	15988.6	-0.423054	3.52421e-28
ATM	4518.82	0.764208	6.83499e-97			XPNPEP3	3721.14	0.370417	3.59702e-28
NPAT	1337.98	0.687479	6.83959e-97			BRI3BP	1023.03	0.528868	3.87031e-28
MPDZ	14048.9	0.947337	9.03957e-97			LRPPRC	21576.2	0.435182	4.31045e-28
MPDU1	2596.5	-0.87328	1.00933e-96			NOL6	4011.79	-0.516504	4.45714e-28
LRP6	3290.06	0.746763	1.08867e-96			COX15	4960.79	0.326399	4.59495e-28
PABPN1	5415.85	-0.837745	1.53493e-96			NDUFS7	10383.1	-0.574328	4.82225e-28
TAOK1	9583.22	0.754117	2.13995e-96			SLC25A13	1401.28	-0.499295	6.76731e-28
ADPRHL2	1987.39	-0.691337	2.18752e-96			HSPA4	18156.4	0.628168	9.62362e-28
ZNF8	42.8692	1.41676	2.50625e-96			ABCD1	2122.51	-0.444069	1.2294e-27
RP5-894A10.6	102.018	1.60944	2.69681e-96			NME4	5868.13	-0.478761	1.40508e-27
AP001065.7	17.3835	3.15589	2.81319e-96			HAX1	12857.2	-0.373348	1.40535e-27
CICP3	50.0553	2.30799	3.30429e-96			OGDHL	993.017	1.41281	1.5577e-27
RN7SL381P	18.2594	2.36137	3.46493e-96			CHCHD4	2462.02	-0.454473	2.19888e-27
HERC1	13163.7	0.849863	4.59485e-96			CPT1A	8315.11	0.559265	2.71099e-27
AC094019.4	14.4701	4.02248	4.90709e-96			TRMT10B	862.95	0.279971	2.73599e-27
RP11-33B1.4	166.167	1.43701	6.74817e-96			CWC15	5697.75	-0.370336	4.54285e-27
CICP4	10.3021	2.44649	7.50699e-96			MRPS23	6995.33	-0.450651	4.64987e-27
AC139426.2	21.6565	2.29321	1.12183e-95			PPP2R2B	106.177	1.43126	5.20208e-27
ATF4	24809.5	-1.24257	1.14379e-95			TOMM5	224.193	-0.456094	5.80407e-27
CICP16	31.8796	2.64564	1.39124e-95			ATF2	3384.73	0.247694	6.1092e-27
GOLGB1	13378.2	0.67267	1.42673e-95			DUT	4033.97	-0.341998	6.69962e-27
BAZ2B	3451.86	0.701324	1.43612e-95			YME1L1	16587.1	0.334008	8.54069e-27
AC007308.6	24.8647	2.58508	1.46234e-95			PLA2G4F	205.54	-1.8519	1.69215e-26
EFCAB14	11094.2	0.518847	1.6461e-95			MAP1LC3B	18560.1	-0.608087	1.83629e-26
AC073046.25	12.306	2.7752	1.66023e-95			ACADSB	12513.4	0.601491	1.8689e-26
ERCC6L2	1387.24	0.845515	1.67227e-95			MCUR1	3804.19	-0.278746	2.10155e-26
TPRKB	1930.01	-0.780211	2.02013e-95			MECR	2742.21	-0.340744	2.2422e-26
ANKIB1	3981.96	0.730671	2.37724e-95			ZMIZ2	10374.5	-0.332143	2.32785e-26
ARID1B	7214.42	0.571947	2.38874e-95			ELAC2	9863.37	-0.287579	2.428e-26
GPX4	15153.4	-0.88014	2.39452e-95			SLC25A26	2638.63	-0.526586	2.7713e-26
C21orf91	1623.09	1.11307	2.4505e-95			MRPL9	1616.88	-0.30706	2.85132e-26
QSER1	3041.52	0.787998	2.58116e-95			NFU1	6221	-0.469597	3.0975e-26
AC005785.2	177.892	-1.46265	2.87682e-95			BCAT2	5679.77	-0.427243	3.80634e-26
CTD-3065B20.2	10.7519	2.46317	4.07949e-95			TXN2	9933.47	-0.417156	4.34741e-26
ARF5	4866.83	-0.597931	4.54997e-95			COQ4	4060.97	-0.387118	4.38618e-26
LNPEP	6344.39	1.26438	4.67468e-95			ABAT	4495.78	0.956515	5.75e-26
MIR5008	6.37679	5.45046	5.20622e-95			FZD9	23.9313	-1.55523	5.78988e-26
ATP5D	19047.5	-1.08372	6.75495e-95			MRPL3	6025.13	-0.425958	5.80519e-26
MRPL28	5432.98	-0.739483	8.46205e-95			CYP2D6	166.011	0.653164	6.6724e-26
MIR4712	31.9507	2.67353	9.22766e-95			HEBP2	9869.23	-0.378075	7.1179e-26
RAB3GAP2	4160.06	0.675207	9.76e-95			ATP7B	1235.73	0.627535	7.12119e-26
PIGM	733.856	0.697928	9.89793e-95			USP15	8249.59	0.43977	7.36256e-26
ERBB2IP	6423.16	0.742244	1.03421e-94			CRYAB	461804	-0.916088	7.53638e-26
KMT2D	12454.2	1.01531	1.09326e-94			FEN1	925.837	-0.454054	1.13861e-25
MTRNR2L4	11.2413	3.84735	1.60866e-94			PTCD2	1354.98	0.620068	1.14067e-25
SGTB	984.387	0.775185	1.70473e-94			CRAT	10567.5	-0.442968	1.50909e-25
CICP13	110.665	2.16792	1.86765e-94			ALPL	1834.49	-0.816119	1.61132e-25
CPED1	4549.27	1.26882	2.05944e-94			VASN	1536.66	-0.927064	2.00117e-25
RPLP2	26099.3	-0.936185	2.1431e-94			PMPCB	9288.4	-0.271561	2.08188e-25
PSMB1	12072.1	-0.653779	2.17273e-94			DHTKD1	5190.1	0.599631	2.48299e-25
ANKFY1	5479.49	0.753883	2.27097e-94			CDS2	16100.9	0.438486	2.80616e-25
SLC2A3P2	14.6996	3.4306	2.56091e-94			FAHD1	2607.45	-0.477137	2.84116e-25
CIB1	6089.18	-0.75697	2.60851e-94			BSG	150687	-0.541623	3.23894e-25
MRPL12	1755.83	-1.23519	3.04679e-94			CLIC1	9105.65	-0.791247	3.6795e-25
KMT2E	7243.97	0.697834	3.17575e-94			TRMT10C	2859.63	-0.337444	5.72056e-25
ZNF841	1018.73	0.772315	3.56974e-94			PPARGC1A	13521.5	0.662536	6.08101e-25
ERAL1	4355.49	-0.5016	3.82288e-94			RHBDD1	2562.37	0.285549	7.58807e-25
RPS19BP1	4330.41	-0.935752	4.67051e-94			DNAJC19	5192.85	-0.494449	8.94177e-25
ALG3	1650.17	-0.98424	4.93102e-94			CHCHD5	942.924	-0.475261	1.44408e-24
SAMD10	577.926	-1.04786	5.9036e-94			GRPEL1	6276	-0.346357	2.04094e-24
NFIB	13566.1	0.639157	6.77723e-94			ASS1	5970.88	-0.637736	3.84395e-24
ZNF513	1425.41	-0.921784	8.1661e-94			COQ10A	13437.3	-0.741995	3.92151e-24
ATP5E	28556.6	-0.793219	1.01096e-93			BNIP1	825.456	-0.304048	3.97794e-24
FBRSL1	8291.29	-0.79782	1.13069e-93			ARMCX3	10110.3	0.318532	4.04785e-24
ARAP1-AS2	68.7648	2.0073	1.18334e-93			ACOT7	979.856	-0.696103	4.90945e-24
AC009120.3	92.6268	1.45171	1.24586e-93			SLC25A4	250009	-0.447224	5.15111e-24
RP11-416A17.6	14.9903	2.28431	1.46733e-93			TMEM102	171.703	-0.651819	6.86092e-24
SLIRP	5358.12	-0.929994	1.51858e-93			DARS2	2376.94	0.403383	7.39867e-24
RFC1	3833.54	0.611096	2.61858e-93			HYKK	269.052	0.481588	7.47407e-24
ZSWIM7	1728.2	-0.716236	2.75749e-93			PDSS1	466.709	-0.478904	1.04895e-23
RP11-359J14.2	31.2523	2.42143	2.87273e-93			GLYCTK	454.239	-0.586334	1.095e-23
SON	23600.8	0.65777	3.3521e-93			MRPS18A	1249.51	-0.335995	1.2913e-23
PTS	1720.8	-0.660575	3.46645e-93			DAP3	10962.2	-0.268399	1.42903e-23
C19orf43	7282.17	-0.76189	4.34156e-93			BCL2L1	8084.05	-0.544154	1.49499e-23
KMT2E-AS1	268.109	-1.19319	4.99791e-93			RMDN3	3025.25	-0.202825	2.61993e-23
SYNJ2BP	2216.1	1.16817	5.18404e-93			SNCA	761.955	0.932998	3.39076e-23
OSTCP1	26.0479	2.42322	6.45571e-93			GCK	138.023	-0.982974	3.86665e-23
FAM179B	3086.84	0.909512	6.74997e-93			ECHS1	21788.5	-0.412512	3.92983e-23
ZNF543	383.757	0.826103	7.06862e-93			ACSS2	14713.5	-0.356693	4.39467e-23
DNAJC13	6817.82	0.712233	7.21482e-93			PIN1	5781.14	-0.32763	4.64677e-23
TMED8	2031.64	0.730458	8.19122e-93			MTFMT	1696.17	-0.255526	4.6867e-23
AC087163.2	40.0451	3.48707	9.03684e-93			PON2	4156.66	-0.256375	4.83486e-23
EP400	4684.81	0.622329	9.28844e-93			MTHFD2	2664.79	-0.782316	4.84699e-23
PUF60	9181.5	-0.595769	1.02868e-92			HSPA1A	17577.6	-1.25111	6.77583e-23
CTD-2619J13.17	386.725	0.884887	1.54729e-92			GFM2	5699.47	0.482197	7.74716e-23
PPP6R2	7768.44	-0.464449	1.63946e-92			NDUFAF5	3291.48	-0.366906	8.36806e-23
AHCTF1P1	401.984	1.83522	1.743e-92			SPATA5	601.893	0.329472	8.74655e-23
PSENEN	787.821	-0.993663	1.78115e-92			GLS2	199.557	0.421123	8.84541e-23
ZNF701	493.614	0.723856	1.85535e-92			ACAT2	537.255	-0.500887	1.07133e-22
MLST8	2555.37	-0.582689	1.87062e-92			TMLHE	3500.93	0.463976	1.31584e-22
ANAPC7	4035.18	-0.511452	1.96334e-92			DHRS4	2262.74	-0.40444	1.39161e-22
RP4-777O23.2	13.6943	2.37444	2.1015e-92			TRIT1	2077.42	-0.366282	2.04255e-22
AP2S1	3719.44	-0.810033	2.41079e-92			YRDC	675.232	-0.532459	2.30594e-22
RP11-503N18.5	7.94376	3.57568	2.96455e-92			SDHB	26786	-0.416708	3.15489e-22
NEMF	5752.01	0.511543	3.04568e-92			DHX36	5387.6	0.353703	3.63418e-22
UBN2	3714.91	0.701702	3.20583e-92			CKB	34390.5	-0.699673	4.00154e-22
CUEDC1	7210.4	-0.552658	3.20583e-92			SLC25A38	2668.59	-0.3544	4.28151e-22
FIZ1	1793.55	-0.544346	3.67796e-92			MSRB3	21404	0.395716	4.73624e-22
SLC39A3	1158.49	-0.789255	4.23384e-92			PPIF	18249.8	-0.373937	5.22165e-22
SPDYE2	68.4094	2.58404	4.40467e-92			FOXRED1	4174.21	-0.327702	5.75079e-22
CHCHD2	22919.8	-0.721919	4.74545e-92			SOX10	431.806	-0.82167	6.31435e-22
ZFAND2B	1950.73	-0.838994	5.63508e-92			HS1BP3	2312.28	-0.340769	6.93599e-22
UBE2F	1559.86	-0.623107	5.63907e-92			NNT	62126.7	0.532835	9.45873e-22
ZSCAN23	64.2421	2.11082	5.67079e-92			MRPS5	8738.27	-0.298513	9.88427e-22
MRPS12	3011.24	-0.978959	6.44626e-92			MYCBP	906.722	-0.434133	1.57939e-21
ZNF471	1498.84	0.910157	7.40007e-92			CHCHD7	4139.51	-0.317922	1.71816e-21
PGP	4932.57	-0.853183	7.58133e-92			MRPS16	7066.17	-0.276268	2.09483e-21
TXNL4A	3812.58	-0.700125	8.62542e-92			SPATA18	333.794	0.755139	2.45116e-21
ESR1	470.007	1.45	1.33962e-91			PPP2R1A	38335.1	-0.274994	2.93932e-21
C1orf192	1513.51	1.47921	1.37833e-91			SNAP23	4383.85	0.340128	3.06695e-21
FAM8A6P	15.2291	3.04519	1.6658e-91			CYP1A1	158.387	-2.35515	3.1959e-21
CASP8AP2	1931.72	0.996718	1.9983e-91			CNP	3928.55	-0.254509	3.63919e-21
ERI3-IT1	15.9805	2.02731	2.11387e-91			ARMS2	33.5786	1.44658	4.70501e-21
ZNF728	178.656	1.77599	2.39602e-91			LRRK1	582.361	0.594926	4.70717e-21
MIR641	10.966	2.69582	2.40899e-91			MAPK12	2601.5	-0.501324	5.03935e-21
PKD2	4825.83	0.677759	2.52071e-91			DYNLT1	6581.9	-0.451555	5.70241e-21
FAM205A	11.6937	3.41515	2.52413e-91			MRPS31	2923.58	-0.298432	7.6239e-21
MRPL55	2363.43	-0.915565	2.62616e-91			PTEN	9831.16	0.316436	8.95656e-21
NDUFB2	13603.2	-0.899082	2.68493e-91			SFXN5	1579.46	-0.300884	9.34858e-21
MRPL2	3975.86	-0.722301	2.92688e-91			GPER1	565.242	-0.744394	9.65943e-21
RP11-96D1.3	7.91015	2.78888	3.06598e-91			SIRT1	2412.63	0.381925	9.87492e-21
SSSCA1	1476.76	-0.687334	3.31049e-91			ACOT13	3280.11	-0.350791	1.17974e-20
UBR2	7313.84	0.620081	3.48945e-91			C1orf43	21797.6	-0.26683	1.33791e-20
MIEN1	2000.87	-0.96999	3.86732e-91			NRGN	555.168	-0.647196	1.74988e-20
BDP1	3304.64	0.701862	4.55147e-91			IMMP1L	1094.81	-0.382014	1.92754e-20
APEX2	1607.42	-0.495837	4.81104e-91			AGMAT	18.8001	-0.85637	1.99003e-20
ZBTB8OS	1704.64	-0.549978	5.1231e-91			TMEM71	5051.89	0.803728	2.10457e-20
HES6	282.092	-1.84652	5.40736e-91			MSTO1	1233.07	-0.358682	2.59435e-20
PCM1	17760.5	0.845861	5.51126e-91			GCKR	32.9462	-2.19108	3.39172e-20
FLAD1	2662.94	-0.607355	5.55277e-91			IFI27L1	725.92	-0.456761	3.80933e-20
RNF7	5271.6	-0.591671	5.81796e-91			SLC25A19	439.763	-0.500591	4.02156e-20
ADRM1	4737.91	-0.704613	7.26375e-91			HSPA1B	11808.6	-1.27899	5.20637e-20
ATOX1	2024.77	-0.656828	7.86622e-91			TDRKH	684.591	0.321219	8.58241e-20
DZIP3	3842.84	1.01122	8.32359e-91			PTCD3	15862.1	0.317544	9.92456e-20
RP11-671M22.4	39.0569	2.97974	8.74991e-91			CKMT2	143788	-0.446425	1.62759e-19
SPG7	13106.2	-0.627875	9.81329e-91			FOXO3	8663.08	0.496465	1.68805e-19
RP11-690I21.2	21.5975	2.86326	9.81348e-91			PPARGC1B	5135.97	0.754974	1.71499e-19
BTBD7	3209.04	0.631635	1.0205e-90			CHPF	16715.8	-0.483791	1.90774e-19
RALGAPA1P	592.861	1.07834	1.14982e-90			AMBRA1	2438.02	0.174268	1.95242e-19
LSM2	1354.19	-0.732831	1.1711e-90			ELK1	2943	-0.383535	2.13808e-19
LAGE3	1053.68	-0.783991	1.1711e-90			NIF3L1	1856.71	-0.287386	2.693e-19
ZGPAT	558.704	-0.771853	1.29728e-90			PRELID2	166.838	-0.832641	2.89836e-19
ARFGEF2	8822.72	0.859354	1.35066e-90			FAM162A	10562.8	-0.36718	4.36789e-19
GOLGA8T	34.7138	1.88433	2.22206e-90			PHB	8302.91	-0.315022	4.62055e-19
PKN2	4805.25	0.621251	2.59695e-90			MICU3	1248.12	0.43366	4.65727e-19
FKTN	1992.95	0.62253	2.72809e-90			HLCS	1112.44	0.314441	5.30758e-19
APAF1	842.599	0.961946	3.60717e-90			TSFM	2651.75	-0.311857	5.51489e-19
RP11-1407O15.2	1188	1.00918	3.61451e-90			MTUS1	25469.3	0.413038	6.13731e-19
FASTK	8550.39	-0.75137	3.64151e-90			NDUFA8	17185.4	-0.402759	6.60375e-19
SNORD116-7	7.17049	3.08849	3.7285e-90			ARHGAP11B	151.196	0.608047	6.81005e-19
AC122129.1	500.738	1.90155	3.94697e-90			MGME1	1789.08	-0.29629	7.00298e-19
RP11-440L14.4	24.3651	1.69249	3.95189e-90			OXSM	1529.56	-0.326728	1.29878e-18
MED14	4751.01	0.595875	4.96421e-90			TCAIM	4591.75	0.32774	1.59432e-18
C16orf91	877.548	-0.646617	5.1412e-90			ABCB6	238.739	-0.448591	1.60573e-18
PSMA3	8475.06	-0.585589	5.95489e-90			RALBP1	9199.35	0.254299	1.63682e-18
NUTF2	5653.42	-0.704729	5.98123e-90			FGR	943.957	-1.02831	1.77678e-18
ZNF12	3216.24	0.531877	7.05886e-90			TEFM	1072.59	-0.308269	2.27574e-18
ZXDA	613.55	0.761509	7.14174e-90			METTL15	2062.34	0.305399	3.26761e-18
NHP2L1	11951.3	-0.63532	7.42449e-90			THEM4	2838.45	-0.242583	3.50394e-18
DMXL1	3246.41	0.601808	8.09748e-90			GSTK1	21908.9	-0.308003	3.66914e-18
GSTP1	15346.8	-0.775662	8.52866e-90			BCL2L11	1326.94	0.440589	5.27481e-18
MTF1	1868.6	0.765114	1.08244e-89			MICU2	9353.27	-0.254596	5.57262e-18
SPG11	7194.95	0.740657	1.09178e-89			SPHKAP	17069.1	0.802462	5.66125e-18
LRRC37A17P	654.446	1.0508	1.13373e-89			PCK2	455.881	-0.677838	7.71083e-18
ACVR2B	1527.64	0.932135	1.13432e-89			HADHB	110143	-0.46096	8.04805e-18
RP11-81N13.1	231.852	1.34789	1.36096e-89			WDR26	13588.2	0.263621	1.39777e-17
SMARCA5	10045.8	0.56684	1.57707e-89			THG1L	637.189	-0.38494	1.45259e-17
RP11-258C19.4	24.0476	2.82422	1.57707e-89			VDAC2	24570.2	-0.268734	1.90581e-17
AURKAIP1	10707.1	-0.904468	1.68409e-89			ACAD11	7.90251	0.968682	1.95027e-17
PTPN11	25569.6	1.00184	1.93536e-89			MTX2	5851.14	-0.283886	2.00957e-17
MRPL22	2960.76	-0.620501	2.51525e-89			MRPS25	11783.5	-0.425315	2.30265e-17
RP11-690I21.1	22.4156	2.01294	2.54283e-89			FH	25982.5	-0.27318	2.41541e-17
ZNF865	3101.7	-0.815956	2.69751e-89			DDX28	1270.74	-0.302868	4.49481e-17
ASAP2	1416.44	1.36685	2.7476e-89			ME3	4715.35	-0.339619	4.8927e-17
LSMD1	2729.14	-0.928198	3.2165e-89			S100A1	3208.6	-0.716034	5.16978e-17
TRIM3	1858.17	-0.522255	3.52656e-89			ATAD3C	157.432	-0.656719	8.13802e-17
ZNF793	1114.6	0.857736	4.37513e-89			PRKACA	35774.6	-0.251485	8.55284e-17
CCDC144B	98.7373	2.42752	4.52311e-89			COQ3	2947.43	-0.440479	9.46878e-17
NAGLU	1588.26	-1.0087	4.60366e-89			BNIP3L	7202.66	0.264295	9.65594e-17
TRAPPC11	3400.63	0.555956	4.8124e-89			NFS1	3669.5	-0.27675	1.0297e-16
KIAA0430	6640.47	0.586412	5.06359e-89			CAPRIN2	4778.26	0.238015	1.31199e-16
HNRNPA1P49	28.1911	1.81319	6.33464e-89			PYCARD	174.489	-0.720127	1.42564e-16
ERCC6	1076.12	0.695302	7.32005e-89			RPS6KA6	31.0313	1.11841	1.53553e-16
MRPS6	2024.03	-1.01259	7.52839e-89			CISD2	1406.09	-0.296454	1.76203e-16
RP11-307E17.8	83.9076	1.71926	1.04142e-88			RNASEL	874.661	0.490019	1.90718e-16
PSMD3	11593.2	-0.4843	1.08038e-88			THEM5	44.0953	0.725033	1.99306e-16
TCEB1	7006.13	-0.889598	1.15591e-88			PDPN	2558.47	-0.800049	2.09747e-16
MRPL36	1877.02	-0.784771	1.1768e-88			MTHFS	118.375	-0.407298	2.39008e-16
ZNF507	2669.02	0.789124	1.71296e-88			ACAA2	18661.6	-0.411168	2.51649e-16
MFSD5	2052.05	-0.602256	1.92001e-88			MYOM2	220994	0.582905	3.45573e-16
OR13E1P	99.1835	1.84102	1.92291e-88			CHCHD6	719.322	-0.385551	3.57056e-16
ANK2	25999	0.985225	1.95854e-88			RAD51C	1935.64	-0.261514	5.03213e-16
MTND5P28	13.459	2.23202	2.16418e-88			MUL1	5349.08	-0.255913	5.77859e-16
RP11-33B1.2	36.3927	1.62863	2.40142e-88			SUPV3L1	4207.61	-0.230812	6.16013e-16
DRAP1	5997.79	-0.73772	2.46752e-88			PACS2	9560.98	-0.210277	6.18014e-16
AC011330.5	24.2562	1.91267	2.48751e-88			HEATR1	1672.49	0.512438	6.47347e-16
REST	3369.23	0.724998	2.60956e-88			MAPK1	12193.7	0.27752	7.83292e-16
RP11-454L9.2	58.8503	3.33435	3.29194e-88			NEU4	32.154	-1.05925	8.62177e-16
SDCCAG3	2217.55	-0.670896	3.30676e-88			SECISBP2	4262.01	-0.251465	9.36451e-16
ABI2	10325.9	0.640053	3.40406e-88			CCDC51	1186.11	-0.3274	9.66487e-16
RPUSD1	1017.07	-0.903147	3.56614e-88			GPAM	3931.9	0.791018	1.24715e-15
YTHDF3	9919.96	0.670803	4.60999e-88			RXRA	9061.35	-0.300891	1.37619e-15
NAA10	2189.8	-0.933607	5.44173e-88			PCCB	10525.8	0.386398	1.48067e-15
ZEB2	11049.8	0.698008	6.0853e-88			SPHK2	838.716	-0.358558	1.59305e-15
MRPL24	5687.32	-0.690011	9.17637e-88			HK3	571.503	-1.09789	1.69468e-15
HELZ	5196.85	0.686625	9.21994e-88			GK5	1309.09	0.312095	2.07303e-15
SBF2	3360.72	0.622308	9.79309e-88			MPC2	11211.5	-0.302095	2.31408e-15
ERCC4	1206.24	0.819162	1.1159e-87			ACAD9	4270.35	-0.231308	2.54806e-15
AP000347.2	132.551	1.17566	1.22239e-87			XRCC3	1858.51	-0.329092	3.13677e-15
THAP4	6269.91	-0.59546	1.47421e-87			UNG	3393.1	-0.265436	3.66854e-15
CFL1	21013.9	-0.954421	1.67008e-87			PPM1K	49187.5	0.647735	4.21791e-15
RPS15	16420.3	-0.977712	1.98309e-87			HIGD1A	32841.3	-0.292448	4.60304e-15
RP4-614O4.11	19.3782	2.13	2.05067e-87			TOP3A	1373.3	0.224853	5.11157e-15
KLHL28	1625.91	0.737826	2.3983e-87			FANCG	562.95	-0.374322	6.07228e-15
TOP2B	17331.7	0.597004	2.42416e-87			SLC44A1	4590.07	0.304047	7.10063e-15
BCAP31	9568.89	-0.600801	2.54984e-87			MMAA	1057.94	0.274318	8.57351e-15
ZSCAN16-AS1	887.758	-1.02282	2.69054e-87			VRK2	1387.85	0.315928	9.38684e-15
PRKACB	4923.63	0.764206	2.82481e-87			CISD1	9242.81	-0.284908	1.00251e-14
COPRS	3548.67	-0.69488	2.85711e-87			PLIN5	6998.49	-0.694084	1.03678e-14
RORA	2961.63	0.812824	3.09679e-87			MAFF	2657.15	-1.35794	1.07807e-14
RNF5	5925.71	-0.726777	3.6861e-87			CPS1	320.686	0.446801	1.17512e-14
INO80C	1097.57	-0.66789	4.24422e-87			APOO	4000.28	-0.348796	1.30821e-14
ARRDC1	3165.94	-0.72848	4.49684e-87			OXA1L	18364.3	-0.274894	1.35257e-14
AL118506.1	103.742	2.64372	4.58021e-87			P4HA1	6740.06	0.481661	1.58692e-14
RP11-752G15.8	24.0218	1.77091	5.07052e-87			TIMMDC1	13194.7	-0.3325	1.70957e-14
ROMO1	3642.88	-0.938153	5.44597e-87			OXCT1	42698.1	0.403154	1.74214e-14
MRPL43	2855.04	-0.664127	5.65831e-87			TRAF3	2417.22	0.360724	1.80844e-14
ZNF579	1478.93	-0.934033	6.15164e-87			NOS1	47.4117	1.33909	1.88561e-14
TECR	3634.87	-0.681303	6.71704e-87			COQ2	2248.55	-0.372313	1.98225e-14
CTD-3110H11.1	64.0567	2.53162	7.23866e-87			MRPL49	4243.92	-0.235383	2.30241e-14
PRDX1	17915.7	-0.726842	8.86016e-87			ABHD8	871.91	-0.38542	2.70361e-14
RPS13	28301.6	-0.701224	1.4422e-86			AP3B1	3832.37	0.246589	3.9302e-14
SERPINB6	18188.5	-0.614102	1.46027e-86			ANKRD37	621.464	-0.574563	4.07149e-14
G6PC3	3112.4	-0.557723	1.58911e-86			YARS2	1364.06	-0.263878	4.45585e-14
ETV3	2600.67	0.644605	1.66571e-86			SARDH	126.542	0.640422	5.07125e-14
POMP	10154.9	-0.653703	1.86363e-86			COQ9	18046.9	-0.37014	5.58916e-14
CAPRIN1	15614.1	0.511677	1.88131e-86			SLC25A40	2139.78	0.313334	6.15521e-14
ISOC2	3550.48	-0.810252	1.91283e-86			AASS	4013.58	0.525909	6.7996e-14
UBALD1	2343.62	-0.890955	2.74349e-86			PANK2	1747.51	0.183147	1.04359e-13
RP11-512M8.3	450.597	2.1897	2.77303e-86			RAB32	616.125	-0.485417	1.08377e-13
PRCC	4122.82	-0.477218	2.94679e-86			LACTB2	1515.71	-0.36813	1.25142e-13
AP006216.12	23.6001	1.95004	3.69053e-86			KCNJ8	9264.71	-0.475095	1.34663e-13
PAPOLG	1598.01	0.503269	4.66502e-86			LDHD	11280.5	-0.465134	1.77396e-13
E2F4	5231.03	-0.660526	4.71522e-86			CYB5A	4073	-0.360722	1.89582e-13
C20orf27	1207.6	-0.886907	4.75501e-86			MRPL50	3989.85	-0.224102	2.01319e-13
RPL23AP53	115.688	1.26216	4.80056e-86			NOS1AP	332.755	0.560841	2.03598e-13
USF1	3440.08	-0.653326	5.17243e-86			RRM2B	4939.13	0.358547	2.38484e-13
UNK	2433.54	-0.443886	1.0517e-85			RMDN2	590.052	0.255026	2.46251e-13
AC011747.7	57.9143	1.45602	1.06334e-85			DIMT1	2912.65	-0.272933	2.53075e-13
RP11-452L6.5	261.07	1.18675	1.1242e-85			NDUFAF1	4290.84	-0.458182	3.42067e-13
WDR48	4441.87	0.506104	1.24485e-85			COX19	1182.52	-0.233055	3.47366e-13
UBE2Q2P1	365.663	1.57677	1.33785e-85			SCO1	3329.17	0.240359	3.93117e-13
CHRAC1	2169.47	-0.626874	1.3722e-85			TAMM41	838.995	-0.265196	4.10254e-13
PDS5B	2554.65	0.536472	1.91221e-85			SLC25A30	19249	0.589915	4.13914e-13
LMF2	4739.49	-0.689337	2.15487e-85			NTSR1	7.58154	-1.51322	4.1793e-13
TPRA1	2467.64	-0.599938	2.20713e-85			ECHDC3	5381.97	-0.482205	4.25708e-13
CTD-2012J19.1	21.9839	1.80491	2.51172e-85			MRPS24	46.0668	-0.46316	4.64157e-13
ZNF106	140973	1.17708	2.65864e-85			FECH	4684.81	0.3244	4.94876e-13
C19orf24	1069.14	-1.18962	2.72326e-85			PEX11B	2861.62	-0.172837	5.46228e-13
TTC21B	2517.37	0.66636	2.86552e-85			MAOA	16820.2	0.582973	5.90349e-13
AC123768.3	11.8344	2.40026	3.00948e-85			PFDN4	1800.74	-0.235835	6.47361e-13
LNX2	2721.54	0.87623	3.56554e-85			MICU1	6026.07	-0.188855	6.57561e-13
TBL3	2956.77	-0.616756	3.67484e-85			NOL3	7176.87	-0.326193	6.73772e-13
LRCH4	5060.1	-0.710633	3.72452e-85			STAT3	30703.8	-0.659381	7.15123e-13
GTF3A	12597.3	-0.72248	4.03618e-85			UQCC1	11379.3	-0.238511	8.16573e-13
SLC25A28	3827.27	-0.796758	4.20702e-85			SLC27A3	2072.3	-0.390842	8.75567e-13
SMARCA2	12693.8	0.686059	4.36738e-85			FDXR	517.947	-0.419282	9.75535e-13
MIR186	47.5058	1.96142	4.73104e-85			SRC	980.134	-0.383583	1.09127e-12
FMR1	4759.2	0.465451	4.80099e-85			MYO19	2003.4	-0.27894	1.15919e-12
YPEL2	6963.78	0.934294	4.90233e-85			NDRG4	100598	-0.348312	1.19333e-12
GCNT4	53.4614	1.57008	5.49919e-85			ARMCX6	2153.23	-0.298577	1.25713e-12
CICP14	457.995	1.73853	7.60211e-85			VHL	2008.06	0.242435	1.29138e-12
RBM42	4642.72	-0.64186	7.7445e-85			UROS	5270.96	-0.231307	1.57296e-12
RP11-549A6.1	37.391	2.07394	1.0949e-84			MFN2	96845.5	0.304325	1.67215e-12
ZNF426	701.186	1.15475	1.23135e-84			PPP1CC	19073.7	-0.26784	1.95499e-12
NUCKS1	23200.4	0.820274	1.29215e-84			AMMECR1	327.951	0.334236	2.07233e-12
LINC00493	3231.15	-0.778752	1.78729e-84			RAF1	23524.1	-0.210335	2.09846e-12
KIAA0825	148.804	1.1584	1.81892e-84			GOLPH3	6672.74	-0.25063	2.32447e-12
ZNF81	546.572	1.1808	2.00477e-84			HSPA13	3108.33	0.400724	2.5181e-12
POLR2I	1264.94	-0.989449	2.08685e-84			PYCR1	439.507	-0.741899	2.60469e-12
ZNF736	950.841	0.780545	2.33206e-84			CNR1	151.852	0.90208	3.36317e-12
GOLGA4	30720.4	0.862758	2.88765e-84			NME6	1291.78	0.236908	3.6434e-12
RP11-20B24.7	14.2468	2.82314	2.9053e-84			NDUFAF4	5938.39	-0.294744	3.85951e-12
GDF7	115.526	2.21563	3.17674e-84			STOM	26068.4	-0.37453	3.99684e-12
HDGF	16707	-0.50108	3.36965e-84			ATAD1	12868.8	0.261232	4.54885e-12
KIAA1107	500.051	1.47657	3.44526e-84			GPT2	2405.96	-0.503151	4.71732e-12
RP11-332H18.3	60.3068	2.28789	3.65201e-84			ATPAF2	2282.66	-0.284869	5.10281e-12
HMG20B	3292.4	-0.741191	3.65636e-84			POU5F1	198.852	-0.647685	5.23907e-12
XPO7	7636.62	0.486865	3.76692e-84			ACSBG2	7.80682	0.808344	5.64047e-12
ZBTB37	2409.08	0.762829	3.91024e-84			VDAC1	58199.5	-0.219608	6.08111e-12
XIAP	4724.91	0.608099	3.92085e-84			GLUL	46713.8	-0.591827	6.33776e-12
RSPH3	1549.95	0.730665	6.06309e-84			CYP11A1	150.068	0.764251	6.33776e-12
ATP6V0B	5591.69	-0.634491	6.28619e-84			PLA2G2A	6907.72	-1.56596	6.3562e-12
ZCCHC6	2106.11	0.781713	6.71277e-84			HIP1R	4451.21	-0.356575	6.38839e-12
CTB-119C2.1	979.01	-1.41535	8.43663e-84			CYCS	78643.1	-0.27053	7.1579e-12
POLR2H	2272.44	-0.673873	9.05462e-84			D2HGDH	2564.41	-0.355165	7.32217e-12
RP11-449P15.2	367.486	1.49592	1.01791e-83			GCLC	3728.74	0.302796	7.43332e-12
CEP350	4553.84	0.635775	1.03883e-83			ACSL4	9195.02	0.480147	7.5278e-12
TRMT2A	2051.3	-0.6719	1.15501e-83			SLC25A51	891.106	0.240774	8.09591e-12
RASSF9	538.579	1.61087	1.20353e-83			MTHFD1L	640.822	-0.795153	8.68901e-12
VAMP5	2171.26	-1.0533	1.28792e-83			GTPBP10	1891.04	0.207662	9.53778e-12
AC131025.8	62.4879	2.16315	1.31907e-83			CALM3	26345.6	-0.23811	1.151e-11
TMEM189	1633.33	-0.896315	1.4241e-83			FAM110B	4130.14	0.374023	1.19228e-11
ZNF398	1175.94	0.520213	1.58533e-83			PRDX3	31437.8	-0.236785	1.2229e-11
PPP1R14B	4650.15	-1.3635	1.70597e-83			GCDH	3957.48	-0.296865	1.25838e-11
CICP5	57.3054	2.2486	1.71485e-83			DHRS13	86.3046	-0.438566	1.5009e-11
RP11-691N7.6	13.2149	2.63029	1.75662e-83			POLG2	1044.04	0.176311	2.0119e-11
DCTN2	11905.4	-0.48906	2.45709e-83			RPS6KB1	3498.63	0.208213	2.09943e-11
RBM41	1009.03	1.10926	2.48265e-83			PRIMPOL	950.78	0.200856	2.14783e-11
TACR2	320.523	1.57134	3.42764e-83			GPN1	2348.43	-0.247355	2.32248e-11
UBXN1	6832.26	-0.644373	3.94574e-83			LIPT2	74.6224	-0.420632	2.40786e-11
RAB9A	2063.22	-0.683053	4.89897e-83			FHIT	972.176	-0.383627	2.52832e-11
NR1H2	9220.43	-0.652141	5.59215e-83			CA5B	546.425	0.381384	2.99066e-11
DMD	27405.8	0.966346	5.93012e-83			LRRC59	4570.38	-0.499056	3.29847e-11
PFN1	13851	-0.908013	6.46003e-83			FOXO1	3489.42	0.288118	3.53438e-11
DCUN1D5	2335.17	-0.681596	7.0425e-83			GK3P	26.9536	0.481449	3.59147e-11
BACE1	3606.94	0.567554	7.26646e-83			CLYBL	1886.45	-0.344744	3.8703e-11
VPS41	4839.14	0.589883	7.79579e-83			SLC25A53	482.282	0.333439	4.08852e-11
SLC35D1	1592.6	0.684281	8.76659e-83			SIRT3	4669.76	-0.293509	5.51313e-11
PFDN2	3615.28	-0.807479	1.07303e-82			PLEKHN1	46.327	0.716546	5.72826e-11
TRAPPC1	3772.52	-0.574549	1.39636e-82			MRPS9	5392.39	-0.254515	6.04847e-11
VN1R83P	34.846	2.5745	1.53807e-82			IMMP2L	745.426	-0.280004	6.08539e-11
ATG2B	4296.54	0.569987	1.66799e-82			NR4A1	20636.1	-1.12791	6.21266e-11
PSMB4	14307	-0.626686	1.67956e-82			RFK	3212.78	-0.211061	6.35242e-11
ZNF737	338.492	1.08847	2.19803e-82			SFXN4	3918.99	-0.266144	6.678e-11
RP11-777F6.3	17.0284	2.51887	2.35783e-82			IFI27L2	1823.51	-0.399866	6.71735e-11
EIF2AK2	4560.25	0.688545	2.3799e-82			MFN1	7911.85	0.246244	8.06928e-11
PHIP	4610.31	0.602604	2.78415e-82			AARS2	1808.83	0.222199	9.25068e-11
XKR8	712.961	-0.600087	2.91599e-82			ACOT2	7596.33	-0.355689	1.00835e-10
TCF4	10842.5	0.749086	2.91599e-82			UQCRFS1P1	776.244	-0.495684	1.0098e-10
PHPT1	12061.6	-0.842056	3.02478e-82			MRPL1	3517.43	-0.268682	1.03898e-10
PLEKHA2	8531.68	0.863388	3.08393e-82			SDHC	14645	-0.234277	1.05652e-10
ABT1	1567.33	-0.547919	3.37666e-82			HPDL	31.2254	-0.728219	1.0733e-10
ZNF708	619.964	0.708627	3.44495e-82			RIPK1	2876.63	-0.294039	1.11488e-10
HSPA4L	2611.25	1.18025	3.94007e-82			NDUFA10	32245	-0.232972	1.48932e-10
RP11-667M19.9	93.3169	2.9832	4.0185e-82			EPHA4	3124.51	0.536227	1.51811e-10
RP11-270M14.5	6.60058	3.36515	4.80473e-82			HMGCL	3944.79	-0.277062	1.51814e-10
RP5-1184F4.5	18.6979	2.34161	4.88906e-82			GSTZ1	937.833	-0.387126	1.5498e-10
LSM7	1786.12	-0.8949	5.16752e-82			LIG3	2031.63	0.287253	1.96587e-10
CSK	3020.08	-0.702341	5.25007e-82			TFB1M	1184.92	-0.250061	2.44474e-10
EMC7	4976.11	-0.582096	6.80625e-82			METTL4	1026.96	0.194688	2.53634e-10
TMEM106B	6122.18	0.741515	6.87124e-82			CLPB	1287.66	0.249388	2.72141e-10
PHACTR2	6523.27	0.889511	7.01313e-82			FAM210A	5301.33	0.276271	2.98975e-10
PET100	369.861	-1.00459	7.13608e-82			TMEM143	6410.98	-0.392816	2.99475e-10
ERCC1	7352.05	-0.637739	8.37913e-82			GJA1	39077.3	0.432486	3.17013e-10
MAP2K2	10755.1	-0.680867	8.64881e-82			GATC	732.289	0.296482	3.43436e-10
TPM2	88940	-0.877979	8.91493e-82			PSEN1	3747.24	0.135114	3.59973e-10
CCDC88A	3541.64	0.620667	1.13961e-81			FASTKD2	6029.29	0.244778	3.74481e-10
HIATL2	263.767	0.747666	1.16823e-81			NUDT9	3588.09	-0.155044	3.80679e-10
CTC-338M12.9	5.90908	3.04063	1.24659e-81			BBC3	363.936	-0.363505	3.94927e-10
PPP1R9A	3517.1	0.820882	1.41369e-81			LETMD1	2830.72	0.186139	4.03676e-10
CUX1	20632.2	0.579204	1.52289e-81			SLC25A42	2906.8	-0.306992	4.04486e-10
CLN3	1631.54	-0.705576	1.57238e-81			SLC22A4	285.088	-0.646893	4.073e-10
CKAP5	11060.6	0.689056	1.75531e-81			TGM2	116227	-0.542081	4.1817e-10
NSD1	6505.46	0.690532	1.90368e-81			SLC25A45	1102.08	0.386558	4.32833e-10
MIA3	6958.04	0.539985	1.9047e-81			PDE2A	3791.56	-0.367124	4.34638e-10
ZNF197	1724.59	0.484451	2.0759e-81			SIRT4	387.163	-0.472155	5.03862e-10
TIMM17B	3762.81	-0.686003	2.58237e-81			MGST1	1688.12	-0.956884	6.06024e-10
AC009950.2	35.834	1.83105	2.84091e-81			CPOX	2000.7	0.250572	6.27727e-10
BCKDK	7940.16	-0.56698	2.85979e-81			FARS2	1771.65	-0.227653	6.41307e-10
EFCAB14P1	30.0915	1.79077	3.09752e-81			HAUS3	1118.59	0.178724	6.57838e-10
TMUB2	3671.76	-0.413753	3.11653e-81			ACSF2	1890.13	-0.458408	7.108e-10
SSPN	2161.28	1.60273	3.1592e-81			AK9	1076.67	-0.262397	7.64228e-10
RP11-111M22.2	154.571	1.14582	3.99707e-81			MRPL45	3969.46	-0.186055	8.4736e-10
ZNF283	582.636	0.800747	4.02245e-81			SLC25A47	3.50769	-1.15235	9.16544e-10
SYNE3	477.146	1.14216	5.3043e-81			GNRH1	393.969	-0.342187	9.26128e-10
RP11-1000B6.3	87.6153	1.53051	5.68449e-81			NDUFS1	65202	0.308296	9.65791e-10
RP11-516C1.1	5.97218	3.57155	5.87479e-81			RNF185	3569.78	-0.131796	9.74863e-10
ASH1L	8970.05	0.824833	6.58911e-81			ACSM1	51.3183	0.529201	1.12088e-09
TRIP10	13113.2	-0.767131	6.91035e-81			CAT	11782.6	0.33732	1.26336e-09
RABGAP1	8451	0.585613	7.55374e-81			H6PD	10416	0.263646	1.28018e-09
RP11-235E17.4	9.5614	3.1175	7.69745e-81			MTHFD1	6070.25	0.214255	1.29597e-09
OCLM	22.9967	2.0144	7.95178e-81			PTPN1	7565.63	-0.601083	1.35438e-09
PQLC2	1012.84	-0.677906	9.13918e-81			NADK2	4591.26	0.201607	1.45351e-09
DUSP16	1936.39	1.10184	9.36074e-81			AIFM1	16657.9	-0.258414	1.47045e-09
CPSF4	1629.21	-0.560814	9.45405e-81			EFHD1	3235.39	-0.34611	1.4887e-09
GP1BA	167.152	1.53011	9.45405e-81			ACSM4	12.9563	0.65926	1.49002e-09
COX7B	45089	-0.851019	1.00447e-80			BIK	16.4953	-0.809525	1.70508e-09
THAP6	1849.55	0.707915	1.33485e-80			GRAMD4	9075.06	-0.442792	1.78066e-09
DXO	1360.76	-0.721666	1.40248e-80			PDP1	12560	0.379229	2.0229e-09
TNIP2	2754.69	-0.981073	1.5666e-80			CREBZF	6110.66	0.167586	2.10746e-09
MRPL27	3992.96	-0.714421	1.68185e-80			SARS2	136.991	-0.354827	2.24571e-09
NAA38	2018.05	-0.442337	1.78512e-80			PDF	124.36	-0.355348	2.25782e-09
METTL17	3817.23	-0.506418	1.82553e-80			ACAD10	4867.85	0.27223	2.31339e-09
MIER2	2130.35	-0.845224	1.88843e-80			HMGN5	432.237	-0.295437	2.65896e-09
NDUFA4L2	5682.44	-1.04226	1.93577e-80			COA1	5152.14	-0.160899	2.84308e-09
CTD-2515A14.1	35.4961	2.02074	2.38015e-80			MPV17	4653.14	-0.195384	3.30887e-09
COX14	6341.85	-0.874129	2.5945e-80			CASP4	2388.7	-0.335339	3.31776e-09
PUM1	9597.99	0.6217	3.2945e-80			SLC25A14	655.759	-0.182784	3.40159e-09
EIF5A	14486.9	-0.860994	3.37331e-80			SIAH3	5.15425	-1.29662	3.42999e-09
TRIM8	9569.19	-0.685518	3.48661e-80			TK2	2023.75	0.195173	3.58173e-09
FAM106B	13.7516	3.79446	3.66688e-80			NUDT2	1312.94	-0.309278	3.93036e-09
CRNKL1	2776.36	0.556341	4.11274e-80			DNA2	443.139	-0.391828	4.04308e-09
UQCR11	21747.2	-0.861216	4.55673e-80			CS	70101.6	-0.225299	4.79389e-09
KLF12	3630.26	0.747157	5.47954e-80			ILF3	21785.1	-0.181776	5.1726e-09
ENAM	1582.09	1.64112	6.15518e-80			UBA1	26139.6	-0.15824	6.15937e-09
CAPN1	9504.72	-0.51077	6.32075e-80			PKM	114484	-0.195563	6.19676e-09
WDR13	13027.2	-0.634288	7.03433e-80			BRD8	4783.66	0.15763	6.40164e-09
TXNRD2	3758.5	-0.628116	7.50811e-80			VAT1	8783.74	-0.233766	6.43636e-09
RP11-166P13.4	48.1062	2.52257	7.60261e-80			ACAT1	42171.6	-0.30077	6.68099e-09
TRAK2	26407.3	0.827608	7.74072e-80			DNAJA3	9515.9	-0.187107	7.04433e-09
TBC1D5	4483.85	0.529915	9.55375e-80			PINK1	11040.1	-0.302227	9.21973e-09
NNAT	157.859	1.72239	9.77133e-80			PGRMC1	3225.71	-0.205658	9.25196e-09
CD320	2489.46	-0.924571	1.10709e-79			ETFA	29840.1	-0.223965	9.67108e-09
KIAA1468	3153.34	0.476869	1.14309e-79			ACSL5	1724	-0.260007	9.89659e-09
DNAJB14	2791.24	0.510946	1.20121e-79			PDK3	513.318	0.256956	1.01742e-08
RELL1	537.095	1.31619	1.32427e-79			TOMM34	1838.96	-0.287068	1.03939e-08
GOPC	6040.27	0.515607	1.40107e-79			IDH1	4004.5	-0.338799	1.04263e-08
TRMT112	4730.94	-0.722209	1.65492e-79			NUBPL	3662.13	0.268972	1.06265e-08
KRBA2	147.519	1.66194	1.69306e-79			TFB2M	1758.33	-0.242865	1.22853e-08
ZNF628	507.828	-0.971184	1.73712e-79			NDUFV2	61.4343	-0.405496	1.60302e-08
UQCR10	17935.2	-0.823731	1.73744e-79			COQ6	1461.97	-0.184333	1.75707e-08
HOOK3	4165.4	0.602655	1.86052e-79			MARK2	5089.17	-0.167312	1.80394e-08
RAMP1	12158.2	-1.47108	1.91452e-79			ISCA2	2092.7	-0.226233	1.86025e-08
HSD3BP5	44.081	2.08865	1.97061e-79			PRODH	2326.22	-0.685699	1.9835e-08
NOC4L	1093.06	-0.747365	2.05759e-79			ISCU	33978.2	-0.261663	2.43067e-08
SLC25A39	5968.61	-0.6739	2.06793e-79			ALDH5A1	5695.55	0.351461	2.5921e-08
RP5-994D16.9	117.741	1.36014	2.19772e-79			FOXK2	4173.98	-0.262628	2.81029e-08
RNU6-1016P	8.23241	3.42797	2.28846e-79			RMND1	1698.02	-0.211409	3.18695e-08
FAM120B	4087.51	0.406598	2.33847e-79			SGK1	7073	-0.565427	3.23736e-08
KIAA0556	2665.68	0.810416	2.36966e-79			TDRD7	1626.72	0.178115	3.31315e-08
URM1	5178.36	-0.485947	2.66653e-79			HSDL2	27771.8	0.308943	3.35301e-08
SSNA1	4135	-0.846946	2.66653e-79			CPT1B	509.616	0.487371	3.41003e-08
MECP2	8364.62	0.503523	2.6685e-79			MTRF1	1187.98	-0.209248	3.44148e-08
TMEM134	3212.86	-0.704927	3.78268e-79			BLOC1S2	2221.9	-0.224986	3.7996e-08
SPOPL	1884.68	0.672226	4.82459e-79			BTD	823.397	0.214736	3.94887e-08
UTP14C	2817.55	0.631464	5.21805e-79			CLN8	2779.06	0.18988	4.79209e-08
PTGES2	9677.49	-0.639708	5.61463e-79			MMADHC	10416.2	-0.183745	4.89291e-08
RPS15AP10	17.1002	1.96089	6.19153e-79			SLC25A25	1299.52	-0.528398	4.92825e-08
MRPL23	4046.02	-0.899342	6.36298e-79			ABHD4	2808.33	-0.217516	5.54884e-08
RHOG	2453.3	-0.856351	6.49852e-79			RPUSD4	4616.44	-0.257196	5.70317e-08
CTD-3234P18.2	52.3524	1.90186	7.46185e-79			SLC25A18	342.072	-0.550386	6.10549e-08
RGL1	4659.68	0.816796	7.84263e-79			HSD17B8	1370.53	-0.289184	6.2489e-08
NDUFA11	3138.58	-0.996812	8.26883e-79			SLC25A23	16365.4	-0.253407	6.30172e-08
RP11-367J11.2	18.0763	2.49295	9.04339e-79			MRPS30	6738.17	0.19988	8.47842e-08
TIMM23	4502.02	-0.590147	9.68721e-79			NAGS	67.4416	-0.432802	8.68983e-08
ZNF134	1758.63	0.596254	1.05717e-78			SDHA	83578.3	-0.278567	9.39291e-08
CLASP2	9683.27	0.797805	1.0752e-78			LIPT1	545.365	-0.19328	9.96734e-08
USMG5	14820.5	-0.913826	1.11038e-78			CMPK2	1040.81	-0.458836	1.00079e-07
SETX	7241.64	0.554775	1.16205e-78			USP30	2008.69	0.189655	1.05665e-07
PRR13	2101.5	-0.713293	1.21838e-78			TRIM39	1174.94	-0.140004	1.08458e-07
BAZ2A	9972	0.604118	1.306e-78			DAO	3.18469	1.45808	1.11859e-07
GABPB1-AS1	428.575	1.08505	1.31523e-78			POU5F1B	22.2666	-0.619348	1.1245e-07
DHX57	1657.38	0.50401	1.45744e-78			CRY2	15508.7	0.309135	1.20883e-07
PHLPP2	908.315	0.842647	1.57547e-78			TOP1MT	579.155	-0.272857	1.44605e-07
BAD	1177.83	-1.01785	1.63329e-78			ACACB	22111.2	0.352814	1.66483e-07
PLEKHH2	1151.08	1.51535	1.65533e-78			SHC1	6582.56	-0.304941	1.69517e-07
CCNT1	3161.61	0.595915	1.70852e-78			AFG3L2	15403.8	0.258298	1.72433e-07
NBR1	19968.2	0.548695	1.76459e-78			ABCB8	3844.21	-0.182443	1.80387e-07
NIPBL	5603.01	0.656665	1.7724e-78			EARS2	3766.95	0.207153	2.0442e-07
DCDC2B	30.8582	2.12367	2.00298e-78			MAPK14	5404.66	0.151589	2.61007e-07
MALSU1	3487.09	-0.676883	2.12947e-78			GFM1	9261.39	0.216615	2.85768e-07
CITED4	1973.48	-1.4871	2.16577e-78			BCKDHA	59.4048	-0.406696	3.01916e-07
DDX39A	3218.87	-0.96518	2.17238e-78			TMEM14A	682.07	-0.234676	3.17625e-07
CTD-2555O16.2	144.626	1.21477	2.2654e-78			SLC25A44	3425.58	-0.157961	3.21815e-07
COA6	1449.53	-0.812744	2.3579e-78			TRMT61B	1253.27	-0.247499	3.24579e-07
RP11-426C22.6	63.6443	1.99846	2.64292e-78			FUNDC1	2361.62	-0.238801	3.26072e-07
CUL5	5714.08	0.6468	2.71434e-78			NOD2	164.946	-0.511679	3.30031e-07
ZNF654	1250.92	0.562086	3.77689e-78			PLD6	559.384	-0.385019	3.8023e-07
ZNF236	1142.61	0.719969	3.8094e-78			CEP89	1235.98	0.132154	4.09786e-07
NIN	5787.06	0.758013	3.92826e-78			ALAS2	61.4917	1.29576	4.45858e-07
GTF3C5	4856.98	-0.613956	3.99411e-78			AIFM3	55.6746	-0.446463	4.49276e-07
AKT3	2220.78	0.885003	4.49712e-78			DDAH2	5043.33	-0.256124	4.54822e-07
DEDD	2220.15	-0.6039	4.69974e-78			ALDH1L2	813.864	0.453462	4.59242e-07
RHOT2	11559.7	-0.73347	5.15011e-78			SULT4A1	23.9789	-0.713223	5.21669e-07
GGCT	1812.62	-0.747001	5.40268e-78			SLC25A36	14363.4	0.216024	5.28396e-07
NDUFS8	16656	-0.91146	6.10678e-78			NDUFAF7	3181.79	-0.156563	5.45026e-07
CBFA2T2	3250.16	0.60971	6.16746e-78			RAB38	45.2166	-0.746802	5.64148e-07
NDUFB8P2	11.9254	2.16529	6.28328e-78			HCLS1	2142.48	-0.433524	5.82848e-07
C19orf53	5999.67	-0.726586	6.86214e-78			KYNU	94.8353	-0.620688	5.93936e-07
C10orf118	3888.37	0.92092	6.95715e-78			DOK7	4700.07	-0.313822	6.00502e-07
PPIG	6973.7	0.476351	7.53349e-78			TOMM40L	3251.5	-0.201743	6.28109e-07
ATXN7L1	586.186	0.641556	8.21546e-78			ARG1	34.781	-0.866011	6.282e-07
CNOT1	11926.7	0.629769	8.51377e-78			MTFR1L	15498.9	-0.231789	6.32626e-07
RP11-110I1.11	82.1159	2.7927	9.04955e-78			AQP8	3.64972	-1.02276	6.52333e-07
TMEM259	17189.1	-0.748278	9.86133e-78			AKR1B10	8.32067	-1.01141	6.96022e-07
UBA52	21789.8	-0.709828	1.00999e-77			MAPT	5129.37	0.553535	7.50467e-07
GPAT2	1046.9	-1.66456	1.04523e-77			TOMM20	17990.3	0.147362	7.97537e-07
TREH	70.7062	2.43588	1.0741e-77			COX10	6039.06	0.213863	9.27404e-07
HIGD2A	5622.48	-0.839993	1.25962e-77			MRPL46	1535.93	-0.210076	9.63888e-07
SLC37A4	961.75	-0.721806	1.32438e-77			CASP2	2243.34	0.161065	1.01945e-06
LAMTOR4	3807.63	-0.729333	1.49645e-77			NIPSNAP3A	3144.37	-0.213293	1.03603e-06
AC010761.13	15.5871	3.00202	1.55714e-77			OGDH	91315	-0.217245	1.13433e-06
GXYLT1	1444.37	0.553257	1.73863e-77			ATCAY	108.375	0.709169	1.33562e-06
RP11-242D8.3	34.866	1.64624	1.74337e-77			CASP8	816.226	0.206429	1.3445e-06
COX17	8063.48	-0.934326	1.99133e-77			IARS2	14909.9	0.165983	1.38904e-06
PFDN6	2392.95	-0.775739	2.05361e-77			SLC25A15	368.256	0.321862	1.53897e-06
JMY	3632.03	0.752413	2.05728e-77			HADH	26610.9	-0.26798	1.58414e-06
CEP120	2261.06	0.61573	2.15218e-77			PDE12	2574.91	0.170648	1.84653e-06
TAF6L	912.75	-0.690226	2.19267e-77			FASTKD5	4028.99	-0.17929	1.88398e-06
AGAP10	530.639	1.25339	2.23907e-77			SLC25A43	632.864	-0.278053	1.92627e-06
ZNF546	919.974	0.802813	2.28057e-77			AGPAT5	913.473	0.295057	2.00359e-06
CTC-559E9.9	11.0041	3.0964	2.52411e-77			UCP3	297.267	-0.393507	2.03318e-06
SMCR8	905.818	2.89491	2.64562e-77			DCK	992.957	0.191525	2.66226e-06
SAT2	4937.14	-0.799358	2.77251e-77			SACS	4913.76	0.489505	2.74536e-06
RP11-626E13.1	395.208	2.05013	2.89221e-77			RDH13	3003.67	0.244302	2.85078e-06
ARL2	3491.69	-0.814418	2.97833e-77			SLC25A35	412.62	-0.271883	2.85813e-06
C17orf70	2856.15	-0.620648	3.00635e-77			MTFR2	29.467	-0.495761	3.12378e-06
AGO4	5479.25	0.503908	3.01188e-77			LETM2	225.316	0.234029	3.12477e-06
SMAD5	5540.75	0.62446	3.12538e-77			FEZ1	2286.93	-0.27307	3.39358e-06
U73169.1	9.48001	2.50631	3.64056e-77			WARS2	1349.03	0.169956	3.40521e-06
NFYA	1625.88	0.743394	3.8191e-77			VARS2	3502.61	-0.191837	3.55348e-06
CTD-3184A7.4	389.059	-1.12621	3.95882e-77			CYP27B1	40.4061	-0.556496	3.59537e-06
ANKRD26	2332.76	1.04788	4.5357e-77			POLG	5330.35	-0.168575	3.83807e-06
POP7	1595.09	-0.734325	4.86617e-77			DISC1	684.735	-0.289085	4.05221e-06
PPIA	25359.8	-0.90225	5.10315e-77			TH	4.03893	-0.894538	4.65594e-06
GPX1	7100.91	-0.862611	5.35441e-77			SLC25A46	8833.05	0.156589	4.65797e-06
PREPL	11769.7	0.791283	5.37745e-77			XAF1	11242.4	0.343693	5.06054e-06
ANKRD17	11696.5	0.742904	5.86318e-77			GLUD2	932.19	0.249372	5.23699e-06
JAK2	9500.08	1.74	5.91215e-77			HEMK1	2301.07	0.19865	5.54999e-06
GOLGA8Q	40.6435	1.98492	6.05856e-77			FASTKD1	7742.83	0.262237	6.22001e-06
TRPT1	3778.19	-0.80659	6.54485e-77			NAIF1	653.115	-0.132239	6.93876e-06
CCDC124	5203.91	-0.737148	6.55983e-77			MRPS14	2479.07	-0.112931	7.32311e-06
USP9X	14438.4	0.713715	6.90853e-77			TNRC18	6856.75	0.196774	8.54916e-06
GGTA2P	28.3573	3.11912	7.04483e-77			IKBKE	164.917	-0.444909	8.58748e-06
E4F1	2585.71	-0.682042	7.67687e-77			MLXIP	9202.55	0.19391	9.36781e-06
RP11-101E13.5	630.144	-0.824967	8.28656e-77			DDIT4	2559.76	-0.545371	9.37338e-06
RNF167	7694.85	-0.502416	8.747e-77			FAM124B	316.701	0.398655	9.52448e-06
MYL6	30165.3	-0.873862	8.98211e-77			UCP2	1611.69	-0.383825	9.68101e-06
REL	353.837	1.44268	9.54126e-77			MAPK10	460.536	0.430279	9.74589e-06
SNORD116-2	12.1308	2.83587	9.78684e-77			TRAF3IP3	371.553	0.34636	1.20408e-05
SUPT4H1	3097.35	-0.445059	1.10382e-76			EXD2	2520.54	0.134993	1.21261e-05
KIAA1109	7506.26	0.619199	1.15015e-76			NOL7	502.578	-0.170819	1.27345e-05
PDPR	4083.12	1.47619	1.15286e-76			PLA2G4A	385.357	0.344284	1.27503e-05
STX4	4238.16	-0.675146	1.20692e-76			MIPEP	3457.88	-0.184752	1.49765e-05
APOOL	840.086	1.71021	1.23104e-76			TXNIP	148698	0.32798	1.55877e-05
ATP5J2	7519.22	-0.837645	1.26799e-76			PRKCE	1696.32	0.202365	1.56911e-05
GSK3B	7730.95	0.636817	1.37396e-76			BMF	595.689	0.327303	1.57609e-05
CST3	32599.6	-0.935138	1.60794e-76			HIBADH	10198.6	-0.195231	1.59472e-05
POLR2F	3244.62	-0.711159	1.62738e-76			SLIT3	3772.68	0.373046	1.6164e-05
RP11-578F21.6	11.8832	2.45025	1.6477e-76			MRPS10	7631.52	-0.14068	1.7616e-05
PICK1	2695.56	-0.594621	1.78973e-76			SLC11A2	3465.64	-0.1378	2.15738e-05
TOMM7	17096.6	-0.747719	1.83065e-76			SNN	6835.39	-0.265885	2.30104e-05
FAM167B	401.993	-1.89189	1.93697e-76			AGPAT4	715.599	0.205409	2.37652e-05
STARD10	3821.84	-1.23516	1.95849e-76			NAPG	5210.39	0.14976	2.67089e-05
RAPGEF2	8194.56	0.713184	1.96295e-76			MCU	1943.02	-0.138109	2.76252e-05
EIF4EBP1	1162.71	-1.20652	2.00862e-76			SLC9B2	607.501	-0.34968	2.87979e-05
MRPS17	2016.64	-0.55646	2.38953e-76			MRPL35	13112	0.160958	3.00839e-05
FAM127A	25010.5	-0.63091	2.5168e-76			OMA1	2220.94	0.240627	3.23457e-05
ARHGAP35	17294.8	0.708213	2.6979e-76			TIMM21	7698.7	-0.18088	3.24617e-05
RP11-536L3.4	15.2431	2.27896	2.76896e-76			SFXN2	419.266	-0.229763	3.25408e-05
RP11-152L20.3	10.4834	2.71994	2.77908e-76			NOX4	476.485	0.496197	3.65899e-05
KATNAL1	5128.79	0.714877	2.95075e-76			ACOT11	5323.27	0.286219	3.84814e-05
AUP1	7087.91	-0.774224	3.34253e-76			PPP1R15A	14496.1	-0.299855	4.46922e-05
BRCA1	966.521	1.16298	3.35317e-76			ABHD6	762.757	-0.226368	4.4868e-05
UXT	2899.52	-0.690298	3.649e-76			TP53	1425.56	-0.187236	4.49985e-05
EIF4G3	7979.05	0.733246	3.96407e-76			NGRN	3536.79	-0.194718	4.61494e-05
RP11-272P10.2	13.0457	1.90107	4.10681e-76			GK	1168.18	0.179482	4.78782e-05
RAD23A	16934.7	-0.542598	4.63407e-76			TCHP	2233.33	0.102835	4.88397e-05
RP11-458F8.2	30.0831	1.93133	4.78523e-76			FBXL4	1978.88	0.158483	5.07366e-05
TNS1	97677.4	1.17412	5.07412e-76			NDUFA5	24021.9	-0.181957	5.1985e-05
GTF3C4	2975.25	0.596692	5.71347e-76			MAPK8IP1	735.017	0.182176	5.33922e-05
C10orf54	8010.98	-1.00064	6.46841e-76			WDR93	12.9884	0.428208	5.48223e-05
MRPS34	4091.04	-0.730317	6.52093e-76			CLPX	7322.94	0.125133	6.23199e-05
MARCH6	16188.3	0.543335	7.17701e-76			TP53AIP1	3.97214	-0.693308	6.50681e-05
POU2F1	2340.41	0.577675	8.10304e-76			HAT1	3961.59	-0.153002	6.97259e-05
RP11-504P24.2	30.9085	1.40403	8.29174e-76			ALAS1	17817.1	-0.177547	7.12362e-05
RNA5SP317	5.36337	2.91695	8.48649e-76			GIMAP8	5994.01	-0.280328	7.29987e-05
MIER1	3242.33	0.485869	8.7056e-76			ACSM3	598.521	0.495623	7.49179e-05
RBPMS2	26587.2	-0.938076	8.80758e-76			NUDT13	810.071	-0.201514	7.62957e-05
AC132872.2	53.5536	1.87761	9.09264e-76			SQSTM1	23016.1	0.195708	8.16517e-05
RP11-58A11.2	8.5991	2.59868	9.38565e-76			TOMM20L	7.78489	0.379351	8.55854e-05
HPCAL1	3194.52	-0.721641	1.18935e-75			DNAJC15	5768.53	-0.166541	9.13246e-05
NDUFA2	4104.89	-0.845084	1.43244e-75			FXN	2005.95	-0.159989	9.23081e-05
C11orf42	11.0083	2.76528	1.47084e-75			SH3BP5	432.359	0.30411	9.24799e-05
GOLGA8M	76.1115	1.71423	1.54948e-75			SLC25A21	52.4334	-0.322606	9.25074e-05
NAALADL2	242.617	0.976175	1.69189e-75			DHODH	1278.47	-0.132787	9.39666e-05
CEL	276.249	-1.78889	1.85648e-75			MAPK9	6587.85	0.101141	9.42229e-05
RP1-56K13.2	4.70197	3.72684	1.85648e-75			IDH3A	13146.8	0.279999	0.000102875
APH1A	7613.75	-0.482452	1.87267e-75			NDUFB5	18439.2	-0.190409	0.000103032
NHSL1	5965.95	0.878999	2.02176e-75			SERAC1	842.365	0.139103	0.000105073
COX8A	14982.3	-0.783244	2.31933e-75			ABCD3	8616.06	0.205868	0.000113987
MBLAC1	175.293	-0.935161	2.40702e-75			ACSS1	21570	-0.254917	0.000115212
MTOR	9276.83	0.602786	2.58985e-75			MRPL53	96.3991	-0.200183	0.000116448
JTB	6812.45	-0.689277	2.6912e-75			PLEC	60513	0.189056	0.000126524
ZNF780A	848.124	0.845404	2.7376e-75			DHX32	5580.12	0.176449	0.000128473
C11orf30	2793.96	0.549564	2.8001e-75			SLC25A11	18245.7	-0.202286	0.000131306
TAF12	2002.48	-0.495514	2.84215e-75			ACSL6	322.344	0.366411	0.000135252
MOSPD3	757.565	-0.636049	2.94827e-75			TIMM8A	1001.41	0.186264	0.00013719
ZNF292	3094.43	0.772664	3.46199e-75			SUCLG2	13703	0.17779	0.000145918
SMC6	3013.95	0.49213	3.50962e-75			OLFM4	52.6992	-0.666503	0.000146112
MPHOSPH9	1996.26	0.775587	3.76072e-75			TIMM23B	527.127	-0.150567	0.000156384
ZHX1	3718.14	0.554604	4.0716e-75			NIPSNAP3B	3499.84	-0.210968	0.000157283
KIAA1143	5692.87	0.615851	4.31725e-75			ARMCX2	4418.64	0.156087	0.000169719
HCG11	1368.25	0.830634	4.55705e-75			DNAJC30	1529.94	-0.169757	0.000184317
C9orf142	1680.14	-0.974814	4.75303e-75			SLC25A41	62.1405	-0.369521	0.000194876
BIRC6	7112.4	0.644451	4.8388e-75			NOA1	2283.86	-0.0993528	0.000203323
Z98881.1	15.4533	1.76053	4.99364e-75			TMEM8B	2872.11	0.168589	0.000215007
CYB561D2	480.905	-0.836695	5.14799e-75			CAPN2	18467.3	-0.103919	0.000222421
CCDC92	8669.97	-0.554965	5.98821e-75			EXOG	4251.24	0.210193	0.000223819
SREBF1	4854.74	-1.38532	6.01835e-75			CYP27A1	1802.88	-0.258911	0.0002521
EFR3B	531.891	1.82214	6.40838e-75			COA5	3416.86	-0.134489	0.000282992
PHYHD1	1648.69	-0.967201	6.86889e-75			C10orf67	83.6935	-0.357183	0.00028516
BMPR2	13072.2	0.611862	6.91518e-75			SLC25A27	2855.7	0.213256	0.000287851
RBM26	5377.7	0.425305	7.22415e-75			NIPSNAP1	2238.43	0.223492	0.000289833
CMTM8	599.169	-0.852264	7.33672e-75			DHFR	1205.21	-0.316321	0.000294241
CTD-2353F22.1	56.023	2.73525	8.30566e-75			STARD13	5472.18	0.221952	0.000295197
AKAP8L	6266.55	-0.579797	8.92716e-75			SLC25A29	3691.6	0.19691	0.000301275
C15orf38	1276.21	1.02483	9.60241e-75			ISCA1	8260.96	-0.129802	0.000301655
RP11-458I7.1	13.8065	2.48081	1.13443e-74			HIF3A	11681.2	-0.333048	0.000331161
RP11-1023L17.2	18.12	2.24948	1.22159e-74			BDNF	1657.36	0.590824	0.000344833
SBNO1	4551.93	0.760126	1.24291e-74			PDSS2	2857	0.126775	0.00034581
HSPB2	92.1982	-1.59697	1.29312e-74			CHCHD2P9	55.0844	-0.517412	0.000354994
AC004447.2	660.944	-0.726657	1.39046e-74			CASP9	2102.24	-0.157401	0.000364165
OCIAD2	1012.26	-0.956675	1.41016e-74			UBC	146544	-0.294404	0.000394151
WWC2	5106.56	0.954838	1.44091e-74			ACSL1	41881.8	0.244304	0.000402746
PBRM1	5756.12	0.644299	1.46691e-74			PECR	360.95	-0.266103	0.000431192
ADRBK2	1729.12	0.977791	1.61779e-74			SFXN1	3319.65	0.101406	0.000449839
RPL12	25460.2	-0.793114	1.67223e-74			PPTC7	18490.2	0.198868	0.000481102
NR2F6	4318.16	-0.856409	1.69796e-74			PMAIP1	90.2548	-0.498691	0.000481957
MID1IP1	4395.03	-1.64917	1.78259e-74			LYN	1141.12	-0.254988	0.000541513
CAND1	5302.2	0.514242	1.83031e-74			MRPS35	7644.22	-0.114885	0.000549014
OIP5-AS1	18123.2	0.807342	1.92731e-74			CYB5B	5136.52	-0.0798269	0.000579272
MRPS26	4043.42	-0.763688	1.92767e-74			GZMB	73.2183	-0.504027	0.000587466
SLC25A37	3754.05	0.626131	2.00443e-74			MRPL44	3827.36	-0.129799	0.000606996
LMBRD2	2756.91	0.769163	2.03158e-74			GABARAPL1	49385.8	-0.223928	0.000610766
NUDT8	2404.78	-1.50109	2.09762e-74			ARMC10	2781.22	0.0889428	0.000624004
CTA-941F9.9	12.7714	2.72207	2.28009e-74			CPT2	3405.74	0.240219	0.000629882
CEP170	3578.91	0.705614	2.2901e-74			ACADL	179.455	0.32803	0.000650445
KIAA0355	5401.01	0.630663	2.53351e-74			ARMCX1	4940.63	0.157312	0.000680769
C19orf69	128.041	2.29959	2.53883e-74			LDHB	196989	-0.179714	0.000710734
TESK1	2723.46	-0.654731	2.55896e-74			TDH	14.8524	-0.397825	0.000726869
ARGFXP2	9.56909	2.44305	2.75791e-74			ARMC1	4270.99	0.10125	0.00073712
SEC61G	4116.47	-0.742093	2.77412e-74			NSUN4	2229.71	0.113813	0.00073864
CNTRL	1239.01	0.632081	3.13941e-74			SOX4	1626.56	0.319893	0.000768936
RPS21	9736.46	-0.866812	3.33662e-74			COQ5	4210.37	-0.16679	0.000770316
ANKRD26P4	13.1567	2.29055	3.45777e-74			OXCT2	122.442	-0.503061	0.000773286
PRDX6	30835.4	-0.905137	3.52546e-74			ACP6	1361.75	-0.217498	0.000776545
HNRNPA3P9	57.3757	1.73447	3.61664e-74			UBIAD1	1790.25	-0.122297	0.000810251
KRT8P46	36.2182	2.59126	3.83065e-74			SESN2	846.613	-0.244669	0.000975698
MOB2	3652.45	-0.584198	3.90054e-74			ABCG1	2171.93	-0.261414	0.0010201
BX322557.10	172.984	1.63487	3.90397e-74			LDHAL6B	5.84462	0.460309	0.00106603
MRPS21	5538.4	-0.65993	4.37876e-74			RARS2	2870.81	0.0793601	0.00110495
SNRNP35	2838.88	-0.658691	4.67833e-74			NSUN2	6577.99	-0.113492	0.0011146
TNRC6B	6608.35	0.755613	5.51871e-74			SLC25A16	2447.86	-0.0891564	0.00116544
RP11-337C18.9	172.666	1.26879	6.86331e-74			BCL2A1	89.6659	-0.651766	0.00117606
RPL38	20877	-0.772298	7.19219e-74			SLC25A2	1.87188	-0.865616	0.00120991
CCND1	15501.2	0.932006	7.86345e-74			MOAP1	9869.66	0.130187	0.00121361
RP11-54D18.4	101.566	0.799201	8.65163e-74			FBXO7	5830.85	-0.075536	0.00133717
CTD-2245F17.3	50.8244	1.5334	8.70298e-74			IVD	15006.6	0.12286	0.00140873
APOPT1	1496.59	-0.705975	1.06011e-73			ACO1	11080.8	0.117012	0.00153138
GABRB1	165.223	1.60052	1.06826e-73			AIM2	18.8311	0.486728	0.00167595
CSRNP3	736.73	1.18389	1.07069e-73			DYNLL1	7408.3	-0.210104	0.00168206
TUSC1	1190.17	-0.778835	1.07069e-73			RTN4IP1	1829.78	-0.178514	0.00172827
PTRHD1	683.054	-0.794519	1.11136e-73			HMGCS2	2788.34	-0.804314	0.00184453
COX6C	38866	-0.841415	1.14677e-73			MPC1	31671.4	-0.184862	0.00196229
APEX1	7142.13	-0.645625	1.18547e-73			FATE1	46.5718	-0.431017	0.00208128
WHSC1	6795.35	0.485149	1.20301e-73			GBF1	12737.5	0.112535	0.00210877
MRPL48	1913.76	-0.738014	1.21564e-73			LARS2	3282.92	0.117398	0.00214373
BRI3	7230.46	-0.692736	1.25126e-73			C2orf69	1648.1	0.104108	0.00215704
COX6A1	1497.83	-0.894394	1.30266e-73			SORD	1296.43	-0.155758	0.00223169
PSMC5	9610.08	-0.55815	1.50459e-73			FKBP4	7136.77	-0.199826	0.00228137
C4orf36	1494.6	1.02236	1.62054e-73			COX8C	16.4855	-0.304786	0.00277336
ZNF501	450.891	0.945824	1.72828e-73			SLC25A48	25.1777	-0.729721	0.00294859
TCF12	5433.3	0.564443	1.90444e-73			FKBP10	3251.26	-0.270885	0.00307163
WDR35	1518.38	0.615732	1.95828e-73			COX7A2L	7939.02	-0.10117	0.003226
NDUFB8	8725.6	-0.756475	2.08161e-73			MRPL42	3251.76	-0.0907888	0.00352551
RP11-20I23.6	37.0603	1.20591	2.26584e-73			ADH5	19583.3	0.137875	0.00357497
PTPN21	7546.86	0.759392	2.31057e-73			MCCC2	18608.2	-0.132244	0.0035977
PALM2-AKAP2	16.5163	2.32156	2.37496e-73			ETFDH	21266.6	-0.171306	0.00365359
GTPBP6	4500.17	-0.792849	2.58748e-73			TFAP2C	22.5798	-0.325339	0.0037609
BCL7B	7263.3	-0.572924	2.58763e-73			PNPLA4	2926.33	-0.143082	0.00389205
TXN	4006.1	-0.78756	2.59982e-73			ATPAF1	24158	-0.10797	0.00397111
CCBL1	1503.98	-0.750289	2.83356e-73			FAM210B	10002.4	-0.126502	0.00402962
AKAP6	32446.8	1.12084	3.12405e-73			PHYH	16223.4	-0.144014	0.00409947
DPM3	970.983	-0.891338	3.23283e-73			ABCC8	730.097	0.35659	0.00410951
TIMM44	6895.33	-0.575622	3.45392e-73			STXBP1	5233.69	0.0959924	0.0041797
TRMT61A	1098.47	-1.00411	3.57243e-73			ATG13	6534.3	0.0659359	0.00424658
ARHGAP42	1259.11	1.0576	3.82594e-73			TUSC3	6274.38	-0.116277	0.00464978
SNHG7	1969.71	-1.01624	4.06743e-73			P2RY12	72.5981	0.365029	0.00480734
SEC24B	5000.56	0.518986	4.24622e-73			OTC	3.11731	-0.708934	0.00493254
COPS6	8723.13	-0.491422	4.36051e-73			SLC25A6	19303	-0.105338	0.00529797
NDUFB10	23283.4	-0.89158	4.82392e-73			NLN	1711.38	0.167897	0.00530233
SUMO3	8846.39	-0.458703	5.10769e-73			BCL2L13	10292.5	-0.116704	0.00563232
TPP2	5482.99	0.424986	5.38102e-73			ALDH7A1	5612.47	0.13076	0.00631819
ZNRF1	2578.84	-0.704367	5.59353e-73			NOC3L	1366.75	0.137537	0.00645783
CTD-3154N5.1	6.3293	3.31842	5.87837e-73			RALA	4061.86	-0.103013	0.00648867
POLR2E	8558.37	-0.561956	6.6512e-73			SPNS1	134.184	0.151993	0.00655801
AC007969.5	951.801	-0.960554	6.73374e-73			SIRT5	6915.63	0.148913	0.00675638
DUSP13	1468.35	-1.42093	6.79829e-73			MLYCD	13288.4	0.167676	0.00690836
RP5-1085F17.3	572.934	-1.45037	7.35507e-73			CASQ1	6445.71	-0.289538	0.00719035
RP11-440L14.1	182.35	1.13973	9.1525e-73			PLA2G4B	69.9938	0.278266	0.0074808
FAM89B	369.754	-1.04937	9.48036e-73			HSDL1	4340.05	-0.147182	0.0075589
RP11-408A13.1	14.0597	2.352	9.49687e-73			ECHDC2	16808.9	-0.13207	0.00779812
RP11-504G3.4	32.8886	1.82013	1.03361e-72			HJURP	37.8626	-0.51302	0.00782093
S100A16	4736.92	-1.07495	1.12561e-72			RGS2	2716.13	-0.325454	0.00787938
SMIM12	3996.31	-0.767931	1.1369e-72			HSPA9	54909	-0.107944	0.00794922
RP11-529F4.1	84.3066	1.0109	1.19569e-72			MTRF1L	3793.28	-0.0918144	0.0080159
CEP170P1	74.8193	1.50619	1.23432e-72			SAMM50	6443.96	-0.101362	0.00813892
RP3-514A23.2	14.7191	2.16377	1.32741e-72			VAMP1	1167.3	-0.154134	0.00827641
CREB1	3929.23	0.616139	1.50025e-72			BDH1	7786.1	-0.201562	0.00878562
IPO8	4430.55	0.493598	1.66297e-72			SMURF1	2853.37	0.102827	0.00965391
RPL37A	44523.6	-0.823151	1.69795e-72			FADS1	5030.62	-0.175459	0.00989422
OPA1	19068.5	0.747701	1.7467e-72			MTPAP	2359.01	-0.0663413	0.00998552
WDPCP	1240.38	0.74501	1.77471e-72			HSPD1	25322	-0.181801	0.010073
NFKBIB	2308.75	-0.804508	1.81836e-72			FAM72A	27.8531	-0.253861	0.010208
CDKN2D	1092.09	-1.04487	1.8851e-72			SYNE2	21927.1	0.146414	0.0106959
PIM3	6212.19	-0.991169	2.09144e-72			FLVCR1	562.131	0.114852	0.0110488
POGZ	9174.87	0.539318	2.23067e-72			MTO1	2339.78	-0.0695223	0.0113371
PPP1R16A	4812.92	-1.23691	2.27348e-72			ULK1	10585.6	-0.121245	0.0117051
FCHO2	3079.15	0.518856	2.30431e-72			VDAC3	29884.1	-0.108217	0.0120194
CTB-178M22.1	99.1982	-4.04524	2.41113e-72			HOGA1	1614.13	-0.284179	0.0120626
GOLGA8N	82.7053	1.65639	2.49203e-72			PARP9	3734.18	-0.167001	0.0122097
ALG13-AS1	9.32633	2.25179	2.61599e-72			NDFIP2	4222.94	0.100863	0.0123105
PUM2	12085.3	0.524364	3.06848e-72			GOT2	63092.4	-0.11247	0.0123438
ARL5B-AS1	64.5269	1.47322	3.07228e-72			IRGM	2.5959	-0.516071	0.0127334
AHR	4298	0.74846	3.11416e-72			RAB11FIP5	4797.82	-0.15518	0.0132747
SNRPF	1829.26	-0.81553	3.20581e-72			PIF1	168.531	-0.186149	0.0134599
VPS9D1	1918.1	-0.798127	3.31901e-72			CPT1C	370.004	-0.195845	0.0136951
PGAP1	1641.64	0.821001	3.37199e-72			NACC2	8198.76	-0.120292	0.0138544
RP11-840I19.3	14.7275	2.08315	3.41921e-72			ABHD5	2441.73	-0.235119	0.0142674
MFSD3	1945.99	-0.990747	3.55491e-72			SLC25A24	2492.93	0.107957	0.0144129
MTND4P26	15.2112	1.95759	3.69931e-72			ARG2	259.6	-0.39583	0.0147906
MRPL32	6116.31	-0.576556	3.74636e-72			SDHD	23465.8	-0.106927	0.0151995
CYC1	39190.9	-0.776117	3.78036e-72			MCCD1	0.420955	1.18789	0.0154637
SORBS1	140679	0.983347	3.95569e-72			CASP1	1080.06	-0.145186	0.0155386
RSAD1	7002.14	-0.613569	4.00661e-72			BRINP3	147.417	-0.557726	0.0156903
RP11-157P1.4	227.134	-1.07273	4.21539e-72			ABCB10	2271.35	-0.0755193	0.0170558
TRNAU1AP	1400.75	-0.505595	5.35995e-72			COX11	4811.68	0.077804	0.0174538
TRIP12	17817.2	0.627854	5.52374e-72			MTIF2	6426.97	0.0946058	0.0175127
ADCK4	2936.85	-0.609523	6.11387e-72			UBB	28343.3	0.116389	0.0177597
CHDH	932.979	-1.90737	6.32442e-72			OPA3	5661.47	-0.0810689	0.0183405
SETBP1	1187.68	0.899751	6.35455e-72			ACSF3	2152.65	-0.0763048	0.0189022
EIF3A	31174.5	0.767002	6.46681e-72			CREB3L4	534.975	-0.118482	0.0194207
UBTD1	2328.44	-0.851854	6.49775e-72			RNASET2	1067.19	-0.14035	0.0200593
RP11-645C24.2	110.019	1.57513	6.6561e-72			ACSM2B	4.53918	-0.462652	0.0207709
NUDT22	2369.51	-0.588091	7.85677e-72			LRRC10	5964.42	-0.268385	0.0214956
GIT2	2552.89	0.845524	8.40099e-72			UQCRC2	83017.2	-0.103011	0.0218491
FAM178A	4515.03	0.650223	8.76471e-72			PI4KB	6762.92	-0.0864383	0.0240569
STX17	1579.48	0.656015	1.11816e-71			DCAF8	23318.3	0.0745474	0.0244795
SHFM1	6293.02	-0.715607	1.19342e-71			SUOX	4875.52	-0.106055	0.024816
WDR5	3440.86	-0.451107	1.2326e-71			FASTKD3	634.086	-0.0695368	0.0254016
YLPM1	6690.6	0.559994	1.28343e-71			STARD7	31530.6	-0.152213	0.0254627
MCRS1	9284.3	-0.583372	1.30607e-71			AKR1B15	3.14295	-0.593924	0.0255361
DNAJB12	4889.77	-0.423173	1.40907e-71			SPATA7	702.599	0.0985119	0.0260579
LSM10	2851.16	-0.784598	1.49951e-71			CLIC4	67185.2	0.136469	0.0262026
ZNF337	237.033	0.857296	1.64491e-71			SLC25A32	2010.2	-0.0821621	0.026209
RP11-380G5.3	12.9542	2.09616	1.75375e-71			GRPEL2	2122.52	-0.109871	0.0272328
PDAP1	10278.9	-0.470334	1.78103e-71			PDK2	9967.38	-0.117179	0.0284118
GPATCH2L	4073.97	0.598099	1.82868e-71			IFIH1	1240.24	0.158819	0.0285746
CYP2A6	26.3959	2.01295	1.96435e-71			TRAP1	5498.82	-0.0853491	0.0288464
TSSK4	192.484	1.83758	2.18157e-71			ACSM2A	2.05488	-0.579421	0.0289617
POLR2L	9672.96	-0.845264	2.26138e-71			CAMK2A	2324.54	-0.134305	0.029351
TMEM70	3703.25	-1.14514	2.30672e-71			ASB9	162.472	-0.318659	0.029462
RP11-864I4.3	6.58454	2.42693	2.35486e-71			ENOSF1	5092.1	0.146898	0.0314812
UFL1	5648.47	0.608598	2.67366e-71			TRIM31	6.07804	0.344251	0.0321632
FNIP1	3861.04	0.74274	2.73715e-71			KANK2	39935.4	-0.0968829	0.0342536
WBSCR22	7129.04	-0.471056	2.8056e-71			GLYATL1	4.40121	0.355509	0.0343315
DUSP23	833.4	-1.1048	2.90621e-71			TPPP	2485.52	0.186732	0.0347356
MON2	4056.91	0.403069	3.60928e-71			LPIN1	7847.25	0.124735	0.0369966
PURA	1689.68	0.541078	3.81876e-71			ADAP2	602.004	-0.150999	0.0370769
Metazoa_SRP	14.7206	1.97042	4.07998e-71			ALDH18A1	2110.57	0.107321	0.0375452
ARFIP2	2437.45	-0.598552	4.12132e-71			ESR2	155.792	0.168176	0.0391608
TIMM10	1974.21	-0.78907	4.27313e-71			DLD	40661.5	0.0918272	0.039809
TRAPPC2P1	559.033	-0.898591	4.41073e-71			TXNRD1	15380.3	-0.186641	0.0402152
IGSF23	50.8811	-4.19578	4.41718e-71			PC	1134.53	-0.156238	0.0413534
RP11-141O15.1	156.449	-1.33429	4.41829e-71			S1PR4	74.0211	-0.223989	0.0423578
NOP10	4189.09	-0.905641	4.48615e-71			PAM16	345.682	0.0985806	0.0424688
ZNF511	1571.32	-0.791917	4.52655e-71			DNAJA1	12684.5	0.171072	0.0425016
GADD45GIP1	5615.42	-0.883656	4.63585e-71			BNIP3	12972.8	0.117729	0.0432504
MRPS2	3384.62	-0.579315	5.15383e-71			BPHL	1179.23	-0.0789746	0.0451184
ARPC5L	5074.22	-0.80383	5.37041e-71			NUDT6	540.719	0.1063	0.0498869
RANP4	186.056	1.39655	7.21828e-71			DNAJC11	6112.81	0.0786707	0.0505392
IMP3	2805.73	-0.566513	7.43562e-71			SLC25A20	7407.42	-0.128554	0.0507274
PSMA4	8212.28	-0.511793	1.02301e-70			CCDC90B	2698.44	-0.0631395	0.0512421
PPA1	8437	-0.708953	1.10244e-70			ALDH1B1	2953.73	-0.146442	0.0516088
SMIM6	5.24586	2.89548	1.10593e-70			MXD1	1291.7	0.148967	0.051677
DPY30	1789.38	-0.568069	1.10758e-70			ABL1	7417.88	-0.0912172	0.0531228
SP4	1116.76	0.770877	1.1257e-70			AUH	4638.76	-0.0805267	0.0539259
PPM1G	6203.61	-0.570182	1.18643e-70			CIDEA	179.49	0.464837	0.0542425
MIR3145	3.45518	4.05575	1.23359e-70			BBOX1	3.12776	0.448039	0.055944
EID2	1279.84	-0.48969	1.24214e-70			EYA2	143.862	0.202166	0.0561321
SLC35G6	7.10233	2.65417	1.34016e-70			DDX1	20717.6	0.0725717	0.0575826
EPG5	5322.52	0.718018	1.3668e-70			HIBCH	3089.41	-0.0930478	0.0580312
GOLGA8K	23.6716	1.67363	1.49637e-70			BCL2L10	2.10998	-0.497981	0.0583632
SCAMP3	5982.59	-0.483047	1.64023e-70			STPG1	549.259	-0.0862688	0.0588011
NRM	587.92	-0.86438	1.77234e-70			CA5A	0.963656	-0.675376	0.0652524
DYNC1LI2	11613.7	0.881743	1.83354e-70			RAC2	201.912	-0.23175	0.0674214
GSK3A	4626.78	-0.464134	1.8475e-70			PITRM1	11345.2	0.0629703	0.0674887
HSD17B10	5293.03	-0.577606	1.97778e-70			ANXA1	8123.76	-0.132521	0.0679049
MAP4	158918	0.876903	1.98114e-70			MRPS22	4803.85	-0.0663226	0.0706135
MED12	4235.02	0.560489	2.05527e-70			SCP2	13936.8	0.0679031	0.0716679
THSD4	23574.3	1.05326	2.13258e-70			NARS2	1845.26	-0.0727903	0.0718162
COX5A	52024.3	-0.795825	2.18208e-70			DLAT	19902.1	0.0867973	0.0736738
CCSAP	778.582	0.719006	2.23492e-70			SLC44A2	14402.7	-0.0619967	0.0739337
RNF130	5493.88	-0.496681	2.38669e-70			PARG	1501.58	0.0598636	0.0751948
EIF4BP6	838.63	0.767768	2.38669e-70			SLC25A33	1054.51	-0.119033	0.075354
CNNM2	904.253	0.707008	2.48932e-70			SLC27A1	7315.28	-0.116496	0.0755118
ZNF322	472.082	1.02836	2.4966e-70			PARS2	514.494	-0.092478	0.0783791
ZFP30	829.482	0.689029	2.63722e-70			ABCE1	5109.6	-0.101088	0.0785812
PCF11	3848.21	0.614366	2.70866e-70			HSD3B1	0.442114	0.937968	0.0789098
LCA5	536.595	0.801774	2.86097e-70			GLYAT	16.9237	0.471955	0.0810857
TMEM141	1300.58	-0.869075	3.12662e-70			GSR	5548.59	0.057622	0.0816852
LSM4	4854.98	-0.600504	3.13328e-70			ACAD8	6004.07	-0.058475	0.0823885
SLC2A8	1761.76	-0.618003	3.22785e-70			GLYATL2	32.1539	0.197791	0.0909138
PQBP1	3660.97	-0.722493	3.48455e-70			STAR	11.0722	-0.268279	0.0945324
BTBD6	4431.39	-0.638395	3.58908e-70			MIEF1	4031.58	0.0684553	0.0962274
ZNF14	649.728	0.576215	3.73499e-70			WDR81	2228.31	-0.0861183	0.096679
CHD5	95.8944	2.46425	3.83519e-70			KRAS	2654.41	0.0739416	0.0978202
PSMG3	863.511	-0.74037	3.96219e-70			MARS2	867.585	0.112554	0.0988533
MIS18BP1	1093.13	0.762811	4.4396e-70			SLC8A3	15.4085	-0.281875	0.105135
CREB3	2843.99	-0.662116	4.53428e-70			TFAM	3264.92	0.0602282	0.113414
C1orf122	2803.71	-0.803906	4.64248e-70			SNPH	1983.47	-0.120645	0.113707
RP3-462E2.3	71.773	1.70243	4.67857e-70			RSAD2	1573.21	0.187819	0.115812
WDR47	2564.32	0.551789	4.76614e-70			RAD51	56.6934	-0.171982	0.119811
THUMPD1	3575.64	0.389553	5.08995e-70			MRPL30	1.83759	0.300965	0.12187
PHF5A	1307.44	-0.568411	5.09012e-70			OAT	5109.08	0.0455641	0.122702
RNU6-828P	5.41276	2.74755	5.14685e-70			AGK	4541.22	-0.0477839	0.125677
RP11-598P20.3	42.0294	2.42067	5.33829e-70			HAP1	15.0129	-0.20208	0.127531
RP5-1142J19.2	10.0675	2.49633	5.49737e-70			COX6B2	5.57426	-0.255917	0.128474
RP11-638I2.2	7.21957	2.35246	5.74445e-70			PGS1	2469.97	-0.0446572	0.136563
CDC34	6136.15	-0.654061	6.24222e-70			GHITM	62382.3	-0.0579331	0.139412
NDUFS6	12627.8	-0.845035	6.36426e-70			TRMT10A	468.438	-0.0676191	0.140059
RP11-342K6.2	75.8943	1.0246	6.5239e-70			TFAP4	396.735	-0.0967173	0.141835
KIAA1033	4461.61	0.641101	7.3964e-70			COQ10B	4487.31	-0.055181	0.143717
CSTB	6837.72	-0.632204	7.88656e-70			HSP90AA1	135052	-0.156425	0.144551
PTPN14	6892.01	0.996093	8.32788e-70			SOD2	88874	0.0736826	0.153033
MAP9	1362.64	0.798873	8.77216e-70			PCK1	240.699	0.505304	0.15492
NR3C1	7800.83	0.79879	8.9191e-70			OGG1	1210.57	-0.0447514	0.160212
FAM208A	4228.41	0.443554	9.23345e-70			CRY1	2547.25	-0.10701	0.163902
CMC2	3840.3	-0.701551	9.2408e-70			PCCA	4759.52	-0.0617832	0.171098
ZNF414	815.409	-0.714952	9.50849e-70			BECN1	5819.89	0.0615907	0.177625
RP11-474D14.2	19.8513	2.53732	9.82237e-70			NLRP5	0.617945	0.916121	0.180764
ZNF587	2206.74	0.764716	9.89538e-70			NDUFA13	197.74	-0.0970515	0.181999
ZNF557	407.755	0.698259	1.07155e-69			MAPK8	2916.37	0.0543642	0.184126
RB1	5335.99	0.544306	1.09702e-69			CYP24A1	1.11086	0.604622	0.18675
RASSF7	343.79	-1.26023	1.11181e-69			SLC9A1	4403.07	0.0899613	0.197723
TSR3	3721.3	-0.64798	1.12946e-69			ACADM	36173.7	0.0777251	0.198315
DCTN3	5579.1	-0.498465	1.17375e-69			RHOT1	5573.09	-0.0572475	0.20512
ZBTB34	1168.53	0.530499	1.20051e-69			METTL9	5894.17	-0.0377216	0.206527
CEP104	3287.5	0.592895	1.4992e-69			ALDH4A1	3555.39	-0.0606947	0.21363
CTD-2622I13.3	30.8623	1.51978	1.66077e-69			MGARP	72.6498	0.125524	0.213969
NXPE2	13.3141	2.35612	1.745e-69			RAB40AL	1.51005	-0.332302	0.217171
MED13	5262.02	0.617637	1.80247e-69			ADAM28	241.96	0.130156	0.222355
RP11-3J10.4	209.945	1.29494	1.93084e-69			HKDC1	4.40182	0.274673	0.223723
TAB3	3051.3	0.535168	1.95081e-69			TARS2	4407.05	0.0455278	0.230117
ZNF787	2476.88	-0.796265	1.95824e-69			HIGD2B	0.528595	-0.588737	0.230866
SMAD9-AS1	18.3684	1.75939	1.98541e-69			KLK6	0.423454	0.640777	0.232029
COMMD4	2635.17	-0.653471	2.0245e-69			NLRX1	4353.72	-0.0620619	0.233849
FUOM	297.949	-1.21361	2.24179e-69			ATP2A1	102.725	0.0879335	0.233958
EFR3A	9495.24	0.719397	2.24543e-69			HADHA	67251.5	-0.0617557	0.238836
CTD-3065B20.3	10.6847	1.76088	2.25469e-69			HSPA5	68508.8	-0.112543	0.244974
RP11-413M3.4	13.5663	2.39075	2.36159e-69			PHYKPL	5201.36	-0.0319818	0.245609
MRPS31P5	83.8242	1.48183	2.36978e-69			DCPS	852.001	-0.0455981	0.247212
UBE2J2	3330.02	-0.569329	2.42359e-69			ME1	3039.18	-0.0608761	0.24759
TRIM47	1781.63	-1.13006	2.70431e-69			ABHD11	2487.59	-0.0594734	0.248831
FGFR4	161.834	-1.91324	2.73641e-69			NAT8L	151.536	0.182276	0.251177
HEXDC	1992.84	-0.821821	2.78881e-69			MTHFD2L	1394.02	-0.0478645	0.264428
METTL16	3256.21	0.470187	2.83018e-69			SLC25A12	18109.2	-0.0597194	0.266899
IKBKAP	7040.9	0.622563	2.91592e-69			AKT1	14417.8	-0.0374252	0.273257
DCXR	7969.47	-0.903755	2.94305e-69			MRPS27	10782	-0.0376594	0.2768
RNU7-57P	3.98963	3.81806	3.14029e-69			CDC25C	10.4675	0.235187	0.278329
RP11-572P18.1	3929.69	-0.870557	3.42853e-69			ACSS3	3441.8	0.0468549	0.28237
PTRH2	895.104	-0.851338	3.50755e-69			IFIT3	2716.04	-0.124677	0.283767
DENND4C	3675.1	0.563256	3.59148e-69			CLU	21020.1	0.085182	0.28445
SIGIRR	2014.73	-0.918559	3.63111e-69			PERP	15267.1	0.0429949	0.293848
RPUSD3	2560.31	-0.619173	4.06467e-69			DDX21	7125.92	-0.104188	0.300053
ZNF562	2097.9	0.564945	4.20915e-69			RAB11FIP3	6355.58	-0.0357773	0.300749
TMEM208	1005.94	-0.839555	4.2399e-69			KMO	18.2828	0.155316	0.319264
EMC9	672.257	-0.697955	4.98519e-69			SLC25A34	1676.88	-0.122966	0.321185
AKT1S1	4387.49	-0.501773	5.12327e-69			SH3GLB1	21514.4	-0.0535547	0.32578
RGS7BP	278.09	1.84525	5.17311e-69			PRODH2	0.339229	0.774955	0.329846
MRPL51	8553.88	-0.635101	5.71369e-69			MIEF2	3377.5	0.0576225	0.331669
CICP17	8.40673	1.92194	6.20996e-69			HCCS	5340.28	-0.0389175	0.336016
FAM213B	839.662	-0.733336	6.33279e-69			CYB5R1	20022.2	0.0454829	0.34148
SIRT6	1124.28	-0.614674	6.33279e-69			NMT1	9651.14	-0.0297781	0.342852
C9orf69	2402.64	-0.652886	6.76821e-69			MAOB	19258.6	0.0545992	0.34466
PRMT1	10883.1	-0.573129	7.38728e-69			ELK3	4942.37	-0.0500612	0.347143
KXD1	2967.52	-0.489886	7.5476e-69			STYXL1	1098.66	-0.0766016	0.347925
GNB2	10112.4	-0.58835	7.56637e-69			AK3	21144.5	0.0454367	0.355076
RP3-467K16.7	9.11055	3.7315	8.09269e-69			MMP2	20914.1	0.0796479	0.356205
OST4	7706.72	-0.534932	9.15834e-69			JARID2	2424.08	0.0586287	0.358332
RP11-439E19.10	182.643	1.25676	9.20974e-69			BLID	0.404748	-0.555378	0.363173
PPP1R35	411.674	-0.985299	9.20974e-69			SLC25A5	12457.1	0.0522776	0.368508
SGSM3	6099.01	-0.488733	1.00873e-68			HSP90B2P	42.6693	-0.0779211	0.374468
EXOSC5	977.362	-0.794164	1.04172e-68			MCL1	32442.5	0.0550587	0.378598
LIN54	1094.34	0.542076	1.11651e-68			ABHD10	4714.96	0.0509669	0.379367
SNX29P2	1836.6	1.35877	1.25068e-68			GTPBP8	1637.15	-0.0391281	0.388406
UTRN	10898.9	0.665714	1.46103e-68			TERT	0.331335	0.587948	0.392035
AC020907.2	142.645	1.82431	1.48744e-68			COQ7	3421.55	0.0326331	0.393343
RP11-1007O24.3	73.4004	0.951487	1.85361e-68			DGAT2	1237.98	0.125493	0.397326
B3GALNT2	1553.14	1.16353	1.88462e-68			PNPT1	4130.75	0.0291956	0.40126
PCDHGB3	200.231	1.68097	1.88999e-68			NCSTN	10970.9	-0.0242181	0.406849
GPAA1	8001.5	-0.525605	1.98321e-68			DMGDH	228.143	0.0886849	0.407513
EBLN2	100.984	1.80514	2.02275e-68			HK1	38484.7	-0.0405571	0.409053
HIVEP1	2023.91	0.74258	2.11954e-68			HK2	4124.86	-0.10791	0.409057
PMVK	3988.69	-0.742482	2.14264e-68			OSGEPL1	1129.77	-0.0514	0.410249
RP11-372E1.7	25.8093	2.26715	2.14623e-68			HMOX1	902.818	-0.140844	0.411162
RP5-956O18.2	8.35154	2.55936	2.4473e-68			SPATA19	4.32831	0.148987	0.413399
CHCHD10	26770.5	-0.96908	2.48563e-68			CALM1	57353.5	0.0280211	0.414962
C19orf52	1197.63	-0.492809	2.5203e-68			BCKDHB	3793.36	0.0530014	0.417116
ERI2	964.27	0.930251	3.17453e-68			PDK4	163300	0.159296	0.421788
PEX1	3761.16	0.654021	3.2697e-68			TRNT1	1484.01	0.0334407	0.426715
RP11-894P9.1	634.737	1.10249	3.3594e-68			TXNRD3	369.777	-0.0351358	0.42907
KIAA2018	2758.15	0.643351	3.38586e-68			LGALS12	175.798	0.226876	0.434551
VPS4A	7033.71	-0.550459	3.42718e-68			ABCB7	4362.88	0.0273872	0.434767
RP5-837J1.2	103.164	1.3232	3.5135e-68			PI4K2A	3908.76	-0.0464135	0.435548
ACER2	414.236	1.66756	3.62641e-68			PPP3CA	3152	-0.0417129	0.442629
SNORD64	21.9223	2.10652	3.85095e-68			PLA2G4C	4008.5	0.0462148	0.4482
EP300	7188.42	0.710503	3.93989e-68			MPC1L	0.281253	-0.449501	0.454638
TRIM44	4467.49	1.56945	4.08411e-68			AGTPBP1	4855.03	0.041038	0.475326
FADS3	12712.2	-1.20623	4.13803e-68			AKAP1	24355	0.0471276	0.475578
STOML2	9500.07	-0.521887	4.44009e-68			DLGAP5	27.46	0.15729	0.483347
CCDC141	17112	1.37967	5.56518e-68			TRIM14	443.567	0.0713329	0.485942
ZNF37A	2553.78	0.482227	5.58035e-68			PPP2CA	17572.6	-0.029886	0.488548
EPN1	17092.4	-0.790709	5.66232e-68			BCL2L2	8003.23	0.0228696	0.490277
RALGAPB	6682.98	0.527183	6.22164e-68			MRPL19	3747	0.0304314	0.493535
FAM160A1	738.224	1.56039	6.39912e-68			CDK1	169.279	0.0856024	0.497544
PCSK5	1430.16	0.852465	6.59665e-68			CHCHD3	16199.3	0.0288664	0.510486
ZNF320	2956.78	0.643253	7.4521e-68			CBR4	3961.57	0.0269423	0.511303
ST8SIA6	447.588	1.41124	9.10165e-68			HSP90AB1	142715	-0.0447054	0.51304
ANAPC15	581.938	-0.556113	9.15655e-68			ADCY10	52.5374	0.0713365	0.517885
MOGS	3794.44	-0.599706	1.07068e-67			IFI6	3409.02	-0.0777277	0.518643
NDUFB9	23695.1	-0.826099	1.10044e-67			LIAS	2071.8	0.038785	0.518864
EXOC2	2915.08	0.535256	1.1409e-67			BCAT1	628.587	-0.0768171	0.5324
ASPSCR1	3856.4	-0.819637	1.20399e-67			PYROXD2	1921.48	-0.0453496	0.53409
SRP19	745.011	-0.637418	1.20573e-67			PNPLA8	6634.16	-0.0416344	0.535557
PRKDC	10562.2	0.713495	1.3939e-67			PDHX	15052.3	0.0276985	0.537231
CAMKMT	383.768	-0.615862	1.39836e-67			DNAJC5	9045.03	-0.0193494	0.54714
UROD	6164.06	-0.548879	1.41678e-67			PLA2G6	1901.57	-0.0342336	0.56046
NSUN5	1747.24	-0.613491	1.61243e-67			COX18	2296.39	0.0246706	0.570032
TBCEL	2839.72	0.601147	1.81437e-67			SDS	45.46	-0.120761	0.57129
ELP5	3304.74	-0.618102	1.81631e-67			HARS2	4511.13	0.016591	0.58384
BLOC1S4	692.342	-0.563363	1.81654e-67			LIG1	608.216	0.0309172	0.584336
RP11-574K11.28	44.647	1.20749	1.85957e-67			FEM1A	213.445	0.0519519	0.590524
ORAI1	969.996	-0.74127	1.94931e-67			BCO2	7938.87	-0.0447815	0.598697
C7orf55	243.307	-1.09089	2.25082e-67			TAT	0.777546	0.192091	0.609498
C14orf166	14392.3	-0.476965	2.26747e-67			SP140	94.7139	-0.0649916	0.610608
ALDH16A1	1186.77	-0.783316	2.34792e-67			TEX10	2072.51	0.0148136	0.621232
WHSC1L1	4841.98	0.46261	2.37448e-67			CYP1B1	6915.81	-0.0671336	0.624675
TSC1	8625.75	0.71948	2.65599e-67			MYOC	1480.45	-0.0851994	0.634212
S100A3	80.9855	-2.3317	2.82992e-67			METAP1D	1174.45	-0.0201742	0.635829
TERF1	2893.91	0.429008	2.97468e-67			GNPAT	9000.64	-0.015129	0.639435
HNRNPH1P1	44.4119	1.35918	3.11232e-67			AGXT	1.75119	0.243062	0.644633
PPP4C	3893.34	-0.538657	3.11232e-67			NFKB1	3648.87	-0.0220973	0.652909
COG8	723.074	0.540628	3.39717e-67			COX7B2	0.247462	0.359824	0.653549
ZNHIT1	4001.64	-0.693274	3.48628e-67			FBXW7	7888.44	0.0321897	0.655791
RPL27	31297.3	-0.690885	3.61831e-67			MPV17L	784.305	-0.0309023	0.66054
MTA1	7030.04	-0.521924	3.81783e-67			DHRS2	2.74416	0.141532	0.661465
DNAH10	63.914	1.6261	4.24365e-67			AMACR	116.623	0.044001	0.661508
NCBP2-AS2	1263.18	-0.726671	4.3062e-67			ADHFE1	6685.91	0.0250371	0.685832
MCC	6333.76	0.700784	4.71051e-67			MTFR1	2387.72	-0.0247924	0.702548
FBLIM1	8155.14	-0.789865	4.8406e-67			SLC25A31	2.2985	0.0944352	0.705192
FAM173A	1305.09	-0.859198	4.92518e-67			SFXN3	3448.09	-0.0225399	0.705601
AL591025.1	5.99902	2.85691	4.92582e-67			UCP1	22.6965	0.0961113	0.709982
UBR4	17581.7	0.716582	5.13459e-67			OAS1	860.726	-0.0412181	0.724221
C20orf194	8303.81	0.654401	5.34433e-67			HSD3B2	1.47831	-0.107471	0.726223
ZNF225	462.994	0.73154	6.74688e-67			SLC35F6	3149.93	-0.0126416	0.733213
HS2ST1	2347.94	0.519509	6.88213e-67			KHDC3L	0.546385	-0.165392	0.739834
ZNF454	138.282	0.824084	7.67871e-67			GLOD4	3016.14	-0.011054	0.749519
ELMSAN1	4363.93	0.664293	7.67871e-67			ANXA6	30539.4	0.0120245	0.751878
INPP4B	7252.77	1.24839	7.75744e-67			IMMT	30808	-0.0134322	0.753182
ZBTB38	14049.2	0.888811	9.56081e-67			ACOT9	9207.55	0.0158485	0.756753
PDZD2	15220.4	1.03508	9.57436e-67			MRS2	6691.49	0.0143164	0.763376
WDR7	2467.71	0.593677	1.0943e-66			SUCLA2	18234.7	-0.0179518	0.765113
SNX30	1190.91	0.671235	1.1441e-66			TMEM65	7036.73	-0.0181436	0.768584
C9orf89	1706.12	-0.645557	1.18408e-66			AADAT	434.403	0.0128728	0.775012
RP11-357G3.2	4.73227	3.17147	1.18734e-66			SLC25A52	2.81343	-0.0671001	0.776917
TTLL7	1147.88	1.06599	1.22989e-66			MCCC1	6074.31	-0.0149084	0.777337
SNORD3A	255.102	-3.59017	1.2603e-66			STAP1	8.84063	-0.0480006	0.780621
TBC1D16	3703.98	0.597871	1.2782e-66			PPP6C	6358.48	-0.00762837	0.781678
NT5C	1657.19	-0.79455	1.33893e-66			YJEFN3	1105.81	-0.0246736	0.783534
KRT10	2282.1	-0.685852	1.35143e-66			URI1	4999.17	-0.0104555	0.788368
LL0XNC01-237H1.2	23.9146	1.4187	1.43292e-66			GRSF1	15283.7	-0.00887822	0.798789
ASLP1	20.24	1.46114	1.46693e-66			ASAH2	92.1388	-0.0291555	0.803262
ZNF611	842.389	0.628533	1.80128e-66			ME2	8784.23	0.0123435	0.830046
NUDT14	1106.81	-0.875713	1.91697e-66			NMNAT3	1098.61	-0.0136718	0.841341
C1orf159	776.954	-0.779958	2.0438e-66			MACC1	10.8055	-0.0329261	0.860243
TBKBP1	2855.29	-0.608313	2.10965e-66			AMT	4449.87	-0.0123297	0.864274
AGO3	2717.52	0.462584	2.38828e-66			GLDC	7.14349	-0.0286314	0.864374
PTDSS2	3864.13	-0.550161	2.41815e-66			CYP27C1	76.031	0.0212073	0.865388
ALPK3	67103.8	0.890217	2.50178e-66			CCR7	94.9535	-0.0220683	0.875787
EFNA1	4633.75	-0.863952	2.6283e-66			RNF144B	2268.75	0.0112243	0.884322
DDX41	3252.28	-0.453062	2.66102e-66			BOK	897.12	-0.0147723	0.89173
NAT9	2432.95	-0.733085	2.76439e-66			LETM1	6592.17	0.00508667	0.896237
ASIC3	1240.17	-1.28653	2.80279e-66			TIMM10B	2178.87	-0.00384209	0.900097
RPS15AP16	5.67639	3.33146	2.80694e-66			LIPF	0.42379	0.0833122	0.905561
CTD-2666L21.1	42.1893	0.968427	2.80773e-66			ACSM5	191.986	0.0283978	0.905834
SRGAP2B	297.653	1.11304	3.16053e-66			QRSL1	3268.91	-0.00589265	0.906215
SDR39U1	1496.17	-0.524429	3.25941e-66			ARGLU1	12542.3	-0.00400005	0.90661
TARBP2	1236.47	-0.541352	3.45517e-66			SCCPDH	5182.07	0.00397487	0.908655
ZNF626	462.923	0.644211	3.62632e-66			FYN	5165.36	0.00348855	0.924999
CTD-2616J11.10	29.3763	1.39525	3.68095e-66			TYMS	168.497	-0.0110607	0.926784
PDPK2	85.724	1.45817	3.76458e-66			GLUD1	14659.8	-0.00248655	0.931208
COX7C	69354.9	-0.772647	4.2408e-66			PLN	275199	-0.0058314	0.938355
KANK3	3321.47	-0.85456	4.45341e-66			PARP1	20261	-0.00369048	0.941131
SNRNP25	4572.25	-0.844848	4.46812e-66			HIGD1C	2.15749	0.0177096	0.941183
AC002117.1	18.1115	1.73353	4.47286e-66			DIABLO	302.733	0.0029869	0.941851
AP000692.9	26.1966	1.71469	4.52363e-66			REEP1	4031.51	-0.0036979	0.948184
PSEN2	1991.85	-0.528606	4.78829e-66			ACO2	73247.5	0.00326136	0.961809
PAOX	243.076	-0.755037	5.39182e-66			CKMT1A	9.39657	-0.0129921	0.970362
NDUFB6	9206.84	-0.692433	5.83898e-66			DLST	28157.5	-0.00131449	0.975764
ZBTB33	1451.45	0.590268	6.07731e-66			RAP1GDS1	1798.43	-0.00118494	0.980567
SNX29	1929.93	0.521671	6.52916e-66			CCNB1	290.498	-0.00169985	0.984184
IFITM3	23875.4	-1.26424	7.55498e-66			PDHA2	0.450036	-0.00688962	0.992033
MZT2A	5616.53	-1.26053	7.69204e-66			SMCP	0.0288666	-0.0836967	NA
PTPN4	3167.53	0.718425	8.44453e-66			CABS1	0.0689552	0.238489	NA
TMSB4XP8	1746.13	-0.95499	8.57286e-66			GK2	0.0287715	0.0448313	NA
ART5	123.224	-2.0255	1.02979e-65			PYURF	0.189533	0.120418	NA
RP11-326C3.15	37.6016	-2.07505	1.03783e-65			COX7A2P2	0.00858031	0.0184396	NA
ZNF84	3060.49	0.453647	1.04792e-65			AGXT2	0.22066	0.410036	NA
AC004112.4	12.3873	1.98249	1.12029e-65			FTMT	0.0319487	0.0641965	NA
FUNDC2	20672.8	-0.65124	1.16303e-65			DND1	0	NA	NA
EDN2	101.049	-3.40941	1.21283e-65			TOMM6	0	NA	NA
NDUFS5	29120.4	-0.787451	1.24225e-65			GLYATL3	0.117665	0.425972	NA
AC007383.3	189.629	-0.871442	1.30107e-65			MYL10	0.128728	0.362565	NA
SRP14	23462.1	-0.533211	1.33098e-65			CYP11B1	0.199037	0.506004	NA
PJA2	18148.3	0.662133	1.68006e-65			CYP11B2	0.0411857	-0.00623265	NA
SYT11	4123.53	0.815177	1.6851e-65			MTRNR2L5	0.0174584	-0.173495	NA
MKLN1	3932.94	0.683115	1.70159e-65			NDUFC2-KCTD14	0	NA	NA
MAD2L2	1442.26	-0.864997	1.76189e-65			DAOA	0.020953	-0.0836953	NA
MIR3125	7.68368	2.3446	1.81932e-65			NGB	0.215435	0.403866	NA
MNS1	276.553	1.22511	1.89608e-65			NME2	0	NA	NA
LEPR	1518.39	1.01188	1.93018e-65			CASP14	0.172519	0.716448	NA
NBPF11	162.657	0.891575	2.07298e-65			ATXN3L	0	NA	NA
CPSF3L	10083.2	-0.488929	2.50661e-65			DUSP21	0.042805	0.122297	NA
C14orf119	2821.89	-0.46883	2.50661e-65			PAGE4	0.144879	0.00336961	NA
GPT	4370.24	-1.21019	2.57562e-65			CMC4	0.00719896	0.0184396	NA
ANKS4B	11.1218	2.7063	2.67443e-65			MT-RNR1	0	NA	NA
PRKAA2	26367.7	0.935395	2.79246e-65			MT-RNR2	0	NA	NA
OXLD1	1013.89	-0.736001	2.9308e-65			MT-ND1	0	NA	NA
ARFRP1	4215.41	-0.524672	3.19442e-65			MT-ND2	0	NA	NA
RPL41	29069.1	-0.688495	3.22656e-65			MT-CO1	0	NA	NA
GEMIN7	479.975	-0.721325	3.37306e-65			MT-CO2	0	NA	NA
MEF2A	22033.2	0.864271	3.40158e-65			MT-ATP8	0	NA	NA
NDUFB1	15392.5	-0.897242	3.60852e-65			MT-ATP6	0	NA	NA
SSBP4	2875.81	-0.84451	3.80057e-65			MT-CO3	0	NA	NA
THRB	3169.76	0.895565	3.93928e-65			MT-ND3	0	NA	NA
FAM127C	2090.95	-0.755573	4.51819e-65			MT-ND4L	0	NA	NA
PIK3CG	160.653	1.56781	4.76575e-65			MT-ND4	0	NA	NA
MTCH1	27346.3	-0.739815	5.23095e-65			MT-ND5	0	NA	NA
CCDC171	244.091	1.00191	5.5552e-65			MT-ND6	0	NA	NA
COX6B1	33339.2	-0.830464	5.56766e-65			MT-CYB	0	NA	NA
FBXO38	5565.26	0.500111	5.82635e-65
PRDX5	20928.5	-0.762223	6.64386e-65
C14orf2	19360.9	-0.838153	6.72366e-65
SVILP1	908.955	2.13626	7.09054e-65
FBXL15	1050.97	-0.800794	7.16835e-65
CSNK2B	1327.46	-0.728077	7.60034e-65
PDE4DIP	268010	0.778962	7.89731e-65
LRBA	4337.29	0.807971	1.08154e-64
ZNF524	865.784	-0.823868	1.08304e-64
MIF4GD	1336.61	-0.460608	1.11216e-64
ACTR1B	9180.96	-0.412383	1.1627e-64
MARCH9	1793.9	-0.590364	1.1988e-64
BAG6	25217.5	-0.398966	1.26507e-64
CAPN10	3050.2	-0.743258	1.30436e-64
RPS10P7	263.353	1.27817	1.33439e-64
STK19	1359.99	-0.656799	1.39972e-64
SELK	9697.33	-0.908853	1.41505e-64
EIF2B5	6446.2	-0.332827	1.41674e-64
CMC1	2292.81	-0.63306	1.4895e-64
CEP68	5062.81	0.595955	1.5874e-64
TAF10	4795.24	-0.573203	1.65951e-64
TLK1	3440.64	0.339078	1.69375e-64
RPLP1	75411.8	-0.772858	1.69919e-64
PHKG2	1508.17	-0.685075	1.83367e-64
KIAA1244	1021.52	1.59577	1.99376e-64
LYRM4	1770.21	-0.573921	2.01459e-64
DRG2	2735.79	-0.382673	2.09162e-64
CEP250	2316.13	0.636502	2.17199e-64
GPX3	90029.1	-1.04736	2.34135e-64
SNORD116-8	5.56421	3.13958	2.50076e-64
SCAND1	2649.09	-0.899569	2.66854e-64
UCHL3	168.158	-1.17832	2.73341e-64
MED12L	102.082	1.72531	3.04638e-64
CTA-29F11.1	246.299	-1.29044	3.24416e-64
ENDOG	1079.28	-1.19578	3.29094e-64
ZFR	12397	0.602726	3.49524e-64
ZMYM1	804.733	0.604227	3.79025e-64
TOMM40	4440.71	-0.692715	3.90064e-64
ANKRD10-IT1	299.262	1.04812	4.05958e-64
CPSF2	4450.87	0.566088	4.08377e-64
CORO7	514.053	-0.919136	4.50836e-64
TMEM39B	805.432	-0.548631	4.53081e-64
CYP7B1	142.86	1.40697	4.53129e-64
CISD3	3777.26	-0.748206	5.09958e-64
DUSP18	160.238	1.01021	5.14641e-64
SEMA5A	7460.01	1.06044	5.15396e-64
ZNF585A	1453.05	0.737952	5.31319e-64
LONRF2	6102.29	0.944292	5.48977e-64
SF3B5	4431.16	-0.638868	5.96528e-64
CREBRF	4207.41	0.826733	6.97149e-64
REV3L	2726.62	0.679339	7.1574e-64
PEX16	1145.31	-0.618594	7.27277e-64
POLR1D	5301.32	-0.519641	7.47046e-64
C16orf13	2895.14	-0.792018	7.98318e-64
CARM1	4800.03	-0.569605	8.41218e-64
ARHGEF9	7087.7	0.77257	9.6443e-64
UBR5	8386.43	0.609685	9.74633e-64
C15orf61	789.143	-0.838704	9.94143e-64
ZNF484	359.555	0.723799	1.03449e-63
PHGR1	3.05235	4.04209	1.05955e-63
BRD3	2740.73	0.703731	1.08337e-63
BROX	3448.74	0.422672	1.1277e-63
TRMT1	2749.96	-0.74813	1.19441e-63
TATDN2P3	216.906	2.13985	1.25894e-63
AP002954.3	121.199	1.6935	1.31867e-63
MRPS11	3936.89	-0.548093	1.35417e-63
C19orf47	7382.38	-0.711078	1.47455e-63
FBXL6	973.647	-0.872687	1.48427e-63
GGA1	4858.8	-0.361618	1.50289e-63
Y_RNA	1385.33	0.56798	1.53945e-63
SERGEF	794.617	-0.693228	1.63195e-63
TRMU	5331.15	-0.731708	1.74624e-63
TREX1	710.629	-0.949195	1.75549e-63
MYO18A	16164.5	1.39351	1.79031e-63
TIMM50	6401.57	-0.485171	1.81761e-63
FAM58A	2631.66	-0.95159	1.84617e-63
AAMP	8400.01	-0.413597	1.84836e-63
RNASEH2C	2665.83	-0.747415	2.11811e-63
ENY2	4290.29	-0.50328	2.30331e-63
ZNF615	1436.96	0.593921	2.32625e-63
RP11-345P4.7	81.4084	2.25409	2.39464e-63
C10orf71	17212.6	1.42193	2.40061e-63
PRPF31	2403	-0.588744	2.45235e-63
MSL2	2440.7	0.465944	2.45561e-63
FIS1	11176.8	-0.667044	2.5914e-63
RP11-242D8.2	30.478	1.44781	2.6594e-63
RP11-742N3.1	11390.9	-1.03774	2.66111e-63
RAPH1	302.991	1.62605	3.22948e-63
ARID2	2427.69	0.570892	3.45055e-63
GTF2A2	3857.29	-0.493833	3.51668e-63
SEC61B	2353.91	-0.847264	3.51753e-63
TCP11L2	3654.96	1.50058	3.66149e-63
KIAA0232	17112.4	0.747936	3.68762e-63
CHML	1452.62	0.788029	4.09665e-63
WAPAL	4800.78	0.521999	4.253e-63
PIKFYVE	4047.01	0.681826	4.47142e-63
RP11-677M14.7	250.885	1.43801	4.6721e-63
RP11-416N2.4	19.0965	1.63023	4.97565e-63
XBP1P1	34.8077	1.15345	5.20087e-63
SLK	12953.1	0.842842	5.20864e-63
CCM2	3346.03	-0.650377	5.66183e-63
KIAA1671	3515.5	0.792573	6.18988e-63
CLOCK	5438.18	0.693249	6.3241e-63
MED15	6427.2	-0.607745	6.59442e-63
KCNIP4	81.583	0.71355	6.62136e-63
FAM189B	1674.76	-0.68767	6.64385e-63
NELFB	5929.23	-0.405917	6.7556e-63
ITSN2	6153.14	0.595233	7.1677e-63
RAB23	1059.75	1.05168	7.27e-63
SCAF8	3513.75	0.691358	7.37211e-63
ERH	4215.56	-0.509921	7.40971e-63
ADNP	7010.85	0.420423	7.40971e-63
C6orf201	50.2479	1.24041	8.88173e-63
RPS7P10	146.182	-1.18324	9.29651e-63
POLR2J	4096.68	-0.68823	9.37382e-63
COX7A1	50672.2	-1.02412	9.91105e-63
VPS13C	6546.79	0.514008	1.01506e-62
BRMS1	1993.18	-0.822338	1.09354e-62
NDUFC2	1832.91	-0.651664	1.09354e-62
CMTM5	2477.15	-3.01911	1.10845e-62
MBD2	4963.68	-0.477012	1.24749e-62
RP11-546B8.3	5.8981	2.48049	1.26915e-62
SMPD4	5411.18	-0.449943	1.28267e-62
FAR1	6972.5	0.425469	1.30129e-62
MRPL20	6657.95	-0.523078	1.30887e-62
NDUFAB1	24525.1	-0.807621	1.48254e-62
TRIM23	2365.91	0.605392	1.55809e-62
AAK1	4726.53	1.11607	1.73072e-62
INO80B	1416.51	-0.544735	1.90262e-62
HINT2	2743.1	-0.806025	2.13703e-62
SLC2A6	627.622	-1.0908	2.25043e-62
GLA	923.608	-0.790879	2.42071e-62
FOXJ3	7344.69	0.415554	2.44295e-62
RP1-12G14.7	32.1598	1.01221	2.61767e-62
NONOP2	36.0997	1.23097	2.66833e-62
RP1-159A19.3	34.7253	-1.02236	2.74834e-62
PGBD4	267.2	1.1929	2.76761e-62
PSIP1	5436.88	0.47515	2.95847e-62
CTC-429P9.1	78.8449	1.72888	3.09534e-62
NADK2-AS1	15.1248	2.07846	3.12664e-62
GALE	745.951	-0.840659	3.30372e-62
CTNNA3	12570.1	0.999645	3.33092e-62
ANKRD50	2262.39	0.982409	3.39036e-62
PPARA	13236	0.854409	3.60188e-62
GCAT	3870.36	-1.05764	3.66954e-62
CASD1	3951.79	0.515879	3.84579e-62
MYL12B	22842.9	-0.600461	3.91103e-62
XXbac-B461K10.4	27.7797	1.49774	4.3342e-62
ZNF618	776.398	0.909942	4.41231e-62
ASCC3	3226.42	0.799318	4.45263e-62
FAM169A	826.242	0.966332	4.52439e-62
PIDD	2177.33	-0.937862	4.61561e-62
RBM12B	1316.44	0.929599	4.86065e-62
LCOR	1888.34	0.643997	5.06691e-62
DDA1	3531.3	-0.467967	5.2193e-62
RP4-657E11.10	71.4478	1.44476	5.67151e-62
HCG18	1577.57	0.523678	6.16204e-62
IL15RA	1135.46	-1.20287	6.459e-62
ACTR8	2927.85	0.555474	6.50909e-62
RP11-498D10.5	67.775	1.22288	6.69689e-62
RP11-345P4.6	18.3129	2.74619	7.99888e-62
HCFC1R1	3410.22	-0.896947	8.44038e-62
GLTPD1	8102	-1.14256	8.57327e-62
CENPT	3964.83	-0.887012	9.34891e-62
ADA	1009.61	-1.04798	9.82494e-62
SHISA5	5713.77	-0.687065	1.04911e-61
SMPD1	6506.32	-0.602954	1.10559e-61
PARK7	19825.3	-0.496187	1.11091e-61
MDFIC	6191.29	0.79817	1.11495e-61
EIF5AL1	1270.53	-0.759986	1.12986e-61
DDX17	70484.7	0.606638	1.16993e-61
NT5C1A	597.199	1.82876	1.22357e-61
SLC8A1	52856.4	1.0543	1.23072e-61
FSBP	25.4196	1.34037	1.23139e-61
FBXO30	4367.3	0.661125	1.32468e-61
S1PR3	4069.84	-1.12362	1.35817e-61
CGNL1	6032.02	1.33766	1.3818e-61
RP11-340I6.6	114.115	1.42881	1.42701e-61
GLG1	15891.8	0.562712	1.50848e-61
CTC-457L16.2	15.122	2.38671	1.53719e-61
ACACA	3237.04	0.654146	1.60306e-61
AC006946.12	4.56361	3.45641	1.67237e-61
RP11-466H18.1	7745.2	-0.859233	1.67414e-61
IER3IP1	4290.7	-0.410083	1.68772e-61
MACROD1	6592.59	-0.848609	1.77416e-61
CDK19	1737.07	0.632379	1.78698e-61
CCND3	5555.11	-0.53422	1.7939e-61
USP51	402.211	1.02021	2.00627e-61
RP11-680F8.4	12.8758	2.25533	2.04859e-61
AC073635.5	17.9317	1.96166	2.07788e-61
ZNF609	3772.45	0.570892	2.11426e-61
ACAP2	2936.64	0.452329	2.11948e-61
KLHL13	1680.29	0.95561	2.13758e-61
ULK2	3091.01	0.552003	2.18517e-61
C6orf226	314.772	-0.948044	2.35729e-61
USP33	5315.03	0.398991	2.43215e-61
ARNT	5502.65	0.344224	2.43215e-61
TST	3503.46	-1.06067	2.46553e-61
RP11-415J8.7	13.2031	1.59949	2.55265e-61
PTGDS	155298	-1.24414	2.59368e-61
RP11-574K11.29	42.0683	1.11314	2.81903e-61
USP46	9315.2	0.821192	2.83381e-61
FHAD1	45.2549	2.05651	2.9288e-61
SH3GL1P2	12.101	2.46852	3.42563e-61
SGK494	76.2807	1.26486	3.53235e-61
HIST1H1C	5677.4	-1.27732	3.6866e-61
PABPC4L	234.68	1.0085	3.68665e-61
KIAA0100	9499.47	0.609004	3.73763e-61
SESN3	1983.39	1.11604	3.77456e-61
RPS26	456.745	-0.74275	3.84996e-61
CTC-459M5.2	13.0256	1.69899	3.8772e-61
CTBP2P8	22.3294	1.62104	3.8802e-61
TMEM62	1069.98	-0.487381	3.95134e-61
GTF2A1	3434.87	0.604137	4.0855e-61
RP11-164J13.1	179.682	1.1519	4.58705e-61
RP11-83N9.5	104.068	-1.22161	4.85451e-61
PRRC2C	10248.7	0.618613	5.04088e-61
RASGRP2	3280.41	-0.822718	5.67419e-61
HNRNPA1P14	10.9139	2.32101	5.70999e-61
AGAP3	5487.15	-0.568623	6.15511e-61
ZBTB41	1866.7	0.575878	6.21014e-61
ZNF829	436.525	0.590635	6.2313e-61
SNHG12	1014.22	-1.1136	6.34199e-61
GUSBP2	67.6173	1.06592	6.3712e-61
MRPL52	3400.19	-0.613842	6.41137e-61
ZNF24	9250.86	0.536007	6.99339e-61
DNAH1	1632.96	0.81356	7.11507e-61
JAGN1	2130.09	-0.821623	7.16821e-61
RANBP2	12201.1	0.578094	7.57105e-61
CORO6	15510.2	-0.745197	8.43836e-61
PSMG2	3087.34	-0.417861	8.46305e-61
SPTY2D1-AS1	243.64	-0.926044	8.57065e-61
CECR5	5773.37	-0.532522	8.75051e-61
DPM2	1361.9	-0.686458	8.82891e-61
SNHG8	1553.67	-0.982156	9.16261e-61
ECI1	9772.72	-0.840929	9.44544e-61
RP1-93H18.1	27.4324	1.22912	9.75456e-61
MED23	2558.16	0.512575	1.04094e-60
GPR75	140.96	1.5644	1.10171e-60
NBPF24	128.867	0.759474	1.18946e-60
RABL6	10081	-0.505987	1.2622e-60
SCN2B	5095.19	1.6744	1.29095e-60
EPRS	11355.2	0.57831	1.30645e-60
BRK1	9563.14	-0.381794	1.37203e-60
SLC35B1	5805.34	-0.51647	1.40884e-60
AC012358.7	16.2998	1.9261	1.44214e-60
STK32C	474.887	-0.662204	1.44274e-60
AC141586.5	309.385	0.720508	1.45096e-60
RP11-669E14.6	42.1345	1.58436	1.59389e-60
EXOC5P1	56.9902	1.26874	1.78341e-60
UBL5	11322.4	-0.684196	1.79519e-60
C17orf89	2796.01	-0.686143	1.86658e-60
GUSBP9	62.7587	1.2782	1.91268e-60
MAP7D3	3085.92	0.593584	2.06346e-60
CTC-365E16.1	351.205	0.88687	2.1439e-60
MRRF	3641.99	-0.421722	2.15544e-60
FAM129A	84448.5	1.0274	2.27066e-60
EPC2	3337	0.549253	2.49341e-60
ALG10B	160.152	0.962663	2.51797e-60
RP11-102N12.3	90.8498	0.982543	2.57122e-60
ARHGAP21	10569.9	0.5273	2.63758e-60
RHOBTB1	3656.8	0.827229	2.6524e-60
FUCA2	3372.89	-0.487039	2.67719e-60
GABPA	3388.53	0.466859	2.88229e-60
RP11-220I1.1	4565.89	0.469151	2.88534e-60
FKBP2	4083.42	-0.808371	2.9147e-60
ZBTB6	1166.78	0.633417	3.0131e-60
YEATS2	2608.61	0.621326	3.0456e-60
TMEM219	4737.51	-0.590567	3.15118e-60
CNOT4	2897.42	0.415407	3.22894e-60
IL17RC	3571.94	-0.63144	3.48193e-60
CACNA2D1	12423.1	0.894366	3.53303e-60
NFAT5	3391.54	1.11537	3.55185e-60
EMP3	2554.09	-1.23198	3.67122e-60
FAM71E1	79.3613	-1.17135	3.69669e-60
MIR5581	13.2569	2.49382	4.00087e-60
PIAS1	2428.95	0.746969	4.03991e-60
ZKSCAN3	655.727	0.736189	4.06805e-60
ZNF790	601.991	0.577865	4.40486e-60
CEP44	1871.6	0.442645	4.40495e-60
FLG2	9.82325	3.23425	4.68352e-60
SPCS1	5805.25	-0.41225	4.78181e-60
HMGB3P4	7.80827	2.85824	4.8456e-60
RP11-286E11.2	14.0204	2.21555	5.35959e-60
TSSC4	2481.84	-0.726499	5.49075e-60
AC010525.6	22.4082	1.61608	5.55843e-60
NEK4	1845.07	0.606734	5.58364e-60
CBX5	9252.66	0.425427	7.13228e-60
RP1-225E12.3	40.1292	2.32263	7.32948e-60
TUBA3E	2610.74	-2.51794	7.32986e-60
CCDC167	889.352	-0.830381	7.36676e-60
RP11-727F15.13	29.0923	-1.53587	7.56175e-60
ATP2C1	10845.9	0.637172	7.80307e-60
LDHAL6FP	6.35244	2.88925	8.36937e-60
CMYA5	273170	0.96298	8.64563e-60
RPS29	17241.8	-0.73383	9.28909e-60
SERTAD2	3378.28	0.562289	9.40447e-60
RPL7A	40346.4	-0.696356	9.91399e-60
HMBS	1736.98	-0.6932	1.00139e-59
TGOLN2	22612.2	0.585464	1.06776e-59
STRN4	7519.21	-0.499657	1.0698e-59
ALKBH2	743.854	-0.741761	1.08923e-59
DCTPP1	1454.21	-0.591964	1.13657e-59
GPRASP1	3902	0.994302	1.19226e-59
AP3M2	2786.71	0.653468	1.22436e-59
CTD-2666L21.2	7.62695	2.87857	1.30339e-59
CCDC130	3537.7	-0.597199	1.31802e-59
NIT1	2804.74	-0.4819	1.38463e-59
MRPL33	11604.2	-0.663852	1.43476e-59
FTX	264.354	0.737805	1.45908e-59
POLE4	1953.76	-0.787458	1.53801e-59
C19orf60	3513.81	-0.836219	1.56812e-59
HPS5	2299.86	0.633836	1.60165e-59
RP11-266L9.1	7.2147	2.55684	1.62851e-59
IFITM2	9803.39	-1.32113	1.71692e-59
APPBP2	2908.22	0.381035	1.72591e-59
RP11-148K1.10	20.6561	2.19273	1.74674e-59
YIPF3	8051.57	-0.37835	1.76329e-59
SNRPE	2377.6	-0.651396	1.92704e-59
PITHD1	4159.59	-0.398265	1.96119e-59
ECSIT	11906.3	-0.667594	1.99812e-59
RP11-876N24.5	103.771	0.918243	2.00305e-59
MAP3K2	3776.81	0.469091	2.08126e-59
OR7E38P	530.131	-0.831448	2.09348e-59
RP11-452F19.3	119	-0.961382	2.212e-59
RANGRF	103.459	-0.902768	2.27934e-59
HTT	6235.95	0.514194	2.39173e-59
CTA-363E19.2	40.4632	1.38874	2.44462e-59
MSRA	2428.85	-0.547826	2.48802e-59
AC140061.4	2.72557	3.67975	2.60135e-59
SCAMP1	4677.19	0.466728	2.60672e-59
C10orf11	618.436	-1.27418	2.64898e-59
ZNF770	2969.7	1.37767	2.69477e-59
KAT6B	4554.41	0.71058	2.83388e-59
RPL21P28	110.241	-1.18392	2.94226e-59
RGMA	2907.44	-1.06967	2.96293e-59
AGGF1	3554.72	0.440766	3.07627e-59
GOLGA6L7P	33.2926	1.63805	3.20631e-59
AVPR1A	180.851	1.56674	3.46329e-59
ATN1	19523.1	-0.584595	3.52465e-59
ZZEF1	8284.81	0.496258	3.79261e-59
PRDX2	26955.2	-0.576488	3.99757e-59
TIMM8B	7429.6	-0.739119	4.02352e-59
ZNF142	2307.61	0.5543	4.35242e-59
ERV3-1	604.413	1.34547	4.35242e-59
RP4-798A10.2	142.877	0.981238	4.37599e-59
NOSIP	3328.11	-0.6051	4.87549e-59
GHR	2426.49	0.821912	4.92778e-59
RP11-235E17.5	5.5884	2.32187	4.94905e-59
RPL19	48889.1	-0.648827	5.08595e-59
SMC3	5079.75	0.465774	5.24224e-59
NUP153	4700.23	0.606745	5.34651e-59
DDX56	5046.81	-0.552783	5.50153e-59
SLC50A1	1211.78	-0.88355	5.52169e-59
SNCG	1201.45	-1.08837	5.87483e-59
COX5B	48330.8	-0.804633	5.98962e-59
PLCD3	7956.72	-0.759134	6.04151e-59
PSMD13	8769.87	-0.483043	6.16409e-59
MINOS1	2083.96	-0.605449	6.28396e-59
TBCB	4661.34	-0.523267	6.51461e-59
STEAP3	1800.26	-1.26762	6.86014e-59
SRGAP2C	253.922	1.03499	6.87389e-59
PAFAH1B3	123.791	-1.22988	7.38216e-59
RP11-305K5.1	151.366	-1.39219	7.47015e-59
RP13-15E13.1	73.3048	-1.95944	7.58881e-59
SNRPD2	6784.26	-0.626269	8.14403e-59
ZSCAN5A	382.695	-0.610423	8.16902e-59
PTAR1	4209.4	0.598499	8.57893e-59
RP11-468E2.4	53.0956	1.56305	8.71404e-59
TUFM	24740.7	-0.467942	8.74318e-59
RP11-362K14.5	36.9025	1.11332	8.96089e-59
FLG	107.836	2.1056	9.25027e-59
PSMD7	9898.27	-0.438087	1.08479e-58
AGAP5	26.5041	1.1185	1.11541e-58
XPC	2357.79	0.474438	1.12045e-58
C12orf10	1725.65	-0.527715	1.14395e-58
HAGHL	859.125	-1.25811	1.22563e-58
GPATCH8	6855.94	0.500507	1.28423e-58
DUS3L	1640.6	-0.784485	1.31148e-58
CCPG1	1978.08	0.444899	1.41597e-58
ANTXR1	8313.72	1.12197	1.41762e-58
AC002400.1	6.06021	2.71859	1.44537e-58
RELA	6406.89	-0.604414	1.44992e-58
LA16c-361A3.3	32.3011	1.71005	1.4637e-58
NRSN2	2846.48	-0.736128	1.47985e-58
SLITRK4	345.84	2.33866	1.54104e-58
TUBA3D	4684.98	-2.37278	1.5551e-58
MED16	2893.16	-0.537854	1.56844e-58
TNRC6A	9303.07	0.656319	1.67535e-58
ZDHHC20	549.692	1.59094	1.73956e-58
AC100830.5	39.2859	2.00408	1.82582e-58
YDJC	489.502	-0.886187	1.83891e-58
FRRS1	431.58	1.22544	2.11425e-58
CHM	2029.77	0.650298	2.21236e-58
RP11-574K11.27	9.28182	2.36337	2.23213e-58
SRRT	7607.96	-0.519816	2.2379e-58
ACADVL	132558	-0.687222	2.361e-58
BACH2	624.67	1.11674	2.55447e-58
C19orf12	4222.1	-0.536792	2.57817e-58
ANKRD54	1680.77	-0.611674	2.62624e-58
RFNG	2333.11	-0.691316	2.67585e-58
TTYH1	204.215	-1.23013	2.74652e-58
TMEM198	378.847	-0.863199	2.95515e-58
RPL37	29345.4	-0.672833	3.08378e-58
C3orf20	25.0267	1.88196	3.08932e-58
CTU2	1196.58	-0.699061	3.28197e-58
LRRC37A15P	46.1462	1.853	3.39906e-58
ZNF644	3078.05	0.555664	3.52811e-58
FAN1	2549.42	0.992338	3.651e-58
CDK9	5173.1	-0.602223	3.65866e-58
DNAJC22	24.894	1.9039	3.7e-58
CBX3	8565	-0.354416	3.84348e-58
RP11-770G2.2	7.11536	2.3798	3.8733e-58
KANSL1L	2460.68	0.539616	3.91639e-58
CUL4B	4378.7	0.485695	4.20499e-58
PRR22	143.71	-1.19025	4.47834e-58
CIAPIN1	5173.11	-0.4927	4.64838e-58
GPR107	8405.11	0.424972	4.64896e-58
PGM5P2	131.35	1.01603	5.09234e-58
CTC-458I2.2	17.8832	1.40719	5.53526e-58
ZNF597	204.338	0.833842	5.53803e-58
LEMD3	2500.91	0.48368	5.63196e-58
MICAL3	9232.63	1.04952	5.63888e-58
LMLN	1917.56	0.804823	5.65356e-58
CMAS	4443.85	-0.349044	5.75287e-58
GNMT	188.77	-2.19233	5.99592e-58
RP11-505K9.1	99.7402	-1.61464	6.12751e-58
GALNT7	940.901	0.639979	6.22985e-58
ATP5I	7433.8	-0.884442	6.34876e-58
MED10	2127.29	-0.702677	6.45075e-58
AP001055.1	152.073	-1.4006	6.48866e-58
BRAT1	3192.19	-0.560727	6.87165e-58
TCEB1P19	11.0262	2.11924	6.87218e-58
KIF3A	2019.98	0.721079	7.32056e-58
KDM5B	2430.83	0.569961	7.59098e-58
RP11-843P14.1	55.1985	1.62133	7.97126e-58
HNRNPDLP4	12.2033	2.41833	9.32048e-58
RP11-15A1.3	195.834	0.850928	1.03399e-57
RNF126	2672.27	-0.691844	1.07797e-57
RP4-682C21.2	112.787	1.32775	1.12649e-57
NDUFV3	11193.5	-0.665538	1.12763e-57
FAM87B	21.4587	1.46052	1.13884e-57
KM-PA-2	235.063	-0.969056	1.14298e-57
SNRPA1	2812.65	-0.562782	1.16732e-57
SYNJ1	2132.82	0.573508	1.18746e-57
SCNM1	1181	-0.574403	1.22753e-57
RP13-225O21.2	51.4818	1.27266	1.24139e-57
MACF1	40753.1	0.700558	1.24846e-57
USE1	1938.54	-0.588383	1.25329e-57
CSPG4P13	320.556	1.93303	1.31374e-57
ATP13A1	3962.49	-0.565352	1.32017e-57
GSS	3144.33	-0.480023	1.36025e-57
AKR1A1	3462.48	-0.575136	1.37152e-57
RP13-104F24.3	362.632	-0.875069	1.56846e-57
SEC13	5832.02	-0.495641	1.62913e-57
COA4	3213.24	-0.596518	1.73032e-57
ATP5G3	71021.2	-0.693505	1.74365e-57
RP11-385F5.4	12.9018	1.82611	1.86496e-57
ARL2BP	4564.21	-0.436437	1.92655e-57
FNDC3B	9789.96	0.820979	1.94565e-57
HCG9P5	6.36305	2.33796	1.99638e-57
AC022431.1	2864.17	-0.789732	2.02752e-57
KIF3B	3211.41	0.646132	2.04938e-57
RAB4B	571.383	-0.699789	2.05712e-57
RP1-90L6.2	83.1568	1.06849	2.09343e-57
CTD-3131K8.2	120.935	0.93205	2.1782e-57
RN7SL258P	2.90361	3.96404	2.19492e-57
CTC-548K16.6	18.3515	1.79435	2.31621e-57
MYEF2	1678.83	0.760065	2.38757e-57
NR2C2	1037.96	0.911959	2.39919e-57
SLC16A8	125.622	1.16464	2.51098e-57
AC079210.1	131.325	1.37016	2.52335e-57
RP11-114I8.4	34.8914	1.12218	2.6324e-57
KIAA1147	2855.24	0.694896	2.64863e-57
RP11-192M23.1	11.557	2.70345	2.68388e-57
RP11-849H4.4	75.7473	1.22054	2.75642e-57
G2E3	1285.6	0.500468	2.84059e-57
OR7E14P	22.6447	-1.38678	2.9073e-57
NELFA	1637.7	-0.49696	2.91756e-57
DCAF17	1500.25	0.509852	3.05267e-57
HSPBP1	3263.53	-0.632894	3.05377e-57
AL359091.2	19.171	1.28442	3.14256e-57
OGFR	3314.84	-0.724795	3.29082e-57
HTRA2	1592.67	-0.374673	3.30001e-57
CD63	46530.3	-0.879585	3.32647e-57
RP11-23N2.4	86.8424	1.50514	3.42511e-57
TMTC3	1372.4	0.605947	3.43731e-57
CASC4	4606.43	0.512383	3.72351e-57
LINC00085	722.883	-0.997135	3.79695e-57
MTND5P12	8.68067	1.94506	3.7974e-57
QTRT1	3313.94	-0.565691	3.91388e-57
RP11-493E12.2	34.6981	1.17666	3.98463e-57
RN7SL417P	44.9681	2.48962	4.27291e-57
PRKD3	2730.56	0.505887	4.45295e-57
PKN3	2112.4	-0.775566	4.46627e-57
FSD1L	1555.94	0.830297	4.60291e-57
CLASRP	4177.85	-0.713801	4.63447e-57
TMEM135	1530.25	0.712443	4.71721e-57
GNL3L	1230.93	1.57253	4.89532e-57
[truncated: 53,768 more rows]

## Sheet: Supplementary Table 2
Supplementary Table 2. Comparisons between genotype were performed using independent t-test for each time point. All p-values were adjusted for false discovery rate using the Benjamini-Hochberg method
Code	Checked	Name	Formula	Annotation Source: Predicted Compositions	Annotation Source: mzCloud Search	Annotation Source: MassList Match	Molecular Weight	RT [min]	# mzCloud Results	mzCloud Best Match	Mass List Match: HMDB_MetaCyc_KEGG	mzCloud Best Sim. Match	Cluster #	log2FC_2mos	pVal_2mos	FDRpVal_2mos	log2FC_6mos	pVal_6mos	FDRpVal_6mos
Var289	TRUE	NA	C16 H28 N4 O5	Full match	Invalid mass	No results	356.205	4.042	2	56.7	No matches found	NA	19	1.38365	8.15e-06	0.00230157	1.89504	2.17e-08	8.31e-06
Var262	TRUE	N-Acetyl-aspartyl-glutamate	C11 H16 N2 O8	Full match	Partial match	Full match	304.091	1.936	1	87.3	Single match found	NA	6	-0.0591307	0.906404	0.967354	2.09462	5.69e-08	1.09e-05
Var179	TRUE	Hercynine	C9 H15 N3 O2	Full match	No results	Full match	197.116	4.042	0	NA	Single match found	NA	8	0.428258	0.177731	0.484143	1.97018	3.57e-07	4.56e-05
Var310	TRUE	NA	C16 H13 N2 O10 P	Full match	Invalid mass	No results	424.03	2.112	2	NA	No matches found	70.9	2	0.682556	0.000432763	0.015068	2.50519	1.04e-06	9.3e-05
Var112	TRUE	NA	C8 H15 N3	Full match	No results	No results	153.126	4.031	0	NA	No matches found	NA	8	-0.66544	0.264388	0.562454	1.77924	1.21e-06	9.3e-05
Var34	TRUE	L-Valine	C5 H11 N O2	Full match	Partial match	Full match	117.079	3.381	3	88.3	Multiple matches found	NA	6	-0.0117838	0.971914	0.982172	2.25405	2.84e-06	0.000181602
Var276	TRUE	N4-(Acetyl-beta-D-glucosaminyl)asparagine	C12 H21 N3 O8	Full match	Invalid mass	Full match	335.133	2.048	6	NA	Single match found	71.1	2	0.750169	0.04106	0.302423	2.29249	3.35e-06	0.000183446
Var99	TRUE	4-Trimethylammoniobutanoate	C7 H15 N O2	Full match	Partial match	Full match	145.11	4.232	1	94.4	Multiple matches found	NA	6	-0.313484	0.373544	0.668858	2.3104	4e-06	0.000191489
Var298	TRUE	NA	C17 H32 N6 O4	Full match	No results	No results	384.248	3.789	0	NA	No matches found	NA	2	-0.863783	0.0638259	0.355706	-2.0432	7.04e-06	0.000224568
Var227	TRUE	NA	C8 H16 N8 O2	Full match	No results	No results	256.139	3.405	0	NA	No matches found	NA	6	0.357351	0.176695	0.484143	2.13289	6.6e-06	0.000224568
Var212	TRUE	NA	C10 H22 N2 O4	Full match	Invalid mass	No results	234.157	3.404	5	NA	No matches found	96.9	6	0.272354	0.26609	0.562454	2.16216	5.6e-06	0.000224568
Var20	TRUE	Choline	C5 H13 N O	Full match	Full match	Full match	103.1	3.581	1	87.8	Single match found	NA	2	0.13856	0.634396	0.809877	2.41397	6.23e-06	0.000224568
Var190	TRUE	NA	C11 H26 N4	Full match	Invalid mass	No results	214.216	2.986	3	NA	No matches found	66.8	8	-0.455179	0.00354393	0.0607975	1.99637	7.67e-06	0.000226042
Var65	TRUE	L-Ornithine	C5 H12 N2 O2	Full match	No results	Full match	132.09	3.179	0	NA	Multiple matches found	NA	19	-1.32321	0.000149837	0.00765483	-1.67143	9.77e-06	0.000228927
Var245	TRUE	NA	C6 H14 N6 O3 P2	Full match	Invalid mass	No results	280.06	2.475	2	NA	No matches found	88.1	2	1.27387	0.000195789	0.00833191	2.15662	1.07e-05	0.000228927
Var213	TRUE	NA	C7 H14 N3 O4 P	Full match	No results	No results	235.072	4.045	0	NA	No matches found	NA	8	1.27879	0.00458824	0.0670667	1.36651	1.08e-05	0.000228927
Var241	TRUE	NA	C8 H21 N2 O6 P	Full match	Invalid mass	No results	272.113	3.423	1	NA	No matches found	96.5	3	1.37408	0.0337738	0.273995	1.39593	1.06e-05	0.000228927
Var164	TRUE	(2S)-2-{[1-(R)-Carboxyethyl]amino}pentanoate	C8 H15 N O4	Full match	No results	Full match	189.1	3.257	0	NA	Multiple matches found	NA	8	0.454786	0.0401118	0.302423	1.64903	1.14e-05	0.000228927
Var159	TRUE	(R)-piperazine-2-tert-butylcarboxamide	C9 H19 N3 O	Full match	Invalid mass	Full match	185.152	7.357	4	NA	Multiple matches found	87.6	6	-0.0958048	0.637464	0.809877	2.16371	9.8e-06	0.000228927
Var109	TRUE	NA	C8 H13 N3	Full match	Invalid mass	No results	151.111	7.626	7	NA	No matches found	78.8	8	0.636954	0.000147853	0.00765483	1.46824	1.88e-05	0.000359446
Var231	TRUE	NA	C12 H23 N O5	Full match	Invalid mass	No results	261.157	3.54	1	NA	No matches found	64	2	1.02724	0.0222852	0.218852	2.01316	2.29e-05	0.000385859
Var83	TRUE	NA	C3 H5 N7	Full match	No results	No results	139.061	3.396	0	NA	No matches found	NA	6	0.187096	0.565536	0.78426	2.04304	2.32e-05	0.000385859
Var264	TRUE	NA	C6 H10 O12 S	Full match	Invalid mass	No results	305.989	2.098	3	NA	No matches found	84.3	2	0.211875	0.703884	0.861302	1.89678	2.18e-05	0.000385859
Var223	TRUE	NA	C9 H20 N4 O4	Full match	Invalid mass	No results	248.148	3.357	5	NA	No matches found	96.2	6	0.378251	0.399158	0.691753	2.10019	2.92e-05	0.000466609
Var81	TRUE	NA	NA	No results	No results	No results	137.041	2.502	0	NA	No matches found	NA	2	0.887189	0.0025482	0.0607975	2.17103	5.51e-05	0.00081148
Var203	TRUE	NA	C12 H26 N4	Full match	Invalid mass	No results	226.215	2.998	4	NA	No matches found	68.6	8	0.274575	0.0434035	0.305128	1.50941	5.3e-05	0.00081148
Var288	TRUE	NA	C10 H17 N3 O9 S	Full match	No results	No results	355.068	2.114	0	NA	No matches found	NA	10	1.06513	0.00481326	0.0670667	2.09892	6.86e-05	0.000968259
Var187	TRUE	NA	C6 H8 O8	Full match	Invalid mass	No results	208.022	2.311	6	NA	No matches found	97.2	10	0.741956	0.0403663	0.302423	2.1247	7.43e-05	0.000968259
Var216	TRUE	NA	C7 H18 N O6 P	Full match	Invalid mass	No results	243.087	3.597	1	59.1	No matches found	NA	10	0.691568	0.0533342	0.34622	2.08649	7.09e-05	0.000968259
Var188	TRUE	NA	C4 H6 N8 O3	Full match	Invalid mass	No results	214.057	3.108	2	NA	No matches found	96.9	0	0.354996	0.585352	0.7894	1.66324	7.58e-05	0.000968259
Var260	TRUE	NA	C9 H22 N O8 P	Full match	Invalid mass	No results	303.108	3.603	1	NA	No matches found	91.2	10	0.742327	0.0438173	0.305128	2.01875	8.03e-05	0.000972626
Var252	TRUE	NA	C10 H14 N2 O8	Full match	No results	No results	290.075	1.95	0	NA	No matches found	NA	2	0.53373	0.146591	0.476364	2.14304	8.13e-05	0.000972626
Var115	TRUE	N-Methylethanolamine phosphate	C3 H10 N O4 P	Full match	Invalid mass	Full match	155.035	3.454	1	NA	Multiple matches found	83.8	3	1.44555	0.0282212	0.245653	1.11446	8.53e-05	0.000990021
Var66	TRUE	L-Aspartate	C4 H7 N O4	Full match	Partial match	Full match	133.038	2.519	1	90.5	Multiple matches found	NA	12	0.100563	0.845528	0.941387	1.9582	0.000101626	0.00114478
Var228	TRUE	sn-glycero-3-Phosphocholine	C8 H20 N O6 P	Full match	Invalid mass	Full match	257.102	3.571	1	NA	Multiple matches found	75.7	10	0.70676	0.0148925	0.16776	2.105	0.000106579	0.00116628
Var77	TRUE	[FA trihydroxy(4:0)] 2,3,4-trihydroxy-butanoic acid	C4 H8 O5	Full match	Partial match	Full match	136.037	2.501	2	93.4	Multiple matches found	NA	2	0.84943	0.0105515	0.126288	2.08328	0.000115255	0.00122619
Var33	TRUE	L-Proline	C5 H9 N O2	Full match	No results	Full match	115.063	3.254	0	NA	Multiple matches found	NA	6	-0.733178	0.159507	0.476364	1.92867	0.00012238	0.00126679
Var67	TRUE	L-Aspartate	C4 H7 N O4	Full match	Partial match	Full match	133.038	3.034	1	90.4	Multiple matches found	NA	12	-0.33237	0.605408	0.802322	1.54851	0.000165728	0.00167037
Var240	TRUE	NA	C10 H12 N2 O7	Full match	No results	No results	272.065	1.956	0	NA	No matches found	NA	2	0.728473	0.075246	0.384256	2.0381	0.000183405	0.00180113
Var22	TRUE	D-Glycerate	C3 H6 O4	Full match	Partial match	Full match	106.027	2.393	1	94.4	Multiple matches found	NA	2	0.643284	0.0565759	0.346943	2.08137	0.000210129	0.00201198
Var189	TRUE	Dethiobiotin	C10 H18 N2 O3	Full match	Partial match	Full match	214.132	3.467	2	80.4	Single match found	NA	4	-0.681287	0.0138615	0.160878	-2.16355	0.00027935	0.00260954
Var211	TRUE	NA	C5 H12 N6 O P2	Full match	No results	No results	234.055	2.489	0	NA	No matches found	NA	2	1.04282	0.00475738	0.0670667	2.00105	0.000387347	0.00353224
Var125	TRUE	N-Formyl-L-aspartate	C5 H7 N O5	Full match	Invalid mass	Full match	161.032	2.296	6	NA	Multiple matches found	72.6	12	0.0343456	0.956688	0.971914	1.68112	0.00040655	0.00362113
Var235	TRUE	NA	C9 H19 N2 O5 P	Full match	Invalid mass	No results	266.103	4.15	2	65.9	No matches found	NA	12	1.02498	0.0791666	0.390141	-1.37164	0.000557473	0.00485255
Var175	TRUE	D-Gluconic acid	C6 H12 O7	Full match	Partial match	Full match	196.058	2.486	5	94.5	Multiple matches found	NA	2	0.395778	0.141122	0.476364	1.85541	0.000617421	0.00525494
Var21	TRUE	L-Serine	C3 H7 N O3	Full match	No results	Full match	105.043	3.076	0	NA	Multiple matches found	NA	6	0.509805	0.1148	0.43533	1.94671	0.000633006	0.00527046
Var202	TRUE	NA	C12 H26 N4	Full match	Invalid mass	No results	226.215	3.472	4	NA	No matches found	64.9	8	0.156525	0.235735	0.521888	1.27284	0.000718828	0.00585768
Var116	TRUE	L-Histidine	C6 H9 N3 O2	Full match	Full match	Full match	155.07	3.582	1	95.8	Multiple matches found	NA	2	-1.51626	0.000533484	0.0163717	-1.72099	0.000751472	0.00592772
Var206	TRUE	Butenylcarnitine	C11 H19 N O4	Full match	No results	Full match	229.131	3.509	0	NA	Single match found	NA	12	-0.0403143	0.941364	0.967354	-1.77972	0.000758376	0.00592772
Var86	TRUE	Ethanolamine phosphate	C2 H8 N O4 P	Full match	Partial match	Full match	141.019	3.199	1	89.9	Multiple matches found	NA	8	-0.480021	0.201922	0.495743	1.53154	0.000809028	0.00619716
Var265	TRUE	NA	C7 H12 N6 O4 P2	Full match	No results	No results	306.039	2.42	0	NA	No matches found	NA	10	-0.0506439	0.942097	0.967354	1.48133	0.000872217	0.00655018
Var201	TRUE	Carnosine	C9 H14 N4 O3	Full match	Invalid mass	Full match	226.107	3.703	1	NA	Multiple matches found	64.5	25	2.01791	2.27e-05	0.00230157	1.4319	0.00096427	0.00710222
Var129	TRUE	[Similar to: Ethyl 2-[4-(5-nitropyridin-2-yl)piperazino]acetate; <U+0394>Mass: 129.0816 Da]	NA	No results	Invalid mass	No results	165.051	3.014	1	NA	No matches found	93.8	0	0.250504	0.709949	0.865845	1.52528	0.00102291	0.00739199
Var256	TRUE	NA	C10 H19 N O9	Full match	Invalid mass	No results	297.106	2.415	1	NA	No matches found	63.8	11	0.499451	0.0891325	0.399019	-1.95837	0.00120929	0.00846001
Var219	TRUE	NA	C11 H23 N3 O3	Full match	No results	No results	245.174	7.531	0	NA	No matches found	NA	3	0.301312	0.37706	0.668858	-0.666458	0.00121488	0.00846001
Var146	TRUE	L-Citrulline	C6 H13 N3 O3	Full match	Partial match	Full match	175.096	3.128	1	87.8	Multiple matches found	NA	19	-1.15827	0.00206417	0.0527052	-1.26004	0.00163569	0.0111869
Var121	TRUE	5-Hydroxyectoine	C6 H10 N2 O3	Full match	Invalid mass	Full match	158.069	3.121	18	NA	Multiple matches found	87.7	19	-1.05469	0.00339089	0.0607975	-1.32019	0.00170563	0.0114606
Var92	TRUE	NA	C5 H9 N3 O2	Full match	Invalid mass	No results	143.069	3.011	1	NA	No matches found	86.7	0	0.0424431	0.95029	0.970563	1.46567	0.00182758	0.0120683
Var178	TRUE	NA	C6 H16 N O4 P	Full match	No results	No results	197.082	3.504	0	NA	No matches found	NA	10	0.227614	0.625636	0.809877	1.70051	0.00195658	0.0127012
Var124	TRUE	N6-Methyl-L-lysine	C7 H16 N2 O2	Full match	Invalid mass	Full match	160.121	7.093	12	NA	Multiple matches found	80.4	24	-1.63629	0.00490305	0.0670667	-0.893046	0.00211105	0.0134755
Var40	TRUE	Benzotriazole	C6 H5 N3	Full match	Full match	No results	119.048	3.297	2	95.7	No matches found	NA	25	-1.32201	0.00295983	0.0607975	-1.59465	0.00280851	0.0176337
Var255	TRUE	Aminoimidazole ribotide	C8 H14 N3 O7 P	Not the top hit	Invalid mass	Full match	295.058	3.619	1	NA	Single match found	63	3	1.3967	0.0170443	0.181332	0.865289	0.00312618	0.0193117
Var135	TRUE	2,4-Diamino-6-nitrotoluene	C7 H9 N3 O2	Full match	Invalid mass	Full match	167.069	3.357	4	NA	Multiple matches found	93	25	-1.58998	1.73e-05	0.00230157	-1.61992	0.00326239	0.0198153
Var360	TRUE	NA	C26 H38 N10 O4	Full match	Invalid mass	No results	554.31	2.653	1	NA	No matches found	80.7	19	1.53348	0.00393849	0.0628517	1.09988	0.00341465	0.0198153
Var8	TRUE	L-Alanine	C3 H7 N O2	Full match	No results	Full match	89.0477	3.239	0	NA	Multiple matches found	NA	6	-0.391832	0.170951	0.482606	-1.73717	0.00334413	0.0198153
Var326	TRUE	NA	C15 H35 N10 O4 P	Full match	No results	No results	450.257	3.615	0	NA	No matches found	NA	12	0.618102	0.356548	0.654889	-1.39246	0.00338766	0.0198153
Var41	TRUE	L-Threonine	C4 H9 N O3	Full match	Invalid mass	Full match	119.058	3.089	33	NA	Multiple matches found	83	6	0.332004	0.376547	0.668858	1.69879	0.00353165	0.0201884
Var237	TRUE	NA	NA	No results	No results	No results	267.106	4.135	0	NA	No matches found	NA	12	0.896093	0.118541	0.445109	-1.4052	0.00360545	0.0203071
Var207	TRUE	O-Butanoylcarnitine	C11 H21 N O4	Full match	Invalid mass	Full match	231.147	3.49	38	NA	Multiple matches found	65	11	-0.173985	0.520368	0.766542	-1.87491	0.00386683	0.0214637
Var72	TRUE	3-N4-ethenocytosine	C6 H5 N3 O	Full match	Partial match	Full match	135.043	3.579	2	57.3	Single match found	NA	25	-1.09595	0.03237	0.273995	-1.55852	0.00398507	0.021804
Var171	TRUE	NA	C H3 N7 O3 S	Full match	No results	No results	193.002	2.999	0	NA	No matches found	NA	3	1.33275	0.051779	0.34622	0.780571	0.0042684	0.0230253
Var209	TRUE	NA	NA	No results	No results	No results	233.058	2.494	0	NA	No matches found	NA	2	1.12099	0.000555697	0.0163717	1.75744	0.00465978	0.0241175
Var88	TRUE	NA	C H4 O2 P2 S	Full match	No results	No results	141.941	3.061	0	NA	No matches found	NA	5	-0.178944	0.730003	0.879217	1.33706	0.00455614	0.0241175
Var13	TRUE	Sulfate	H2 O4 S	No results	No results	Full match	97.9674	2.152	0	NA	Single match found	NA	2	-0.24893	0.756838	0.900214	1.0384	0.00463431	0.0241175
Var184	TRUE	NG,NG-Dimethyl-L-arginine	C8 H18 N4 O2	Full match	Partial match	Full match	202.143	6.963	1	91.6	Multiple matches found	NA	24	-2.02562	0.00285562	0.0607975	-0.731211	0.005609	0.0286433
Var362	TRUE	NA	C24 H36 N9 O5 P	Full match	Invalid mass	No results	561.257	2.653	16	NA	No matches found	65.1	20	-0.101074	0.862609	0.946645	1.51593	0.00586524	0.0295577
Var374	TRUE	NAD+	C21 H27 N7 O14 P2	No match	No results	Full match	663.108	3.073	0	NA	Single match found	NA	4	-0.0963689	0.838114	0.939906	-1.64311	0.00679701	0.0338085
Var352	TRUE	NA	C14 H41 N10 O9 P	Full match	Invalid mass	No results	524.277	3.243	1	NA	No matches found	93.4	6	-0.564187	0.247508	0.535711	-1.61271	0.00707632	0.0347466
Var27	TRUE	Monomethyl sulfate	C H4 O4 S	Full match	No results	Full match	111.983	2.442	0	NA	Multiple matches found	NA	17	-0.114896	0.869856	0.949159	1.25712	0.00738058	0.0357818
Var119	TRUE	NA	C8 H19 N3	Full match	Invalid mass	No results	157.158	3.479	2	NA	No matches found	65.9	24	2.00741	2.4e-05	0.00230157	-1.01139	0.00778302	0.0372612
Var176	TRUE	NA	C10 H20 N4	Full match	Invalid mass	No results	196.169	6.66	26	NA	No matches found	69.9	0	0.131304	0.826483	0.937823	0.984745	0.0079338	0.0375142
Var149	TRUE	NA	C6 H16 N4 O2	Full match	Invalid mass	No results	176.127	3.432	5	NA	No matches found	98.1	0	-0.773427	0.266176	0.562454	0.97456	0.00945171	0.0441464
Var204	TRUE	L-isoleucyl-L-proline	C11 H20 N2 O3	Full match	Partial match	Full match	228.147	4.128	2	86.3	Single match found	NA	6	-0.259872	0.402424	0.694273	-1.62347	0.0098489	0.0454473
Var108	TRUE	NA	C7 H10 N4	Full match	Invalid mass	No results	150.09	4.094	3	NA	No matches found	85.7	1	-0.158297	0.629638	0.809877	1.39762	0.0110337	0.0503084
Var170	TRUE	Citrate	C6 H8 O7	Full match	Partial match	Full match	192.027	3.106	2	93.6	Multiple matches found	NA	16	-0.996095	0.00835052	0.106608	-1.28181	0.0126138	0.0568361
Var319	TRUE	NA	C25 H45 N O5	Full match	No results	No results	439.329	2.881	0	NA	No matches found	NA	17	-0.354145	0.418443	0.702911	-1.58584	0.0128932	0.0574196
Var243	TRUE	Hydroxyhexanoycarnitine	C13 H25 N O5	Full match	No results	Full match	275.173	3.472	0	NA	Single match found	NA	12	0.639391	0.365384	0.66586	-1.16105	0.0130642	0.0575127
Var153	TRUE	L-Tyrosine	C9 H11 N O3	Full match	No results	Full match	181.074	2.897	0	NA	Multiple matches found	NA	9	-0.596169	0.416558	0.702826	1.042	0.0136032	0.0592047
Var272	TRUE	NA	C7 H12 O12 S	Full match	Invalid mass	No results	320.005	2.246	6	NA	No matches found	68	10	0.449302	0.297969	0.599388	1.51348	0.0143622	0.0611192
Var102	TRUE	NA	C7 H N O3	Full match	No results	No results	146.996	2.981	0	NA	No matches found	NA	3	0.470693	0.503883	0.759792	1.07835	0.0142335	0.0611192
Var1	TRUE	Propanoate	C3 H6 O2	Full match	No results	Full match	74.0365	2.992	0	NA	Multiple matches found	NA	15	-0.87507	0.171369	0.482606	-1.24534	0.0153013	0.0637001
Var217	TRUE	Uridine	C9 H12 N2 O6	Full match	Full match	Full match	244.069	2.79	2	89.4	Multiple matches found	NA	8	-0.168369	0.573644	0.785228	-1.00679	0.0152972	0.0637001
Var214	TRUE	Slaframine	C12 H20 N2 O3	Full match	Partial match	Full match	240.147	4.083	2	66	Multiple matches found	NA	0	-0.374821	0.471431	0.739993	1.38384	0.0165492	0.0681542
Var167	TRUE	NA	C8 H18 N2 O3	Full match	Invalid mass	No results	190.131	6.675	17	NA	No matches found	80.2	8	-1.03757	4.84e-05	0.00371108	-1.07378	0.0185841	0.0750975
Var165	TRUE	NA	C6 H11 N2 O P S	Full match	Invalid mass	No results	190.033	3.075	1	NA	No matches found	94.6	2	0.535605	0.214837	0.50493	1.51338	0.0186273	0.0750975
Var36	TRUE	Succinate	C4 H6 O4	Full match	Partial match	Full match	118.027	2.161	3	89.8	Multiple matches found	NA	4	0.448631	0.356897	0.654889	-1.38358	0.0190505	0.0760036
Var52	TRUE	NA	C7 H11 N O	Full match	Invalid mass	No results	125.084	6.136	28	NA	No matches found	96.9	6	-1.10629	0.0673247	0.355706	-1.18755	0.0196357	0.0772194
Var131	TRUE	NA	NA	No results	No results	No results	165.964	3.079	0	NA	No matches found	NA	5	0.664357	0.120916	0.449618	1.2381	0.0197585	0.0772194
Var79	TRUE	1-Methylnicotinamide	C7 H8 N2 O	Full match	Not the top hit	Full match	136.064	6.207	6	88.8	Multiple matches found	NA	0	-0.522116	0.164102	0.476364	1.52522	0.0221338	0.0856286
Var163	TRUE	N6,N6,N6-Trimethyl-L-lysine	C9 H20 N2 O2	Full match	Full match	Full match	188.152	7.702	2	96.7	Multiple matches found	NA	3	-0.458878	0.284586	0.588768	1.03909	0.0228879	0.0876607
Var24	TRUE	1H-Imidazole-4-ethanamine	C5 H9 N3	Full match	Partial match	Full match	111.08	6.588	1	89.1	Single match found	NA	8	-0.647492	0.154041	0.476364	1.05597	0.0231407	0.0877515
Var155	TRUE	Choline phosphate	C5 H14 N O4 P	Full match	Invalid mass	Full match	183.066	4.78	8	NA	Single match found	98.6	10	1.03753	0.156608	0.476364	0.903852	0.0237621	0.0892244
Var35	TRUE	2-Methylcholine	C6 H15 N O	Full match	Partial match	Full match	117.116	6.167	1	93.4	Single match found	NA	0	-1.48235	0.0482073	0.329704	0.706629	0.0246966	0.0909499
Var297	TRUE	Brinzolamide	C12 H21 N3 O5 S3	No match	No results	Full match	383.064	1.923	0	NA	Single match found	NA	6	-0.499831	0.214892	0.50493	1.19921	0.024462	0.0909499
Var54	TRUE	1-5-diazabicyclononane	C7 H14 N2	Full match	Invalid mass	Full match	126.116	8.549	50	NA	Multiple matches found	93.9	16	0.029522	0.939819	0.967354	-1.50813	0.025058	0.0914021
Var42	TRUE	NA	C8 H9 N	Full match	Invalid mass	No results	119.074	2.977	33	NA	No matches found	83	7	-1.04426	0.135972	0.476364	1.00839	0.0263175	0.0950906
Var136	TRUE	[Similar to: MJN110; <U+0394>Mass: 293.0401 Da]	NA	No results	Invalid mass	No results	168.051	3.079	1	NA	No matches found	71	2	0.364135	0.280845	0.584585	1.52108	0.0269737	0.0965509
Var69	TRUE	(S)-Malate	C4 H6 O5	Full match	Partial match	Full match	134.022	2.332	3	98.4	Multiple matches found	NA	16	-0.563275	0.0869789	0.399019	-1.46383	0.0281207	0.0997244
Var123	TRUE	DL-2-Aminooctanoicacid	C8 H17 N O2	Full match	Partial match	Full match	159.126	4.436	1	91.9	Multiple matches found	NA	0	0.342546	0.490277	0.746801	-1.35742	0.0296084	0.103524
Var222	TRUE	Hydroxybutyrylcarnitine	C11 H21 N O5	Full match	Invalid mass	Full match	247.142	3.549	3	NA	Single match found	64.2	12	0.118039	0.842633	0.940899	-1.25941	0.0297328	0.103524
Var303	TRUE	3-Hydroxy-9-hexadecenoylcarnitine	C23 H43 N O5	Full match	Invalid mass	Full match	413.314	2.883	3	NA	Single match found	62	17	0.0384413	0.93691	0.967354	-1.38401	0.0305202	0.105308
Var198	TRUE	NA	C4 H7 N5 O4 S	Full match	Invalid mass	No results	221.022	4.77	1	NA	No matches found	62.4	10	1.40386	0.00314645	0.0607975	1.22609	0.0320751	0.108715
Var208	TRUE	NA	C4 H14 N2 O5 P2	Invalid mass	No results	No results	232.039	2.389	0	NA	No matches found	NA	16	-0.342817	0.341425	0.634786	-1.27028	0.0319633	0.108715
Var48	TRUE	Taurine	C2 H7 N O3 S	Full match	Full match	Full match	125.015	2.052	1	90.6	Single match found	NA	8	0.0648793	0.836213	0.939906	-1.26512	0.0327434	0.110006
Var306	TRUE	3-Hydroxyhexadecanoylcarnitine	C23 H45 N O5	Full match	Invalid mass	Full match	415.329	2.861	14	NA	Multiple matches found	65.1	9	0.197421	0.714095	0.865845	-1.22383	0.033613	0.110981
Var78	TRUE	Hypoxanthine	C5 H4 N4 O	Full match	Full match	Full match	136.038	2.847	2	94.9	Multiple matches found	NA	1	-0.0478601	0.917739	0.967354	0.869961	0.0335798	0.110981
Var114	TRUE	&alpha; -ethynylagmatine	C7 H14 N4	Full match	Partial match	Full match	154.122	7.056	1	66.3	Single match found	NA	25	-0.438479	0.0664254	0.355706	-1.44864	0.0347286	0.113684
Var128	TRUE	L-Methionine S-oxide	C5 H11 N O3 S	Full match	Partial match	Full match	165.046	3.141	2	86.4	Multiple matches found	NA	6	-0.388121	0.332048	0.625814	1.11634	0.036348	0.117977
Var300	TRUE	trans-Hexadec-2-enoylcarnitine	C23 H43 N O4	Full match	No results	Full match	397.319	2.851	0	NA	Multiple matches found	NA	9	0.220663	0.682123	0.837349	-1.1832	0.0377303	0.120453
Var47	TRUE	[Similar to: Taurine; <U+0394>Mass: 0.0367 Da]	NA	No results	Invalid mass	No results	124.978	2.855	4	NA	No matches found	90	18	0.0605138	0.899544	0.965057	-1.26394	0.0377397	0.120453
Var145	TRUE	N-Acetyl-L-aspartate	C6 H9 N O5	Full match	Partial match	Full match	175.048	2.295	1	64.9	Multiple matches found	NA	2	1.24629	0.0333819	0.273995	0.973474	0.0402563	0.127423
Var257	TRUE	NA	C7 H21 N7 O2 S2	Full match	Invalid mass	No results	299.121	3.185	2	NA	No matches found	80	0	0.0629755	0.881466	0.953676	1.37573	0.0411773	0.12927
Var294	TRUE	cis-5-Tetradecenoylcarnitine	C21 H39 N O4	Full match	No results	Full match	369.287	2.901	0	NA	Multiple matches found	NA	9	0.0247884	0.949765	0.970563	-1.34785	0.0424121	0.132064
Var11	TRUE	NA	C4 H4 N2 O	Full match	No results	No results	96.0327	2.892	0	NA	No matches found	NA	1	-0.915942	0.113614	0.43533	1.07155	0.042826	0.132277
Var340	TRUE	NA	C28 H41 N O6	Full match	Invalid mass	No results	487.293	2.65	1	NA	No matches found	86.4	20	-0.344388	0.537312	0.770751	1.12707	0.0439716	0.134729
Var182	TRUE	NA	C8 H5 N7	Full match	Invalid mass	No results	199.061	3.743	6	NA	No matches found	61.7	3	1.58732	0.0245893	0.226795	0.536614	0.0443436	0.13479
Var120	TRUE	[Similar to: Diethyl 1-(2-phenyl-2H-chromen-4-yl)hydrazine-1,2-dicarboxylate; <U+0394>Mass: 224.1341 Da]	NA	No results	Invalid mass	No results	158.019	2.996	28	NA	No matches found	95.9	3	0.843848	0.184451	0.484143	0.511216	0.0452765	0.136543
Var233	TRUE	Streptidine	C8 H18 N6 O4	Full match	Invalid mass	Full match	262.139	3.234	1	NA	Single match found	99.1	1	-0.485605	0.243383	0.532661	-1.33461	0.0461626	0.137056
Var299	TRUE	9,12-Hexadecadienoylcarnitine	C23 H41 N O4	Full match	Invalid mass	Full match	395.303	2.879	19	NA	Single match found	66.2	17	0.00943419	0.984574	0.989742	-1.29034	0.0459803	0.137056
Var137	TRUE	beta-Carboline	C11 H8 N2	Full match	Partial match	Full match	168.069	2.869	2	84.1	Single match found	NA	7	-0.267566	0.617004	0.806224	1.23741	0.0467977	0.137503
Var308	TRUE	NA	C19 H44 N5 O3 P	Full match	No results	No results	421.319	2.843	0	NA	No matches found	NA	17	-0.128994	0.776629	0.904601	-1.31665	0.0470309	0.137503
Var290	TRUE	NA	C17 H32 N4 O4	Full match	Invalid mass	No results	356.242	8.869	1	59.5	No matches found	NA	6	0.659575	0.220937	0.509764	-1.15464	0.0508628	0.147509
Var238	TRUE	Inosine	C10 H12 N4 O5	Full match	Invalid mass	Full match	268.081	2.832	5	NA	Multiple matches found	66.8	1	0.283136	0.58415	0.7894	0.760323	0.0512236	0.147509
Var140	TRUE	cis-Aconitate	C6 H6 O6	Full match	Partial match	Full match	174.016	2.138	2	77.2	Multiple matches found	NA	16	-0.424164	0.156345	0.476364	-1.14903	0.0531326	0.151864
Var292	TRUE	3, 5-Tetradecadiencarnitine	C21 H37 N O4	Not the top hit	No results	Full match	367.272	2.915	0	NA	Single match found	NA	11	-0.204823	0.639721	0.809877	-1.20543	0.0559571	0.158752
Var64	TRUE	L-Leucine	C6 H13 N O2	Full match	Partial match	Full match	131.095	3.005	4	81.9	Multiple matches found	NA	7	-1.4325	0.0665197	0.355706	0.618739	0.0570084	0.160546
Var166	TRUE	NA	C6 H10 N2 O3 S	Full match	No results	No results	190.041	2.89	0	NA	No matches found	NA	15	-1.24838	0.0350542	0.273995	-1.02728	0.0575988	0.161024
Var130	TRUE	L-Phenylalanine	C9 H11 N O2	Full match	Invalid mass	Full match	165.079	2.972	1	NA	Multiple matches found	89.6	7	-1.08928	0.183516	0.484143	0.610214	0.0617241	0.167279
Var229	TRUE	[FA (6:0)] O-hexanoyl-R-carnitine	C13 H25 N O4	Full match	Partial match	Full match	259.178	3.301	1	94.3	Multiple matches found	NA	11	-0.492157	0.209646	0.50493	-1.26191	0.061058	0.167279
Var336	TRUE	NA	C27 H34 N2 O6	Full match	Invalid mass	No results	482.241	2.658	1	NA	No matches found	86.2	20	-0.416902	0.444586	0.724797	1.07134	0.0610995	0.167279
Var113	TRUE	Dithiothreitol	C4 H10 O2 S2	No match	No results	Full match	154.013	2.465	0	NA	Multiple matches found	NA	14	-0.161173	0.778499	0.904601	-1.10051	0.0611962	0.167279
Var320	TRUE	3-Hydroxy-11Z-octadecenoylcarnitine	C25 H47 N O5	No results	No results	Full match	441.345	2.845	0	NA	Multiple matches found	NA	17	-0.0468891	0.927723	0.967354	-1.18592	0.0620198	0.167279
Var309	TRUE	Linoelaidylcarnitine	C25 H45 N O4	No results	Invalid mass	Full match	423.334	2.827	3	NA	Multiple matches found	62.2	17	-0.012436	0.980246	0.987984	-1.1725	0.070275	0.188219
Var311	TRUE	Elaidiccarnitine	C25 H47 N O4	Full match	No results	Full match	425.35	2.798	0	NA	Multiple matches found	NA	9	0.150374	0.790579	0.909284	-1.06552	0.0721594	0.191924
Var321	TRUE	12-Hydroxy-12-octadecanoylcarnitine	C25 H49 N O5	Full match	No results	Full match	443.36	2.808	0	NA	Single match found	NA	9	0.164649	0.771238	0.904601	-1.0623	0.0730945	0.19307
Var329	TRUE	NA	C27 H51 N O4	Full match	No results	No results	453.381	2.766	0	NA	No matches found	NA	7	0.404538	0.510904	0.761385	-1.01112	0.0740566	0.194272
Var279	TRUE	NA	C18 H23 N5 O2	Full match	Invalid mass	No results	341.185	3.859	1	NA	No matches found	88.8	3	-1.19664	0.0555163	0.346943	-0.514101	0.075512	0.196742
Var31	TRUE	[Similar to: Diethyl 3-methyl-5-[(2,2,2-trifluoroacetyl)amino]thiophene-2,4-dicarboxylate; <U+0394>Mass: 239.0616 Da]	NA	No results	Invalid mass	No results	113.993	2.279	4	NA	No matches found	60.7	3	-2.01522	0.00350452	0.0607975	-0.460074	0.0783061	0.202644
Var295	TRUE	Tetradecanoylcarnitine	C21 H41 N O4	Full match	Invalid mass	Full match	371.303	2.878	5	NA	Single match found	61.7	9	0.230892	0.655512	0.815134	-1.06683	0.0790517	0.2032
Var278	TRUE	D-Fructose 1,6-bisphosphate	C6 H14 O12 P2	Full match	Partial match	Full match	339.996	3.087	2	80.6	Multiple matches found	NA	15	-0.793552	0.162475	0.476364	-0.958889	0.0822993	0.210137
Var282	TRUE	1,2-dioctanoyl-1-amino-2,3-propanediol	C19 H37 N O4	Full match	Invalid mass	Full match	343.272	2.917	1	NA	Multiple matches found	60.2	11	-0.35398	0.304941	0.599388	-1.23079	0.0841076	0.213332
Var28	TRUE	2-Furoate	C5 H4 O3	Full match	No results	Full match	112.016	3.122	0	NA	Multiple matches found	NA	16	-1.27269	0.0162256	0.177554	-0.866696	0.0854734	0.215371
Var215	TRUE	NA	C10 H7 N7 O	Full match	No results	No results	241.071	3.662	0	NA	No matches found	NA	3	1.42102	0.0432962	0.305128	0.387698	0.087471	0.218963
Var330	TRUE	NA	NA	No results	No results	No results	454.385	2.768	0	NA	No matches found	NA	7	0.361447	0.562674	0.78426	-0.963719	0.0885072	0.220118
Var230	TRUE	D-Glucose 6-phosphate	C6 H13 O9 P	Full match	Not the top hit	Full match	260.03	3.07	6	94.3	Multiple matches found	NA	15	-0.6069	0.223196	0.509764	-0.99948	0.0955118	0.236007
Var45	TRUE	NA	C6 H9 N3	Full match	Invalid mass	No results	123.08	7.212	22	NA	No matches found	82.4	8	0.171251	0.641726	0.809877	0.75963	0.0984967	0.241822
Var19	TRUE	Choline	C5 H13 N O	Full match	Full match	Full match	103.1	6.444	1	88.4	Single match found	NA	0	0.0763561	0.866614	0.948323	0.973098	0.0992067	0.242014
Var144	TRUE	NA	C5 H10 N3 P S	Full match	No results	No results	175.033	3.292	0	NA	No matches found	NA	5	-0.433598	0.378857	0.668858	0.910401	0.103084	0.248309
Var191	TRUE	NA	C7 H17 N7 O	Full match	Invalid mass	No results	215.149	3.937	1	NA	No matches found	89	0	-0.63099	0.444354	0.724797	0.491862	0.102526	0.248309
Var169	TRUE	Citrate	C6 H8 O7	Full match	Partial match	Full match	192.027	2.35	2	93.5	Multiple matches found	NA	16	-0.434136	0.165249	0.476364	-1.04119	0.109049	0.257814
Var269	TRUE	&Delta;8-phytosphingenine	C18 H37 N O3	Full match	No results	Full match	315.277	2.706	0	NA	Single match found	NA	18	-0.738147	0.145438	0.476364	1.02099	0.108574	0.257814
Var327	TRUE	NA	C27 H49 N O4	Full match	No results	No results	451.365	2.778	0	NA	No matches found	NA	7	0.296259	0.617797	0.806224	-0.971341	0.107871	0.257814
Var334	TRUE	NA	C27 H51 N O5	Full match	Invalid mass	No results	469.376	2.771	1	NA	No matches found	60.1	7	0.313815	0.602195	0.800836	-0.952312	0.111788	0.262669
Var2	TRUE	NA	NA	No results	No results	No results	75.069	4.325	0	NA	No matches found	NA	12	-1.15705	0.0529249	0.34622	0.876325	0.113766	0.265684
Var118	TRUE	NA	C8 H19 N3	Full match	Invalid mass	No results	157.158	2.995	4	NA	No matches found	69.2	24	2.16558	0.000159892	0.00765483	-0.440086	0.119308	0.275768
Var261	TRUE	NA	C15 H29 N O5	Full match	Invalid mass	No results	303.204	3.274	2	NA	No matches found	62.1	11	-0.0996845	0.833727	0.939906	-1.04766	0.119524	0.275768
Var339	TRUE	NA	C29 H43 O4 P	Full match	Invalid mass	No results	486.29	2.687	1	63.4	No matches found	NA	18	0.969364	0.0777237	0.390141	-0.937144	0.123214	0.281891
Var154	TRUE	L-Homocysteic acid	C4 H9 N O5 S	Full match	Invalid mass	Full match	183.02	2.447	3	NA	Multiple matches found	94.9	0	-0.620081	0.447616	0.725891	-0.566042	0.124423	0.281891
Var32	TRUE	NA	NA	No results	No results	No results	113.993	3.027	0	NA	No matches found	NA	0	0.476117	0.525817	0.770751	0.65265	0.125159	0.281891
Var301	TRUE	[FA] O-Palmitoyl-R-carnitine	C23 H45 N O4	Full match	Partial match	Full match	399.334	2.823	1	96.2	Single match found	NA	9	0.187584	0.728658	0.879217	-0.924953	0.125438	0.281891
Var80	TRUE	NA	C3 H7 N O3 S	Full match	Invalid mass	No results	137.015	2.489	3	NA	No matches found	95	14	-0.126709	0.751285	0.900214	-1.07683	0.125858	0.281891
Var46	TRUE	Sulfoacetaldehyde	C2 H4 O4 S	Full match	Invalid mass	Full match	123.983	2.434	3	NA	Single match found	71	0	0.257406	0.652954	0.814597	0.945148	0.128632	0.286431
Var332	TRUE	NA	C17 H41 N4 O8 P	Full match	No results	No results	460.265	2.663	0	NA	No matches found	NA	20	-0.506759	0.300805	0.599388	0.957902	0.131299	0.290678
Var60	TRUE	L-1-Pyrroline-3-hydroxy-5-carboxylate	C5 H7 N O3	Full match	Partial match	Full match	129.043	2.52	2	86.8	Multiple matches found	NA	21	0.593016	0.089597	0.399019	1.07141	0.133695	0.294282
Var331	TRUE	Militarinone A	C26 H37 N O6	Full match	Invalid mass	Full match	459.262	2.666	64	NA	Single match found	87.8	20	-0.40959	0.423652	0.708553	0.929539	0.135444	0.296429
Var107	TRUE	NA	C3 H2 N8	Full match	Invalid mass	No results	150.04	3.095	1	NA	No matches found	74.5	2	0.484411	0.373588	0.668858	0.927024	0.141864	0.306971
Var234	TRUE	NA	C3 H7 N8 O5 P	Full match	Invalid mass	No results	266.028	3.12	2	NA	No matches found	85.8	5	-0.262735	0.46771	0.737172	0.962006	0.141234	0.306971
Var103	TRUE	L-Glutamate	C5 H9 N O4	Full match	Partial match	Full match	147.053	2.505	1	90.6	Multiple matches found	NA	21	0.739484	0.108144	0.427001	0.976707	0.143491	0.308747
Var368	TRUE	NA	C24 H50 N7 O8 P	Full match	Invalid mass	No results	595.348	2.645	8	NA	No matches found	98	1	0.878277	0.186052	0.484143	-0.773133	0.145843	0.311351
Var183	TRUE	Caproylcholine	C11 H23 N O2	Full match	No results	Full match	201.173	4.221	0	NA	Single match found	NA	0	0.473854	0.405064	0.695693	0.901139	0.146597	0.311351
Var323	TRUE	NA	C21 H48 N5 O3 P	Full match	No results	No results	449.35	2.784	0	NA	No matches found	NA	7	0.263606	0.636255	0.809877	-0.91896	0.14714	0.311351
Var293	TRUE	NA	C7 H12 N7 O9 P	Full match	Invalid mass	No results	369.044	3.089	1	89.7	No matches found	NA	26	0.607196	0.294461	0.598211	0.878739	0.148972	0.313496
Var106	TRUE	NA	NA	No results	No results	No results	148.056	2.492	0	NA	No matches found	NA	21	0.577002	0.226216	0.509764	0.959619	0.151067	0.316169
Var195	TRUE	NA	NA	No results	No results	No results	217.936	3.086	0	NA	No matches found	NA	26	0.361032	0.534023	0.770751	0.87444	0.154042	0.317194
Var333	TRUE	NA	C23 H45 N7 O3	Full match	No results	No results	467.36	2.814	0	NA	No matches found	NA	7	0.332737	0.553823	0.782733	-0.899352	0.153979	0.317194
Var313	TRUE	Stearoylcarnitine	C25 H49 N O4	Full match	Invalid mass	Full match	427.365	2.776	2	NA	Single match found	61.2	7	0.334729	0.563736	0.78426	-0.860276	0.152621	0.317194
Var138	TRUE	NA	C2 H8 N3 O4 P	Full match	No results	No results	169.025	3.322	0	NA	No matches found	NA	3	1.24125	0.0571911	0.346943	0.349376	0.154875	0.317203
Var82	TRUE	Anthranilate	C7 H7 N O2	Full match	No results	Full match	137.048	3.423	0	NA	Multiple matches found	NA	0	-0.813666	0.200866	0.495743	-0.789266	0.157505	0.320874
Var68	TRUE	(S)-Malate	C4 H6 O5	Full match	Partial match	Full match	134.022	3.141	3	98.5	Multiple matches found	NA	5	-0.34017	0.3063	0.599388	-0.763279	0.159659	0.323541
Var232	TRUE	NA	C14 H31 N O3	Full match	No results	No results	261.23	2.914	0	NA	No matches found	NA	9	-0.945594	0.145976	0.476364	0.755038	0.161782	0.32441
Var194	TRUE	NA	C12 H27 N O2	Full match	No results	No results	217.204	2.933	0	NA	No matches found	NA	9	-0.46125	0.481512	0.743918	0.635094	0.161751	0.32441
Var247	TRUE	NA	C5 H16 N8 O6	Full match	Invalid mass	No results	284.121	3.261	2	NA	No matches found	72.8	5	-0.846886	0.0893519	0.399019	-0.788725	0.17198	0.343064
Var268	TRUE	[FA (10:0)] O-decanoyl-R-carnitine	C17 H33 N O4	Full match	Partial match	Full match	315.24	3.056	1	87.5	Single match found	NA	11	-0.833798	0.00365102	0.0607975	-0.993923	0.175013	0.345515
Var74	TRUE	Adenine	C5 H5 N5	Full match	Full match	Full match	135.054	3.091	1	72	Single match found	NA	19	-0.501649	0.213776	0.50493	-0.823666	0.174671	0.345515
Var18	TRUE	1-Aminocyclopropane-1-carboxylate	C4 H7 N O2	Full match	Invalid mass	Full match	101.048	2.506	22	NA	Multiple matches found	88.6	21	0.493477	0.267276	0.562454	0.916731	0.179406	0.352372
Var75	TRUE	Adenine	C5 H5 N5	Full match	Full match	Full match	135.055	5.757	1	84.4	Single match found	NA	0	-0.0359082	0.935866	0.967354	0.920969	0.181207	0.354094
Var181	TRUE	NA	C3 H5 N9 O2	Full match	Invalid mass	No results	199.057	3.261	15	NA	No matches found	95.1	5	-0.0281038	0.954757	0.971914	0.854617	0.182422	0.354657
Var44	TRUE	Nicotinamide	C6 H6 N2 O	Full match	Full match	Full match	122.048	3.007	1	94.3	Multiple matches found	NA	1	-1.68693	0.0105294	0.126288	-0.586106	0.184876	0.357615
Var93	TRUE	Stachydrine	C7 H13 N O2	Full match	Partial match	Full match	143.095	3.508	2	89.8	Multiple matches found	NA	8	-0.622465	0.214483	0.50493	0.389793	0.193286	0.366478
Var15	TRUE	perchlorate	H Cl O4	No results	No results	Full match	99.9564	2.278	0	NA	Single match found	NA	0	0.596343	0.458881	0.732297	0.414504	0.193075	0.366478
Var110	TRUE	3-Sulfino-L-alanine	C3 H7 N O4 S	Full match	Partial match	Full match	153.01	2.472	2	82.6	Multiple matches found	NA	14	-0.182903	0.569254	0.78426	-0.858795	0.193179	0.366478
Var335	TRUE	NA	C30 H45 N5	Full match	No results	No results	475.365	2.77	0	NA	No matches found	NA	7	0.154306	0.781944	0.904787	-0.835819	0.191955	0.366478
Var328	TRUE	NA	C27 H49 N O4	Full match	No results	No results	451.368	2.772	0	NA	No matches found	NA	7	-0.253905	0.678794	0.837349	-0.772271	0.195454	0.368763
Var142	TRUE	L-Arginine	C6 H14 N4 O2	Full match	Partial match	Full match	174.112	6.08	2	95.1	Multiple matches found	NA	0	0.265335	0.55384	0.782733	0.863187	0.200922	0.377222
Var365	TRUE	NA	C24 H51 N9 O8	Full match	Invalid mass	No results	593.388	2.665	36	NA	No matches found	84	20	0.105909	0.888253	0.958313	-0.5958	0.202716	0.378733
Var23	TRUE	p-Xylene	C8 H10	Full match	No results	Full match	106.078	2.678	0	NA	Multiple matches found	NA	4	-0.349948	0.481702	0.743918	0.850512	0.205594	0.382244
Var4	TRUE	Fomepizole	C4 H6 N2	Full match	No results	Full match	82.0535	3.255	0	NA	Multiple matches found	NA	15	-0.976245	0.107959	0.427001	-0.70312	0.212554	0.393276
Var70	TRUE	Indan-1-ol	C9 H10 O	Full match	Partial match	Full match	134.073	2.677	2	94.2	Multiple matches found	NA	4	-0.389651	0.44214	0.724797	0.8283	0.214957	0.395811
Var343	TRUE	NA	C11 H21 N10 O5 P S3	Full match	Invalid mass	No results	500.058	2.858	1	NA	No matches found	88.3	1	-1.01164	0.0248704	0.226795	-0.755896	0.222386	0.404071
Var225	TRUE	NA	C2 H6 N9 O4 P	Full match	Invalid mass	No results	251.028	3.204	16	NA	No matches found	68.2	26	0.336363	0.479664	0.743918	0.837618	0.221145	0.404071
Var173	TRUE	NA	NA	No results	No results	No results	195.954	3.093	0	NA	No matches found	NA	0	-0.52008	0.510023	0.761385	-0.505624	0.222608	0.404071
Var312	TRUE	ADP	C10 H15 N5 O10 P2	Not the top hit	Partial match	Full match	427.029	3.078	2	83.4	Multiple matches found	NA	4	-0.572346	0.23797	0.523808	-0.818211	0.224758	0.406048
Var180	TRUE	NA	C4 H6 O7 S	Full match	Invalid mass	No results	197.983	2.01	2	NA	No matches found	60.7	0	0.546602	0.086922	0.399019	0.887919	0.228365	0.410628
Var291	TRUE	NA	C16 H32 N2 O7	Full match	Invalid mass	No results	364.22	3.689	5	NA	No matches found	72.7	22	0.655778	0.127255	0.464179	0.774221	0.233567	0.41802
Var266	TRUE	indole-3-acetyl-methionine	C15 H18 N2 O3 S	No match	Invalid mass	Full match	306.102	3.274	1	NA	Single match found	89.2	5	-0.618392	0.210586	0.50493	0.640148	0.241456	0.430128
Var346	TRUE	ATP	C10 H16 N5 O13 P3	Full match	Partial match	Full match	506.995	2.264	2	87.4	Multiple matches found	NA	0	0.166953	0.756466	0.900214	-0.739055	0.254634	0.451504
Var221	TRUE	Glycerophosphoglycerol	C6 H15 O8 P	Full match	Invalid mass	Full match	246.05	2.375	21	NA	Multiple matches found	76.8	21	0.542073	0.212878	0.50493	0.788672	0.258024	0.453317
Var384	TRUE	[PC (18:1/22:6)] 1-(11Z-octadecenoyl)-2-(4Z,7Z,10Z,13Z,16Z,19Z-docosahexaenoyl)-sn-glycero-3-phosphocholine	C48 H82 N O8 P	No match	No results	Full match	831.575	2.736	0	NA	Multiple matches found	NA	1	0.104869	0.861872	0.946645	-0.668913	0.257404	0.453317
Var371	TRUE	NA	C31 H54 N5 O6 P	Full match	Invalid mass	No results	623.379	2.604	8	NA	No matches found	95.6	1	0.910621	0.0937665	0.408097	-0.673343	0.259217	0.453334
Var63	TRUE	Creatine	C4 H9 N3 O2	Full match	Full match	Full match	131.069	3.222	1	90.7	Multiple matches found	NA	1	-0.411011	0.227597	0.509764	-0.764454	0.266865	0.462486
Var196	TRUE	Pantothenate	C9 H17 N O5	Full match	Invalid mass	Full match	219.11	2.52	1	NA	Single match found	62.4	1	-0.125798	0.618877	0.806224	-0.576647	0.266454	0.462486
Var325	TRUE	NA	C24 H31 Cl O6	Full match	Invalid mass	No results	450.181	2.673	1	NA	No matches found	86.9	4	-0.0666556	0.891791	0.959426	0.737507	0.282227	0.486904
Var39	TRUE	alpha-Methylstyrene	C9 H10	Full match	Invalid mass	Full match	118.078	2.668	65	NA	Single match found	98.6	4	-0.0722807	0.877305	0.953676	0.743827	0.28589	0.488821
Var158	TRUE	NA	C5 H9 N7 O	Full match	No results	No results	183.087	3.706	0	NA	No matches found	NA	22	-0.0245516	0.940673	0.967354	0.555706	0.284645	0.488821
Var57	TRUE	L-Lysine 1,6-lactam	C6 H12 N2 O	Full match	Not the top hit	Full match	128.095	5.758	3	NA	Multiple matches found	85	0	0.619935	0.312839	0.604633	0.32696	0.290572	0.494618
Var305	TRUE	NA	C13 H29 N5 O10	Full match	Invalid mass	No results	415.19	3.251	1	NA	No matches found	86.4	5	-0.817456	0.110448	0.43165	-0.614642	0.297222	0.5037
Var317	TRUE	NA	C22 H24 N6 O4	Full match	No results	No results	436.185	3.017	0	NA	No matches found	NA	4	0.245412	0.608067	0.803067	0.710589	0.303136	0.507034
Var382	TRUE	[PC (18:2/22:6)] 1-(9Z,12Z-octadecadienoyl)-2-(4Z,7Z,10Z,13Z,16Z,19Z-docosahexaenoyl)-sn-glycero-3-phosphocholine	C48 H80 N O8 P	No results	Invalid mass	Full match	829.561	2.737	5	NA	Multiple matches found	99.3	1	0.167095	0.756616	0.900214	-0.663941	0.300907	0.507034
Var387	TRUE	NA	C44 H59 N7 O10	Full match	Invalid mass	No results	845.433	2.666	56	NA	No matches found	81.6	4	-0.0799578	0.853205	0.944443	0.733146	0.303161	0.507034
Var90	TRUE	NA	C7 H14 N2 O	Full match	No results	No results	142.111	5.315	0	NA	No matches found	NA	23	-0.576265	0.428635	0.713771	-0.500282	0.319216	0.531565
Var271	TRUE	[SP hydrox] 4-hydroxysphinganine	C18 H39 N O3	Full match	Partial match	Full match	317.293	2.85	1	79.2	Single match found	NA	1	0.36497	0.295201	0.598211	0.728758	0.32616	0.540776
Var62	TRUE	NA	NA	No results	No results	No results	129.967	5.517	0	NA	No matches found	NA	0	1.56486	0.0193095	0.194619	0.443841	0.332275	0.543852
Var302	TRUE	NA	C18 H34 N2 O8	Full match	Invalid mass	No results	406.231	3.645	2	NA	No matches found	98	7	0.625384	0.17543	0.484143	-0.664706	0.331034	0.543852
Var38	TRUE	[Similar to: 3-(2-Ethylbenzyl)[1,3]oxazolo[4,5-b]pyridin-2(3H)-one; <U+0394>Mass: 136.0283 Da]	NA	No results	Invalid mass	No results	118.077	2.666	65	NA	No matches found	98.5	4	-0.0950926	0.83929	0.939906	0.681413	0.330242	0.543852
Var354	TRUE	NA	C31 H50 N O4 P	Full match	Invalid mass	No results	531.347	2.409	2	NA	No matches found	80.8	18	1.19047	0.0176634	0.18284	-0.600586	0.34482	0.544973
Var341	TRUE	GW 1929	C30 H29 N3 O4	No match	No results	Full match	495.215	2.372	0	NA	Single match found	NA	3	-1.36463	0.0262801	0.234076	0.382433	0.347109	0.544973
Var134	TRUE	NA	C7 H10 N4 O	Full match	Invalid mass	No results	166.085	3.461	1	NA	No matches found	85.7	13	1.08639	0.0710248	0.367601	0.53036	0.343803	0.544973
Var373	TRUE	NA	C12 H32 N7 O12 P S4	Full match	No results	No results	625.072	2.857	0	NA	No matches found	NA	1	-0.908527	0.0952838	0.410042	-0.551058	0.342549	0.544973
Var249	TRUE	L-Octanoylcarnitine	C15 H29 N O4	Full match	Invalid mass	Full match	287.209	3.142	35	NA	Single match found	62.5	11	-0.516662	0.181496	0.484143	-0.683572	0.344938	0.544973
Var91	TRUE	NA	C7 H14 N2 O	Full match	No results	No results	142.111	5.881	0	NA	No matches found	NA	0	0.420556	0.487259	0.746801	-0.569141	0.342173	0.544973
Var322	TRUE	NA	C23 H41 N7 O2	Full match	No results	No results	447.334	2.807	0	NA	No matches found	NA	7	-0.146753	0.795236	0.911902	-0.604634	0.347189	0.544973
Var307	TRUE	NA	C10 H28 N10 O8	Full match	No results	No results	416.21	2.667	0	NA	No matches found	NA	4	-0.101188	0.827634	0.937823	0.670967	0.339399	0.544973
Var246	TRUE	Phaseic acid	C15 H20 O5	Full match	Invalid mass	Full match	280.131	2.667	27	NA	Multiple matches found	80.9	4	-0.0426076	0.926903	0.967354	0.665182	0.343934	0.544973
Var314	TRUE	NA	C24 H33 N O6	Full match	Invalid mass	No results	431.23	2.671	60	NA	No matches found	87.3	4	-0.00024229	0.999564	0.999564	0.676283	0.342193	0.544973
Var367	TRUE	NA	C26 H55 N5 O4 P2 S	Full match	Invalid mass	No results	595.348	2.832	8	NA	No matches found	99	1	1.31845	0.0563185	0.346943	-0.372253	0.351127	0.548905
Var254	TRUE	Tutin	C15 H18 O6	Not the top hit	No results	Full match	294.11	2.673	0	NA	Single match found	NA	4	-0.143685	0.763812	0.903096	0.641556	0.356998	0.555814
Var304	TRUE	Magnoshinin	C24 H30 O6	Full match	Partial match	Full match	414.204	2.672	1	91.9	Multiple matches found	NA	4	-0.0450886	0.924359	0.967354	0.631922	0.36598	0.567491
Var280	TRUE	trans-2-Dodecenoylcarnitine	C19 H35 N O4	Full match	Invalid mass	Full match	341.256	3.127	1	NA	Single match found	60.8	0	-1.08395	0.151104	0.476364	-0.360517	0.370917	0.572828
Var49	TRUE	Taurine	C2 H7 N O3 S	Full match	Full match	Full match	125.015	2.859	2	92.6	Single match found	NA	1	-0.952507	0.0646022	0.355706	-0.559314	0.374579	0.574258
Var94	TRUE	NA	NA	No results	No results	No results	143.92	5.127	0	NA	No matches found	NA	1	0.670848	0.259105	0.557513	0.542639	0.374842	0.574258
Var117	TRUE	NA	C6 H12 N4 O	Full match	Invalid mass	No results	156.101	3.835	1	NA	No matches found	81.5	23	-0.8298	0.12872	0.46509	-0.5567	0.376682	0.574778
Var274	TRUE	NA	C17 H33 N O5	Full match	Invalid mass	No results	331.235	3.125	1	55.5	No matches found	NA	11	-0.0268777	0.934154	0.967354	-0.66415	0.381078	0.579178
Var251	TRUE	NA	C16 H35 N O3	Full match	No results	No results	289.261	2.833	0	NA	No matches found	NA	4	0.0666923	0.861145	0.946645	0.639244	0.387937	0.587272
Var381	TRUE	NA	NA	No results	No results	No results	806.564	2.736	0	NA	No matches found	NA	1	0.311323	0.567207	0.78426	-0.541907	0.393921	0.591653
Var56	TRUE	NA	NA	No results	No results	No results	127.946	3.518	0	NA	No matches found	NA	5	-0.35831	0.564458	0.78426	0.446922	0.393111	0.591653
Var318	TRUE	NA	C12 H34 N5 O6 P3	Full match	Invalid mass	No results	437.172	3.264	2	NA	No matches found	67.2	5	-0.577744	0.272689	0.570709	-0.416677	0.397132	0.592019
Var380	TRUE	[PC (16:0/22:6)] 1-hexadecanoyl-2-(4Z,7Z,10Z,13Z,16Z,19Z-docosahexaenoyl)-sn-glycero-3-phosphocholine	C46 H80 N O8 P	No match	Invalid mass	Full match	805.561	3.31	7	NA	Multiple matches found	99	1	0.314537	0.559134	0.78426	-0.547451	0.397256	0.592019
Var197	TRUE	NA	C3 H12 N10 O2	Full match	No results	No results	220.114	2.568	0	NA	No matches found	NA	1	-0.179107	0.598361	0.798962	-0.456261	0.402821	0.597986
Var379	TRUE	[PC (16:0/22:6)] 1-hexadecanoyl-2-(4Z,7Z,10Z,13Z,16Z,19Z-docosahexaenoyl)-sn-glycero-3-phosphocholine	C46 H80 N O8 P	No match	Invalid mass	Full match	805.561	2.759	4	NA	Multiple matches found	98.7	1	0.29775	0.574057	0.785228	-0.531936	0.406388	0.600952
Var296	TRUE	NA	C8 H18 N5 O6 P S2	Full match	Invalid mass	No results	375.043	2.856	8	NA	No matches found	98	1	-0.965643	0.0595472	0.350871	-0.495351	0.422638	0.61822
Var10	TRUE	NA	NA	No results	No results	No results	91.0349	2.795	0	NA	No matches found	NA	15	-0.979786	0.14119	0.476364	-0.432043	0.426136	0.61822
Var97	TRUE	3-Methyleneoxindole	C9 H7 N O	Full match	Partial match	Full match	145.053	2.728	1	83.9	Multiple matches found	NA	1	-0.568117	0.357368	0.654889	-0.475837	0.423368	0.61822
Var389	TRUE	NA	C49 H93 O14 P	Full match	No results	No results	936.63	3.229	0	NA	No matches found	NA	1	0.428927	0.432606	0.717264	-0.510888	0.42497	0.61822
Var61	TRUE	L-Pipecolate	C6 H11 N O2	Full match	Partial match	Full match	129.079	6.569	4	89.1	Multiple matches found	NA	0	-0.229489	0.64563	0.81023	0.449645	0.425968	0.61822
Var220	TRUE	NA	C14 H31 N O2	Full match	No results	No results	245.235	2.908	0	NA	No matches found	NA	21	0.650006	0.317314	0.604633	0.455354	0.429745	0.621104
Var50	TRUE	[Similar to: Taurine; <U+0394>Mass: -0.0363 Da]	NA	No results	Invalid mass	No results	125.051	2.841	2	NA	No matches found	90.8	0	-0.656101	0.444719	0.724797	-0.197954	0.436759	0.621854
Var193	TRUE	O-Propanoylcarnitine	C10 H19 N O4	Full match	Partial match	Full match	217.131	3.547	2	92	Single match found	NA	22	0.319061	0.513397	0.762136	-0.463203	0.43528	0.621854
Var359	TRUE	NA	C27 H43 N3 O7 S	Full match	Invalid mass	No results	553.28	2.695	58	NA	No matches found	69.7	1	0.146021	0.774711	0.904601	-0.524	0.43473	0.621854
Var383	TRUE	[PC (18:2/22:6)] 1-(9Z,12Z-octadecadienoyl)-2-(4Z,7Z,10Z,13Z,16Z,19Z-docosahexaenoyl)-sn-glycero-3-phosphocholine	C48 H80 N O8 P	No match	Invalid mass	Full match	829.561	3.262	8	NA	Multiple matches found	97.7	1	0.166173	0.779421	0.904601	-0.486699	0.432619	0.621854
Var98	TRUE	4-Trimethylammoniobutanoate	C7 H15 N O2	Full match	Partial match	Full match	145.11	6.066	1	85	Multiple matches found	NA	4	-0.0683013	0.925671	0.967354	-0.384596	0.440389	0.6247
Var37	TRUE	Succinate	C4 H6 O4	Full match	Partial match	Full match	118.027	3.034	3	88.7	Multiple matches found	NA	0	-0.553159	0.225023	0.509764	-0.537684	0.442566	0.625472
Var55	TRUE	NA	C5 H9 N3 O	Full match	Invalid mass	No results	127.075	3.837	3	NA	No matches found	89	23	-0.961769	0.0993898	0.418311	-0.444408	0.46359	0.652775
Var76	TRUE	[Similar to: L-Threonic acid; <U+0394>Mass: 0.1352 Da]	NA	No results	Invalid mass	No results	135.902	2.691	17	NA	No matches found	77.4	1	0.00434024	0.991386	0.993982	0.475521	0.467443	0.65579
Var25	TRUE	1H-Imidazole-4-ethanamine	C5 H9 N3	Full match	Invalid mass	Full match	111.08	4.584	2	NA	Single match found	60.5	13	0.680213	0.163687	0.476364	-0.474312	0.470644	0.657872
Var364	TRUE	NA	C27 H53 N3 O8 S	Full match	No results	No results	579.353	2.784	0	NA	No matches found	NA	1	0.461417	0.334966	0.625814	-0.466373	0.477576	0.662723
Var248	TRUE	2-Octenoylcarnitine	C15 H27 N O4	Full match	No results	Full match	285.193	3.232	0	NA	Single match found	NA	11	-0.238787	0.531262	0.770751	-0.525985	0.475921	0.662723
Var104	TRUE	L-Glutamate	C5 H9 N O4	Full match	Partial match	Full match	147.053	3.035	4	88.3	Multiple matches found	NA	1	-0.680378	0.224255	0.509764	0.453146	0.480556	0.664451
Var3	TRUE	HSO3-	H O3 S	No results	No results	Full match	80.9646	2.878	0	NA	Single match found	NA	3	-0.435131	0.491368	0.746801	-0.336613	0.494376	0.681101
Var226	TRUE	NA	C7 H14 N2 O2 P2 S	Full match	No results	No results	252.025	2.861	0	NA	No matches found	NA	1	-0.725831	0.102644	0.427001	-0.437556	0.49878	0.684706
Var152	TRUE	NA	C5 H9 O5 P	Full match	No results	No results	180.018	2.768	0	NA	No matches found	NA	0	-0.282775	0.133798	0.476364	-0.53057	0.502393	0.684756
Var239	TRUE	NA	C2 H8 N8 O4 S2	Full match	No results	No results	272.011	2.989	0	NA	No matches found	NA	3	0.839316	0.153994	0.476364	0.167232	0.501767	0.684756
Var388	TRUE	NA	C32 H72 N4 O17 P2	Full match	No results	No results	846.437	2.681	0	NA	No matches found	NA	4	-0.334374	0.626782	0.809877	0.36383	0.508209	0.690227
Var287	TRUE	NA	C10 H23 N8 O4 P	Full match	Invalid mass	No results	350.158	3.876	12	NA	No matches found	96.8	3	1.27712	0.0830391	0.39755	0.2295	0.511102	0.691703
Var284	TRUE	AMP	C10 H14 N5 O7 P	Full match	Partial match	Full match	347.063	3.087	3	88.4	Multiple matches found	NA	26	0.739278	0.226371	0.509764	0.375217	0.523525	0.701084
Var168	TRUE	Triisopropanolamine	C9 H21 N O3	Full match	Full match	No results	191.152	3.131	1	87.5	No matches found	NA	0	0.492129	0.462572	0.733218	0.359566	0.522195	0.701084
Var51	TRUE	[Similar to: Taurine; <U+0394>Mass: -0.0367 Da]	NA	No results	Invalid mass	No results	125.051	2.854	2	NA	No matches found	90.7	0	-0.30597	0.548942	0.781579	-0.417421	0.520833	0.701084
Var105	TRUE	D-Xylonolactone	C5 H8 O5	Full match	Partial match	Full match	148.037	2.262	2	92.8	Multiple matches found	NA	0	0.280625	0.516118	0.763217	-0.439951	0.540466	0.721248
Var100	TRUE	L-Glutamine	C5 H10 N2 O3	Full match	Full match	Full match	146.069	3.108	3	94.5	Multiple matches found	NA	1	-1.08945	0.0344847	0.273995	0.386777	0.5464	0.721378
Var174	TRUE	NA	C4 H13 N4 O P S	Full match	No results	No results	196.055	3.869	0	NA	No matches found	NA	3	1.31735	0.0660659	0.355706	0.169616	0.548097	0.721378
Var9	TRUE	(R)-Lactate	C3 H6 O3	Full match	No results	Full match	90.0317	2.811	0	NA	Multiple matches found	NA	15	-0.951398	0.165207	0.476364	-0.319921	0.545919	0.721378
Var286	TRUE	NA	C13 H20 N10 O2	Full match	Invalid mass	No results	348.175	3.038	1	NA	No matches found	79.9	1	0.219011	0.584673	0.7894	-0.446693	0.54334	0.721378
Var30	TRUE	Creatinine	C4 H7 N3 O	Full match	Full match	Full match	113.059	3.076	1	90.7	Single match found	NA	1	-1.29686	0.0637347	0.355706	-0.279743	0.553257	0.722416
Var192	TRUE	NA	C10 H16 O5	Full match	Invalid mass	No results	216.1	2.774	3	NA	No matches found	94.6	1	-0.684007	0.17715	0.484143	0.38635	0.554907	0.722416
Var111	TRUE	[Similar to: JWH 018 7-hydroxyindole metabolite; <U+0394>Mass: 204.1217 Da]	NA	No results	Invalid mass	No results	153.051	3.255	1	NA	No matches found	95.8	5	-0.523158	0.312456	0.604633	0.349994	0.558316	0.722416
Var177	TRUE	NA	C4 H7 N O6 S	Full match	Invalid mass	No results	196.999	2.048	1	NA	No matches found	62.6	0	0.284853	0.382249	0.668858	-0.398586	0.553849	0.722416
Var126	TRUE	L-Carnitine	C7 H15 N O3	Full match	Partial match	Full match	161.105	3.72	3	98.9	Multiple matches found	NA	22	0.0988694	0.766335	0.903096	0.384023	0.556594	0.722416
Var353	TRUE	LysoPE(0:0/22:6(4Z,7Z,10Z,13Z,16Z,19Z))	C27 H44 N O7 P	Not the top hit	Invalid mass	Full match	525.285	2.694	58	NA	Multiple matches found	68.2	1	0.246329	0.640101	0.809877	-0.389045	0.561627	0.724253
Var148	TRUE	NA	C5 H4 O7	Full match	No results	No results	175.996	2.099	0	NA	No matches found	NA	5	-0.693628	0.196079	0.48765	-0.348303	0.566978	0.726613
Var370	TRUE	NA	C27 H58 N7 O2 P S2	Full match	No results	No results	607.384	2.757	0	NA	No matches found	NA	1	0.60385	0.226394	0.509764	-0.360539	0.570354	0.726613
Var200	TRUE	NA	C7 H11 N7 O2	Full match	No results	No results	225.097	3.65	0	NA	No matches found	NA	5	-0.358274	0.305793	0.599388	0.345367	0.570315	0.726613
Var150	TRUE	NA	C10 H15 N3	Full match	No results	No results	177.126	6.264	0	NA	No matches found	NA	0	-0.443625	0.4154	0.702826	0.346601	0.571046	0.726613
Var324	TRUE	NA	C19 H32 O8 P2	Full match	No results	No results	450.157	2.389	0	NA	No matches found	NA	3	-0.736234	0.157998	0.476364	0.297568	0.577675	0.732614
Var386	TRUE	NA	C35 H84 N10 O8 P2	Full match	No results	No results	834.596	2.814	0	NA	No matches found	NA	1	0.645294	0.231339	0.515134	-0.349571	0.580287	0.733498
Var85	TRUE	Hexamethylenetetramine	C6 H12 N4	Full match	Full match	No results	140.106	4.583	1	97.4	No matches found	NA	13	0.64499	0.193679	0.484831	-0.355305	0.585413	0.735125
Var377	TRUE	[PC (16:0/20:4)] 1-hexadecanoyl-2-(5Z,8Z,11Z,14Z-eicosatetraenoyl)-sn-glycero-3-phosphocholine	C44 H80 N O8 P	Not the top hit	Invalid mass	Full match	781.561	3.296	5	NA	Multiple matches found	98.3	1	0.207151	0.714378	0.865845	-0.353657	0.584326	0.735125
Var378	TRUE	[PC (16:0/20:4)] 1-hexadecanoyl-2-(5Z,8Z,11Z,14Z-eicosatetraenoyl)-sn-glycero-3-phosphocholine	C44 H80 N O8 P	No match	Invalid mass	Full match	781.561	2.772	8	NA	Multiple matches found	98.2	1	0.391687	0.491132	0.746801	-0.340414	0.595347	0.745157
Var58	TRUE	NA	C7 H16 N2	Full match	Invalid mass	No results	128.131	2.993	32	NA	No matches found	95.9	24	1.86799	0.00115175	0.0315086	-0.138688	0.604851	0.749702
Var385	TRUE	[PC (18:1/22:5)] 1-(11Z-octadecenoyl)-2-(7Z,10Z,13Z,16Z,19Z-docosapentaenoyl)-sn-glycero-3-phosphocholine	C48 H84 N O8 P	No match	Invalid mass	Full match	833.592	2.795	8	NA	Multiple matches found	97.7	1	0.619877	0.247574	0.535711	-0.334503	0.603681	0.749702
Var186	TRUE	N-Ethylglycocyamine	C8 H17 N O5	Full match	No results	Full match	207.111	3.7	0	NA	Multiple matches found	NA	22	0.230679	0.413976	0.702826	-0.329078	0.602314	0.749702
Var16	TRUE	Gyromitrin	C4 H8 N2 O	Full match	No results	Full match	100.064	3.834	0	NA	Single match found	NA	23	-1.14348	0.0579748	0.346943	-0.282844	0.616488	0.760939
Var258	TRUE	NA	C8 H12 O8 S2	Full match	No results	No results	299.997	2.56	0	NA	No matches found	NA	0	0.169642	0.803897	0.919082	0.258407	0.617891	0.760939
Var89	TRUE	NA	NA	No results	No results	No results	142.024	5.128	0	NA	No matches found	NA	5	-0.939028	0.0864765	0.399019	0.232886	0.635887	0.772403
Var17	TRUE	1-Aminocyclopropane-1-carboxylate	C4 H7 N O2	Full match	No results	Full match	101.048	3.073	0	NA	Multiple matches found	NA	1	-0.503582	0.161917	0.476364	0.329426	0.630381	0.772403
Var157	TRUE	Choline phosphate	C5 H14 N O4 P	Full match	Invalid mass	Full match	183.066	4.578	8	NA	Single match found	98.1	5	0.115327	0.190222	0.484143	0.323547	0.632131	0.772403
Var7	TRUE	NA	NA	No results	No results	No results	84.0692	4.584	0	NA	No matches found	NA	13	0.54268	0.315975	0.604633	-0.308778	0.637283	0.772403
Var273	TRUE	Didecyldimethylammonium	C22 H47 N	Full match	Full match	No results	325.37	2.852	1	88.4	No matches found	NA	1	0.154863	0.764864	0.903096	-0.320186	0.634832	0.772403
Var363	TRUE	[PC (22:6)] 1-(4Z,7Z,10Z,13Z,16Z,19Z-docosahexaenoyl)-sn-glycero-3-phosphocholine	C30 H50 N O7 P	Not the top hit	Invalid mass	Full match	567.332	2.791	8	NA	Single match found	96	1	0.417942	0.382454	0.668858	-0.320976	0.639956	0.772903
Var12	TRUE	Deoxycytosine	C4 H7 N3	Full match	No results	Full match	97.0643	4.583	0	NA	Single match found	NA	13	0.357223	0.474401	0.741615	-0.312054	0.641732	0.772903
Var14	TRUE	Orthophosphate	H3 O4 P	No results	No results	Full match	97.9769	3.091	0	NA	Single match found	NA	0	0.127107	0.879165	0.953676	0.17785	0.645118	0.774546
Var270	TRUE	NA	C13 H27 N5 O4	Full match	No results	No results	317.206	3.774	0	NA	No matches found	NA	0	1.38076	0.000300198	0.0114976	0.311386	0.649564	0.777447
Var242	TRUE	Hexadecasphinganine	C16 H35 N O2	Full match	No results	Full match	273.266	3.571	0	NA	Single match found	NA	1	0.460219	0.41584	0.702826	-0.28358	0.651732	0.777612
Var26	TRUE	1H-Imidazole-4-ethanamine	C5 H9 N3	Full match	No results	Full match	111.08	3.842	0	NA	Single match found	NA	23	-0.947582	0.0800891	0.390141	-0.253404	0.68572	0.806107
Var338	TRUE	NA	C30 H39 N4 P	Full match	Invalid mass	No results	486.29	2.416	2	NA	No matches found	88.1	18	0.899602	0.091689	0.403643	-0.262017	0.686138	0.806107
Var156	TRUE	Choline phosphate	C5 H14 N O4 P	Full match	No results	Full match	183.066	2.769	0	NA	Single match found	NA	1	0.512852	0.316895	0.604633	-0.275273	0.679706	0.806107
Var84	TRUE	Sulfoacetate	C2 H4 O5 S	Full match	Invalid mass	Full match	139.978	2.108	7	NA	Single match found	77.9	0	-0.386385	0.506856	0.761278	0.239895	0.686068	0.806107
Var151	TRUE	NA	NA	No results	No results	No results	177.866	5.554	0	NA	No matches found	NA	13	-0.0461351	0.934556	0.967354	0.243741	0.679992	0.806107
Var71	TRUE	[Similar to: JWH 018 7-hydroxyindole metabolite; <U+0394>Mass: 222.1323 Da]	NA	No results	Invalid mass	No results	135.041	3.252	26	NA	No matches found	87.8	5	-0.524641	0.306736	0.599388	0.245128	0.691072	0.806954
Var250	TRUE	NA	C17 H37 N O2	Full match	No results	No results	287.282	2.838	0	NA	No matches found	NA	1	0.10826	0.81562	0.92971	-0.280088	0.690747	0.806954
Var205	TRUE	Tetradecanoic acid	C14 H28 O2	Full match	Partial match	Full match	228.209	2.201	1	92.7	Multiple matches found	NA	1	0.493902	0.452414	0.725891	0.222287	0.693326	0.807124
Var244	TRUE	NA	C10 H17 Cl N2 O S2	Full match	No results	No results	280.046	2.722	0	NA	No matches found	NA	7	0.557631	0.44942	0.725891	-0.178066	0.706229	0.817435
Var275	TRUE	NA	C9 H22 N10 O4	Full match	Invalid mass	No results	334.184	3.863	1	NA	No matches found	86.3	0	0.395333	0.535155	0.770751	0.220307	0.71072	0.817435
Var95	TRUE	NA	NA	No results	No results	No results	143.983	5.58	0	NA	No matches found	NA	13	-0.176506	0.680738	0.837349	-0.259845	0.706981	0.817435
Var263	TRUE	NA	C10 H20 N6 O5	Full match	Invalid mass	No results	304.149	3.025	1	NA	No matches found	96	1	0.0274638	0.931069	0.967354	-0.28342	0.708779	0.817435
Var315	TRUE	NA	C19 H37 N5 O6	Full match	No results	No results	431.272	3.089	0	NA	No matches found	NA	1	0.0627422	0.910047	0.967354	-0.239678	0.718123	0.823477
Var162	TRUE	6-Hydroxy-2-naphthoic acid	C11 H8 O3	No results	Invalid mass	No results	188.049	2.585	1	60.8	No matches found	NA	1	-1.12212	0.103981	0.427001	-0.181681	0.723938	0.827666
Var122	TRUE	5-Hydroxyectoine	C6 H10 N2 O3	Full match	Invalid mass	Full match	158.069	2.414	23	NA	Multiple matches found	75.6	14	-0.318335	0.334114	0.625814	-0.2532	0.733701	0.834672
Var224	TRUE	NA	C9 H19 N3 O5	Full match	Invalid mass	No results	249.132	2.427	1	NA	No matches found	65.3	14	-0.279179	0.581528	0.7894	-0.234044	0.734424	0.834672
Var218	TRUE	N-(octanoyl)-L-homoserine	C12 H23 N O4	Full match	Invalid mass	Full match	245.162	3.427	36	NA	Multiple matches found	65.5	0	0.821927	0.125458	0.462023	0.200069	0.757536	0.855859
Var6	TRUE	NA	NA	No results	No results	No results	84.0216	3.632	0	NA	No matches found	NA	1	-0.141891	0.671435	0.832232	-0.23893	0.755389	0.855859
Var210	TRUE	NA	C12 H27 N O3	Full match	No results	No results	233.199	2.99	0	NA	No matches found	NA	1	-1.4377	0.0229506	0.219752	0.147259	0.761602	0.857922
Var372	TRUE	NA	C26 H54 N7 O8 P	Full match	Invalid mass	No results	623.38	2.283	8	NA	No matches found	92.1	1	0.772027	0.191292	0.484143	-0.176769	0.770743	0.864056
Var139	TRUE	sn-Glycerol 3-phosphate	C3 H9 O6 P	Full match	No results	Full match	172.014	3.075	0	NA	Multiple matches found	NA	22	-0.0167359	0.970957	0.982172	0.151419	0.771559	0.864056
Var345	TRUE	NA	C30 H42 N5 P	Full match	Invalid mass	No results	503.316	2.396	2	NA	No matches found	83.5	18	0.836951	0.098673	0.418311	-0.182124	0.784614	0.873567
Var87	TRUE	2-Aminomuconate semialdehyde	C6 H7 N O3	Full match	Invalid mass	Full match	141.043	2.409	2	NA	Multiple matches found	65	14	-0.297572	0.366831	0.66586	-0.203807	0.782871	0.873567
Var259	TRUE	Sphinganine	C18 H39 N O2	Full match	No results	Full match	301.298	2.847	0	NA	Single match found	NA	1	0.737698	0.155816	0.476364	-0.170212	0.793203	0.88057
Var141	TRUE	N-Formimino-L-glutamate	C6 H10 N2 O4	Full match	Partial match	Full match	174.064	2.471	1	58	Multiple matches found	NA	0	-0.544801	0.452971	0.725891	-0.132825	0.796441	0.881609
Var5	TRUE	NA	NA	No results	No results	No results	83.0375	3.098	0	NA	No matches found	NA	1	-0.57174	0.144351	0.476364	-0.165134	0.808334	0.890028
Var369	TRUE	NA	C24 H50 N7 O8 P	Full match	Invalid mass	No results	595.348	2.33	8	NA	No matches found	98.5	1	0.544687	0.326491	0.619039	-0.154129	0.808694	0.890028
Var375	TRUE	[PC (16:0/18:2)] 1-hexadecanoyl-2-(9Z,12Z-octadecadienoyl)-sn-glycero-3-phosphocholine	C42 H80 N O8 P	Not the top hit	Invalid mass	Full match	757.561	2.805	8	NA	Multiple matches found	98.2	1	0.357102	0.503465	0.759792	-0.158807	0.812339	0.891478
Var59	TRUE	L-1-Pyrroline-3-hydroxy-5-carboxylate	C5 H7 N O3	Full match	Partial match	Full match	129.043	3.104	2	86.8	Multiple matches found	NA	1	-1.42238	0.00514207	0.0679108	-0.127603	0.828432	0.906542
Var337	TRUE	Stigmatellin Y	C29 H40 O6	Not the top hit	Invalid mass	Full match	484.282	2.66	59	NA	Multiple matches found	94.9	1	0.352955	0.539471	0.770961	0.13448	0.835288	0.908885
Var73	TRUE	Adenine	C5 H5 N5	Full match	Full match	Full match	135.054	2.911	1	72.8	Single match found	NA	1	0.134117	0.647338	0.81023	-0.130137	0.83532	0.908885
Var101	TRUE	L-Lysine	C6 H14 N2 O2	Full match	Full match	Full match	146.105	6.576	2	88.9	Multiple matches found	NA	0	-0.520374	0.381634	0.668858	0.122296	0.838339	0.909586
Var376	TRUE	[PC (16:0/18:2)] 1-hexadecanoyl-2-(9Z,12Z-octadecadienoyl)-sn-glycero-3-phosphocholine	C42 H80 N O8 P	Not the top hit	Invalid mass	Full match	757.561	3.306	8	NA	Multiple matches found	99.5	1	0.331455	0.53542	0.770751	-0.134524	0.84145	0.910382
Var236	TRUE	Adenosine	C10 H13 N5 O4	Full match	Full match	Full match	267.096	2.911	1	97	Multiple matches found	NA	1	-0.293049	0.287467	0.588768	-0.105658	0.845574	0.912102
Var344	TRUE	NA	C25 H49 N3 O P2 S	Full match	No results	No results	501.308	2.656	0	NA	No matches found	NA	1	0.522302	0.286776	0.588768	0.131271	0.850184	0.912102
Var366	TRUE	NA	C26 H50 N3 O10 P	Invalid mass	Invalid mass	No results	595.327	2.764	8	NA	No matches found	99	1	0.33573	0.463286	0.733218	-0.134736	0.848846	0.912102
Var358	TRUE	LysoPC(20:4(5Z,8Z,11Z,14Z))	C28 H50 N O7 P	Not the top hit	No results	Full match	543.332	2.816	0	NA	Multiple matches found	NA	1	0.701167	0.168173	0.480674	0.12088	0.858225	0.915599
Var132	TRUE	NA	C4 H2 N6 O2	Full match	No results	No results	166.024	3.642	0	NA	No matches found	NA	5	-0.190809	0.642827	0.809877	0.106246	0.858061	0.915599
Var185	TRUE	O-Acetylcarnitine	C9 H17 N O4	Full match	Partial match	Full match	203.115	3.624	2	96.6	Single match found	NA	1	0.247639	0.5987	0.798962	-0.123051	0.86215	0.915782
Var253	TRUE	NA	C10 H14 O8 S	Full match	Invalid mass	No results	294.041	2.604	28	NA	No matches found	70.1	1	-0.123477	0.84821	0.941636	0.0992943	0.863178	0.915782
Var53	TRUE	N-Methylhistamine	C6 H11 N3	Full match	No results	Full match	125.095	7.234	0	NA	Multiple matches found	NA	15	-0.981494	0.15707	0.476364	-0.0780164	0.880881	0.926861
Var160	TRUE	(S)-AMPA	C7 H10 N2 O4	Full match	Invalid mass	Full match	186.064	2.424	1	NA	Single match found	85.7	14	-0.487485	0.188233	0.484143	-0.112257	0.879803	0.926861
Var350	TRUE	1-Oleoylglycerophosphocholine	C26 H52 N O7 P	Not the top hit	Invalid mass	Full match	521.349	2.796	5	NA	Multiple matches found	94.7	1	0.687715	0.19214	0.484143	0.102969	0.876109	0.926861
Var349	TRUE	[PC (18:2)] 1-(9Z,12Z-octadecadienoyl)-sn-glycero-3-phosphocholine	C26 H50 N O7 P	Full match	Invalid mass	Full match	519.332	2.818	6	NA	Multiple matches found	87.1	1	0.644961	0.158366	0.476364	0.100519	0.886754	0.930484
Var348	TRUE	NA	C18 H45 N7 O10	Full match	No results	No results	519.325	3.124	0	NA	No matches found	NA	1	0.157611	0.61442	0.806224	-0.105454	0.891485	0.932893
Var172	TRUE	NA	C4 H11 N4 O3 P	Full match	Invalid mass	No results	194.057	3.872	2	72.4	No matches found	NA	3	1.33452	0.0677977	0.355706	0.034499	0.898601	0.935229
Var347	TRUE	LysoPC(17:0)	C25 H52 N O7 P	Not the top hit	No results	Full match	509.348	2.782	0	NA	Multiple matches found	NA	1	0.665344	0.190368	0.484143	0.08493	0.898474	0.935229
Var161	TRUE	NA	NA	No results	No results	No results	187.053	2.586	0	NA	No matches found	NA	1	-1.14475	0.105028	0.427001	-0.0616956	0.901207	0.935399
Var267	TRUE	NA	C11 H15 N5 O6	Full match	Invalid mass	No results	313.102	2.913	11	NA	No matches found	95.4	16	0.81272	0.107424	0.427001	0.0521786	0.913859	0.939834
Var199	TRUE	NA	C7 H10 O6 S	Full match	No results	No results	222.019	2.593	0	NA	No matches found	NA	1	-0.762025	0.184115	0.484143	0.0574215	0.918247	0.939834
Var285	TRUE	NA	C10 H23 O7 P3	Full match	No results	No results	348.066	3.074	0	NA	No matches found	NA	26	0.659453	0.18578	0.484143	0.0738507	0.914306	0.939834
Var29	TRUE	(S)-1-Pyrroline-5-carboxylate	C5 H7 N O2	Full match	Invalid mass	Full match	113.048	2.411	3	NA	Multiple matches found	66	14	-0.323208	0.305	0.599388	0.0761509	0.916516	0.939834
Var127	TRUE	S-carbamylcysteine	C4 H8 N2 O3 S	Full match	No results	Full match	164.026	2.515	0	NA	Single match found	NA	0	0.573652	0.395147	0.687915	-0.0403082	0.909241	0.939834
Var143	TRUE	Ne,Ne dimethyllysine	C8 H18 N2 O2	Full match	Invalid mass	Full match	174.137	7.755	12	NA	Single match found	64.1	7	-0.495078	0.531075	0.770751	-0.0432826	0.920203	0.939834
Var357	TRUE	NA	C21 H48 N7 O7 P	Full match	Invalid mass	No results	541.338	2.81	8	NA	No matches found	86	1	0.938663	0.0804729	0.390141	0.0622129	0.923249	0.940437
Var283	TRUE	NA	C20 H43 N O3	Full match	No results	No results	345.324	2.825	0	NA	No matches found	NA	1	0.860617	0.149311	0.476364	0.0491195	0.93303	0.947428
Var96	TRUE	2,3-Dimethylmaleate	C6 H8 O4	Full match	No results	Full match	144.042	3.629	0	NA	Multiple matches found	NA	5	-0.248813	0.588606	0.791004	0.0514065	0.93506	0.947428
Var351	TRUE	[PC (18:0)] 1-octadecanoyl-sn-glycero-3-phosphocholine	C26 H54 N O7 P	Full match	Invalid mass	Full match	523.363	2.775	8	NA	Multiple matches found	80.2	1	0.743548	0.16415	0.476364	-0.0461958	0.941956	0.951898
Var133	TRUE	NA	C4 H10 N2 O3 S	Full match	No results	No results	166.041	2.84	0	NA	No matches found	NA	1	-0.744518	0.113898	0.43533	0.0437062	0.948201	0.953685
Var43	TRUE	Benzoate	C7 H6 O2	Full match	Partial match	Full match	122.037	2.715	2	92.2	Multiple matches found	NA	1	-0.785424	0.188027	0.484143	0.0361734	0.948705	0.953685
Var342	TRUE	[PC (16:0)] 1-hexadecanoyl-sn-glycero-3-phosphocholine	C24 H50 N O7 P	Full match	Invalid mass	Full match	495.332	2.813	8	NA	Multiple matches found	80.8	1	0.714871	0.165421	0.476364	0.0142437	0.982806	0.982849
Var147	TRUE	NA	NA	No results	No results	No results	175.868	5.516	0	NA	No matches found	NA	13	-0.169517	0.788148	0.909219	-0.011647	0.982849	0.982849

## Sheet: Supplementary Table 2 
Supplementary Table 2. 2-Way ANOVA using genotype (G), time (T) and genotype:time (G*T) interaction as main effects. All p-values were adjusted for false discovery rate using the Benjamini-Hochberg method
Code	Name	Formula	Annotation Source: Predicted Compositions	Annotation Source: mzCloud Search	Annotation Source: MassList Match	Molecular Weight	RT [min]	# mzCloud Results	mzCloud Best Match	Mass List Match: HMDB_MetaCyc_KEGG	mzCloud Best Sim. Match	G pVal	G fdr p	G*T pVal	G*T fdr p
Var289	NA	C16 H28 N4 O5	Full match	Invalid mass	No results	356.205	4.042	2	56.7	No matches found	NA	1.52954e-08	5.90401e-06	0.0300847	0.159078
Var118	NA	C8 H19 N3	Full match	Invalid mass	No results	157.158	2.995	4	NA	No matches found	69.2	9.14172e-07	0.000176435	6.69188e-06	0.000516613
Var119	NA	C8 H19 N3	Full match	Invalid mass	No results	157.158	3.479	2	NA	No matches found	65.9	1.40448e-06	0.000180709	3.84171e-07	7.41451e-05
Var201	Carnosine	C9 H14 N4 O3	Full match	Invalid mass	Full match	226.107	3.703	1	NA	Multiple matches found	64.5	1.8938e-06	0.000182752	0.191453	0.456177
Var65	L-Ornithine	C5 H12 N2 O2	Full match	No results	Full match	132.09	3.179	0	NA	Multiple matches found	NA	1.06592e-05	0.000822887	0.291926	0.573146
Var58	NA	C7 H16 N2	Full match	Invalid mass	No results	128.131	2.993	32	NA	No matches found	95.9	1.98743e-05	0.00127858	0.00036647	0.00785875
Var184	NG,NG-Dimethyl-L-arginine	C8 H18 N4 O2	Full match	Partial match	Full match	202.143	6.963	1	91.6	Multiple matches found	NA	2.97173e-05	0.0016387	0.024061	0.14072
Var31	[Similar to: Diethyl 3-methyl-5-[(2,2,2-trifluoroacetyl)amino]thiophene-2,4-dicarboxylate; <U+0394>Mass: 239.0616 Da]	NA	No results	Invalid mass	No results	113.993	2.279	4	NA	No matches found	60.7	5.26073e-05	0.0025383	0.0105751	0.0888447
Var245	NA	C6 H14 N6 O3 P2	Full match	Invalid mass	No results	280.06	2.475	2	NA	No matches found	88.1	0.000136665	0.00512366	0.0305183	0.15919
Var124	N6-Methyl-L-lysine	C7 H16 N2 O2	Full match	Invalid mass	Full match	160.121	7.093	12	NA	Multiple matches found	80.4	0.000134783	0.00512366	0.143411	0.395405
Var213	NA	C7 H14 N3 O4 P	Full match	No results	No results	235.072	4.045	0	NA	No matches found	NA	0.000146011	0.00512366	0.822112	0.897381
Var135	2,4-Diamino-6-nitrotoluene	C7 H9 N3 O2	Full match	Invalid mass	Full match	167.069	3.357	4	NA	Multiple matches found	93	0.000296718	0.00954442	0.953888	0.974077
Var360	NA	C26 H38 N10 O4	Full match	Invalid mass	No results	554.31	2.653	1	NA	No matches found	80.7	0.000352161	0.0102336	0.396875	0.640977
Var116	L-Histidine	C6 H9 N3 O2	Full match	Full match	Full match	155.07	3.582	1	95.8	Multiple matches found	NA	0.000371168	0.0102336	0.685399	0.824891
Var146	L-Citrulline	C6 H13 N3 O3	Full match	Partial match	Full match	175.096	3.128	1	87.8	Multiple matches found	NA	0.00105012	0.027023	0.812576	0.897381
Var255	Aminoimidazole ribotide	C8 H14 N3 O7 P	Not the top hit	Invalid mass	Full match	295.058	3.619	1	NA	Single match found	63	0.00122279	0.0294998	0.317969	0.5879
Var182	NA	C8 H5 N7	Full match	Invalid mass	No results	199.061	3.743	6	NA	No matches found	61.7	0.00173045	0.0392915	0.101566	0.32646
Var115	N-Methylethanolamine phosphate	C3 H10 N O4 P	Full match	Invalid mass	Full match	155.035	3.454	1	NA	Multiple matches found	83.8	0.0018414	0.0394877	0.563203	0.762794
Var109	NA	C8 H13 N3	Full match	Invalid mass	No results	151.111	7.626	7	NA	No matches found	78.8	0.00204863	0.0414592	0.00324135	0.0500465
Var44	Nicotinamide	C6 H6 N2 O	Full match	Full match	Full match	122.048	3.007	1	94.3	Multiple matches found	NA	0.00214814	0.0414592	0.114806	0.351706
Var241	NA	C8 H21 N2 O6 P	Full match	Invalid mass	No results	272.113	3.423	1	NA	No matches found	96.5	0.00264771	0.0486674	0.969236	0.98454
Var121	5-Hydroxyectoine	C6 H10 N2 O3	Full match	Invalid mass	Full match	158.069	3.121	18	NA	Multiple matches found	87.7	0.00295306	0.0518127	0.548693	0.746903
Var40	Benzotriazole	C6 H5 N3	Full match	Full match	No results	119.048	3.297	2	95.7	No matches found	NA	0.00333115	0.0559054	0.627976	0.799996
Var215	NA	C10 H7 N7 O	Full match	No results	No results	241.071	3.662	0	NA	No matches found	NA	0.00417069	0.0643954	0.106557	0.333748
Var167	NA	C8 H18 N2 O3	Full match	Invalid mass	No results	190.131	6.675	17	NA	No matches found	80.2	0.00400565	0.0643954	0.936019	0.965798
Var288	NA	C10 H17 N3 O9 S	Full match	No results	No results	355.068	2.114	0	NA	No matches found	NA	0.00472668	0.0701729	0.03792	0.180705
Var62	NA	NA	No results	No results	No results	129.967	5.517	0	NA	No matches found	NA	0.00558661	0.0798679	0.125403	0.369509
Var35	2-Methylcholine	C6 H15 N O	Full match	Partial match	Full match	117.116	6.167	1	93.4	Single match found	NA	0.0064791	0.0833645	0.00398075	0.0569099
Var171	NA	C H3 N7 O3 S	Full match	No results	No results	193.002	2.999	0	NA	No matches found	NA	0.00636204	0.0833645	0.375467	0.629948
Var198	NA	C4 H7 N5 O4 S	Full match	Invalid mass	No results	221.022	4.77	1	NA	No matches found	62.4	0.00606613	0.0833645	0.783342	0.878982
Var310	NA	C16 H13 N2 O10 P	Full match	Invalid mass	No results	424.03	2.112	2	NA	No matches found	70.9	0.00763254	0.0901945	1.03793e-05	0.000667733
Var341	GW 1929	C30 H29 N3 O4	No match	No results	Full match	495.215	2.372	0	NA	Single match found	NA	0.00771093	0.0901945	0.0125546	0.0969219
Var231	NA	C12 H23 N O5	Full match	Invalid mass	No results	261.157	3.54	1	NA	No matches found	64	0.00724633	0.0901945	0.0517849	0.219659
Var138	NA	C2 H8 N3 O4 P	Full match	No results	No results	169.025	3.322	0	NA	No matches found	NA	0.00835446	0.0948477	0.145928	0.399491
Var81	NA	NA	No results	No results	No results	137.041	2.502	0	NA	No matches found	NA	0.010015	0.108077	0.00735556	0.0862316
Var279	NA	C18 H23 N5 O2	Full match	Invalid mass	No results	341.185	3.859	1	NA	No matches found	88.8	0.0100797	0.108077	0.257414	0.543489
Var210	NA	C12 H27 N O3	Full match	No results	No results	233.199	2.99	0	NA	No matches found	NA	0.0107055	0.108745	0.0365685	0.176443
Var211	NA	C5 H12 N6 O P2	Full match	No results	No results	234.055	2.489	0	NA	No matches found	NA	0.0106356	0.108745	0.076696	0.279289
Var64	L-Leucine	C6 H13 N O2	Full match	Partial match	Full match	131.095	3.005	4	81.9	Multiple matches found	NA	0.0117712	0.11027	0.00935704	0.0888447
Var172	NA	C4 H11 N4 O3 P	Full match	Invalid mass	No results	194.057	3.872	2	72.4	No matches found	NA	0.0116628	0.11027	0.0652619	0.257052
Var59	L-1-Pyrroline-3-hydroxy-5-carboxylate	C5 H7 N O3	Full match	Partial match	Full match	129.043	3.104	2	86.8	Multiple matches found	NA	0.0122839	0.11027	0.0859198	0.298314
Var174	NA	C4 H13 N4 O P S	Full match	No results	No results	196.055	3.869	0	NA	No matches found	NA	0.0118709	0.11027	0.0975585	0.319132
Var28	2-Furoate	C5 H4 O3	Full match	No results	Full match	112.016	3.122	0	NA	Multiple matches found	NA	0.0121656	0.11027	0.534492	0.742136
Var209	NA	NA	No results	No results	No results	233.058	2.494	0	NA	No matches found	NA	0.0142918	0.125378	0.285926	0.565987
Var145	N-Acetyl-L-aspartate	C6 H9 N O5	Full match	Partial match	Full match	175.048	2.295	1	64.9	Multiple matches found	NA	0.0151698	0.130123	0.680407	0.823314
Var367	NA	C26 H55 N5 O4 P2 S	Full match	Invalid mass	No results	595.348	2.832	8	NA	No matches found	99	0.0165398	0.13879	0.0248031	0.141586
Var270	NA	C13 H27 N5 O4	Full match	No results	No results	317.206	3.774	0	NA	No matches found	NA	0.019116	0.156995	0.170147	0.421004
Var170	Citrate	C6 H8 O7	Full match	Partial match	Full match	192.027	3.106	2	93.6	Multiple matches found	NA	0.0197953	0.159187	0.606938	0.786168
Var77	[FA trihydroxy(4:0)] 2,3,4-trihydroxy-butanoic acid	C4 H8 O5	Full match	Partial match	Full match	136.037	2.501	2	93.4	Multiple matches found	NA	0.0208104	0.163935	0.0156706	0.10612
Var298	NA	C17 H32 N6 O4	Full match	No results	No results	384.248	3.789	0	NA	No matches found	NA	0.0218384	0.167275	0.0232067	0.14072
Var287	NA	C10 H23 N8 O4 P	Full match	Invalid mass	No results	350.158	3.876	12	NA	No matches found	96.8	0.022101	0.167275	0.157719	0.407914
Var235	NA	C9 H19 N2 O5 P	Full match	Invalid mass	No results	266.103	4.15	2	65.9	No matches found	NA	0.0234802	0.168334	0.000448153	0.00910459
Var276	N4-(Acetyl-beta-D-glucosaminyl)asparagine	C12 H21 N3 O8	Full match	Invalid mass	Full match	335.133	2.048	6	NA	Single match found	71.1	0.0234028	0.168334	0.00149305	0.0261962
Var72	3-N4-ethenocytosine	C6 H5 N3 O	Full match	Partial match	Full match	135.043	3.579	2	57.3	Single match found	NA	0.0239854	0.168334	0.46653	0.682123
Var166	NA	C6 H10 N2 O3 S	Full match	No results	No results	190.041	2.89	0	NA	No matches found	NA	0.02355	0.168334	0.757955	0.865533
Var30	Creatinine	C4 H7 N3 O	Full match	Full match	Full match	113.059	3.076	1	90.7	Single match found	NA	0.0276602	0.190658	0.194168	0.457006
Var52	NA	C7 H11 N O	Full match	Invalid mass	No results	125.084	6.136	28	NA	No matches found	96.9	0.0373463	0.252906	0.907256	0.953821
Var2	NA	NA	No results	No results	No results	75.069	4.325	0	NA	No matches found	NA	0.0413035	0.274678	0.0114799	0.0904338
Var260	NA	C9 H22 N O8 P	Full match	Invalid mass	No results	303.108	3.603	1	NA	No matches found	91.2	0.0426961	0.274678	0.013728	0.0999813
[truncated: 324 more rows]

## Sheet: Supplementary Table 3
Supplementary Table 3. ChIPseq proteins with targets enriched amongst genes dysregulated in Kdm8 mutant hearts (ChEA)
[truncated: 30 more rows]

[truncated: 1 more sheets: Supplementary Table 4]
