# Supplementary material for: KDM8 epigenetically controls cardiac metabolism to prevent initiation of dilated cardiomyopathy
Source: Nat Cardiovasc Res. 2023 Feb 13;2(2):174–91. doi: 10.1038/s44161-023-00214-0 (PMC11041705; doi:10.1038/s44161-023-00214-0)
Supplement: Supplementary file 4 — Statistical source data. [file 44161_2023_214_MOESM4_ESM.xlsx]

## Sheet: Table 1
Statistical Source Data For Fig. 1 and Supplementary Fig. 1. Echocardiogram analysis of control (Kdm8fl/fl), heterozygous (Kdm8fl/+;Myh6-Cre), and mutant (Kdm8fl/fl;Myh6-Cre) hearts at 2, 4 and 6 months of age.
	Mean											Adj-Pvalue										2-way ANOVA
	2 months			4 months			6 months					2 months			4 months			6 months				Tukey's multiple comparisons test
	Kdm8fl/fl	Kdm8fl/+; Myh6Cre	Kdm8fl/fl; Myh6Cre	Kdm8fl/fl	Kdm8fl/+; Myh6Cre	Kdm8fl/fl; Myh6Cre	Kdm8fl/fl	Kdm8fl/+; Myh6Cre	Kdm8fl/fl; Myh6Cre			Kdm8fl/fl vs. Kdm8fl/+; Myh6cre	Kdm8fl/fl vs. Kdm8fl/fl; Myh6cre	Kdm8fl/+; Myh6cre vs. Kdm8fl/fl; Myh6cre	Kdm8fl/fl vs. Kdm8fl/+; Myh6cre	Kdm8fl/fl vs. Kdm8fl/fl; Myh6cre	Kdm8fl/+; Myh6cre vs. Kdm8fl/fl; Myh6cre	Kdm8fl/fl vs. Kdm8fl/+; Myh6cre	Kdm8fl/fl vs. Kdm8fl/fl; Myh6cre	Kdm8fl/+; Myh6cre vs. Kdm8fl/fl; Myh6cre		Alpha	0.05
AWs	1.112	1.089	1.107	1.255	1.3*	1.069	1.24	1.209	0.9189		AWs	0.9643	0.9984	0.978	0.8306	0.0423	0.0204	0.9159	0.0005	0.0014
PWs	1.003	1.08	0.9417	1.236	1.19	0.9738	1.249	1.033	0.8314		PWs	0.6613	0.7794	0.2666	0.8044	0.002	0.0222	0.0176	<0.0001	0.0299
AWd	0.7833	0.73	0.7717	0.8709	0.8838	0.81	0.921	0.8409	0.7431		AWd	0.6678	0.9821	0.781	0.9668	0.4725	0.3884	0.3092	0.0063	0.1766
PWd	0.6983	0.7286	0.705	0.8264	0.8425	0.7363	0.8188	0.7816	0.7017		PWd	0.8407	0.9922	0.8998	0.9315	0.1194	0.0796	0.7093	0.0478	0.2137
ESD	2.658	2.577	3.092	2.716	2.664	3.489	2.879	3.279	4.397		ESD	0.9466	0.2437	0.1208	0.9675	0.0018	0.002	0.1843	<0.0001	<0.0001
EDD	3.712	3.769	4.103	4.012	3.861	4.41	4.061	4.322	4.972		EDD	0.9514	0.1221	0.1885	0.6095	0.0305	0.0042	0.2626	<0.0001	0.0006
EF	57.4	62.88	52.99	59.17	60.12	42.02	58.72	49.59	25.59		EF	0.5057	0.6633	0.1161	0.9706	0.0003	0.0003	0.0912	<0.0001	<0.0001
FS	29.7	33.59	27.01	31.38	31.94	20.72	31.09	25.04	12.06		FS	0.4189	0.6758	0.089	0.9741	0.0003	0.0004	0.069	<0.0001	<0.0001
SV	35.17	38.08	40.53	41.7	39.97	35.88	44.78	42.06	27.62		SV	0.6456	0.2568	0.7305	0.801	0.0891	0.3457	0.6061	<0.0001	<0.0001
CO	14.99	17.34	17.56	20.03	20.7	17.27	22.68	20.22	14.33		CO	0.4829	0.4472	0.9938	0.9194	0.2411	0.1539	0.3542	<0.0001	0.0042
IVRT/RR	0.1279	0.1285	0.1239	0.1483	0.1534	0.1735*	0.1343	0.1528	0.1876**		IVRT/RR	0.9986	0.9565	0.9365	0.8928	0.0832	0.242	0.2584	0.0003	0.0208
HR	424.9	455.6	432.9	477.6	518.1	481.4	505.1	483.4	529.2		HR	0.6324	0.9712	0.7777	0.3222	0.9901	0.4447	0.7411	0.7041	0.2691
N	6	7	6	11	8	8	8	9	8
* One mouse was excluded due to poor image quality of the respective parameter
**Two mice were excluded due to poor image quality of the respective parameter
AWs= Anterior Wall Systole (mm)
PWs= Posterior Wall Systole (mm)
AWd= Anterior Wall Dystole (mm)
PWd= Posterior Wall Dystole (mm)
ESD= End-systolic Diameter (mm)
EDD= End-diastolic Diameter (mm)
ESV= End-systolic Volume (mm)
EDV= End-diastolic Volume (mm)
EF= Ejection Fraction (%)
FS= Fractional Shortening (%)
SV= Stroke Volume (µl)
CO= Cardiac Output (ml/min)
HR= Heart Rate (bmp)
IVRT/RR= Isovolumetric relaxation time/RR
N=biological replicates
