# Supplementary material for: KDM8 epigenetically controls cardiac metabolism to prevent initiation of dilated cardiomyopathy
Source: Nat Cardiovasc Res. 2023 Feb 13;2(2):174–91. doi: 10.1038/s44161-023-00214-0 (PMC11041705; doi:10.1038/s44161-023-00214-0)
Supplement: Supplementary file 7 — Statistical source data. [file 44161_2023_214_MOESM7_ESM.xls]

## Sheet: Sheet1
Statistical Source Data for Fig. 4 Echocardiogram analysis of control (Kdm8fl/fl), mutant (Kdm8fl/fl;Myh6-Cre) and treated (Kdm8fl/fl + NAD, Kdm8fl/fl;Myh6-Cre) hearts at 2, 4 months of age
	Mean										Adj-Pvalues													2-way ANOVA
	2 months				4 months						2 months						4 months							Tukey's multiple comparisons test
	Kdm8fl/fl	Kdm8fl/fl + NAD+	Kdm8fl/fl;Myh6Cre	Kdm8fl/fl;Myh6Cre + NAD+	Kdm8fl/fl	Kdm8fl/fl + NAD+	Kdm8fl/fl;Myh6Cre	Kdm8fl/fl;Myh6Cre + NAD+			Kdm8fl/fl vs. Kdm8fl/fl;Myh6Cre	Kdm8fl/fl vs. Kdm8fl/fl + NAD+	Kdm8fl/fl vs. Kdm8fl/fl;Myh6Cre + NAD+	Kdm8fl/fl + NAD+ vs. Kdm8fl/fl;Myh6Cre	Kdm8fl/fl + NAD+ vs. Kdm8fl/fl;Myh6Cre + NAD+	Kdm8fl/fl;Myh6Cre vs. Kdm8fl/fl;Myh6Cre + NAD+	Kdm8fl/fl vs. Kdm8fl/fl;Myh6Cre	Kdm8fl/fl vs. Kdm8fl/fl + NAD+	Kdm8fl/fl vs. Kdm8fl/fl;Myh6Cre + NAD+	Kdm8fl/fl + NAD+ vs. Kdm8fl/fl;Myh6Cre	Kdm8fl/fl + NAD+ vs. Kdm8fl/fl;Myh6Cre + NAD+	Kdm8fl/fl;Myh6Cre vs. Kdm8fl/fl;Myh6Cre + NAD+		Alpha	0.05
AWs	1.18156	1.07518	0.924506	1.05638	1.09674	1.05638	0.870139	1.03046		AWs	0.0053	0.5704	0.2277	0.2868	0.9968	0.1664	0.0164	0.9557	0.7376	0.1373	0.991	0.0684
PWs	1.12444	0.927829	0.871512	0.91821	1.00937	1.07562	0.82882	0.946339		PWs	0.0071	0.1085	0.0553	0.9071	0.9996	0.8723	0.1356	0.8895	0.8081	0.0558	0.4286	0.3752
AWd	0.820104	0.683411	0.664128	0.730196	0.790972	0.669419	0.757431	0.725561		AWd	0.0148	0.0905	0.183	0.986	0.7914	0.4171	0.9126	0.1655	0.4526	0.4172	0.706	0.8769
PWd	0.801736	0.686471	0.653897	0.689969	0.707153	0.750309	0.693472	0.661986		PWd	0.0435	0.2618	0.1014	0.9533	0.9347	0.8749	0.9959	0.8987	0.8031	0.8106	0.4387	0.9155
ESD	2.59018	2.90504	3.3474	2.95139	2.85265	2.67112	4.00092	2.85727		ESD	0.0025	0.5084	0.1784	0.229	0.9967	0.1189	7.4618e-10	0.8473	0.9999	6.5907e-10	0.8	3.5468e-11
EDD	3.80193	4.00689	4.35179	4.00252	3.9651	3.85998	4.7809	3.86995		EDD	0.0188	0.7492	0.5791	0.3474	0.7391	0.1341	0.0003	0.9541	0.9243	0.0004	0.9468	8.4743e-10
EF	0.607418	0.537553	0.465463	0.518103	0.547574	0.591486	0.345923	0.519547		EF	0.0131	0.6599	0.0689	0.3619	0.8197	0.6763	6.987e-09	0.3222	0.9983	1.0733e-10	0.1935	7.2871e-10
FS	0.322048	0.274102	0.232519	0.262405	0.280716	0.308257	0.165585	0.26175		FS	0.0104	0.5552	0.0421	0.4131	0.8216	0.7463	0.0002	0.3058	0.9955	9.058e-10	0.1632	2.0763e-08
SV	37.3869	38.125	39.2668	36.5433	37.5236	38.4818	36.0145	33.7172		SV	0.9585	0.9982	0.9941	0.9935	0.9782	0.8435	0.9984	0.9951	0.9989	0.9997	0.9804	0.9872
CO	18.1319	17.2346	17.7354	15.7869	17.167	17.7336	17.5034	16.9021		CO	0.9974	0.9813	0.5724	0.9966	0.9082	0.7064	0.9984	0.9951	0.9989	0.9997	0.9804	0.9872
HR	484.476	450.827	448.055	432.488	458.815	461.673	485.639	500.681		HR	0.9974	0.9813	0.5724	0.9966	0.9082	0.7064	0.9951	0.9984	0.9989	0.9997	0.9804	0.9872
IVRT/RR	0.113163	0.114574	0.0958671	0.121807	0.136307	0.122932	0.154863	0.144183		IVRT/RR	0.9139	0.1985	0.2464	0.4728	0.9226	0.6559	0.8845	0.7164	0.8464	0.9736	0.2707	0.3678
N	5	3	5	9	5	3	5	9
AWs= Anterior Wall Systole (mm)
PWs= Posterior Wall Systole (mm)
AWd= Anterior Wall Dystole (mm)
PWd= Posterior Wall Dystole (mm)
ESD= End-systolic Diameter (mm)
EDD= End-diastolic Diameter (mm)
EF= Ejection Fraction (%)
FS= Fractional Shortening (%)
SV= Stroke Volume (µl)
CO= Cardiac Output (ml/min)
HR= Heart Rate (bmp)
IVRT/RR= Isovolumetric relaxation time/RR
N=biological replicates
