# Supplementary material for: KDM8 epigenetically controls cardiac metabolism to prevent initiation of dilated cardiomyopathy
Source: Nat Cardiovasc Res. 2023 Feb 13;2(2):174–91. doi: 10.1038/s44161-023-00214-0 (PMC11041705; doi:10.1038/s44161-023-00214-0)
Supplement: Supplementary file 9 — Statistical source data. [file 44161_2023_214_MOESM9_ESM.xlsx]

## Sheet: Sheet1
Statistical Source data for Fig. 5. Oxygen consumption rate (OCR) during a seahorse mitochondrial stress test on iPSC-CMs transfected with control or TBX15-His plasmids and treated with NAD++ for 3 days before analysis.
Data was analyzed using 2-way ANOVA with Tukey's multiple comparisons test
Time (min)	Comparison	Significance	Adjusted P Value
1.31	Control vector vs. Tbx15-His	****	1.3466e-07
	Control vector vs. 1mM NAD+	****	7.22173e-07
	Control vector vs. Tbx15-His + 1mM NAD+	ns	0.196779
	Tbx15-His vs. 1mM NAD+	ns	0.989419
	Tbx15-His vs. Tbx15-His + 1mM NAD+	****	2.18405e-10
	1mM NAD+ vs. Tbx15-His + 1mM NAD+	****	2.18868e-10
7.76	Control vector vs. Tbx15-His	****	6.46129e-06
	Control vector vs. 1mM NAD+	****	1.49644e-05
	Control vector vs. Tbx15-His + 1mM NAD+	ns	0.0960314
	Tbx15-His vs. 1mM NAD+	ns	0.980828
	Tbx15-His vs. Tbx15-His + 1mM NAD+	****	2.18473e-10
	1mM NAD+ vs. Tbx15-His + 1mM NAD+	****	2.22055e-10
14.22	Control vector vs. Tbx15-His	****	3.42655e-05
	Control vector vs. 1mM NAD+	****	2.60451e-05
	Control vector vs. Tbx15-His + 1mM NAD+	ns	0.0982927
	Tbx15-His vs. 1mM NAD+	ns	0.928315
	Tbx15-His vs. Tbx15-His + 1mM NAD+	****	2.19518e-10
	1mM NAD+ vs. Tbx15-His + 1mM NAD+	****	2.27502e-10
20.77	Control vector vs. Tbx15-His	ns	0.530107
	Control vector vs. 1mM NAD+	ns	0.703008
	Control vector vs. Tbx15-His + 1mM NAD+	ns	0.999947
	Tbx15-His vs. 1mM NAD+	ns	0.998658
	Tbx15-His vs. Tbx15-His + 1mM NAD+	ns	0.43715
	1mM NAD+ vs. Tbx15-His + 1mM NAD+	ns	0.634652
27.23	Control vector vs. Tbx15-His	ns	0.526118
	Control vector vs. 1mM NAD+	ns	0.663301
	Control vector vs. Tbx15-His + 1mM NAD+	ns	0.99987
	Tbx15-His vs. 1mM NAD+	ns	0.999757
	Tbx15-His vs. Tbx15-His + 1mM NAD+	ns	0.522305
	1mM NAD+ vs. Tbx15-His + 1mM NAD+	ns	0.672233
33.69	Control vector vs. Tbx15-His	ns	0.538678
	Control vector vs. 1mM NAD+	ns	0.653937
	Control vector vs. Tbx15-His + 1mM NAD+	ns	0.99923
	Tbx15-His vs. 1mM NAD+	ns	0.999955
	Tbx15-His vs. Tbx15-His + 1mM NAD+	ns	0.578585
	1mM NAD+ vs. Tbx15-His + 1mM NAD+	ns	0.69925
40.24	Control vector vs. Tbx15-His	****	2.18395e-10
	Control vector vs. 1mM NAD+	****	2.18397e-10
	Control vector vs. Tbx15-His + 1mM NAD+	*	0.028245
	Tbx15-His vs. 1mM NAD+	ns	0.999863
	Tbx15-His vs. Tbx15-His + 1mM NAD+	****	2.22911e-10
	1mM NAD+ vs. Tbx15-His + 1mM NAD+	****	9.12159e-10
46.93	Control vector vs. Tbx15-His	****	2.18649e-10
	Control vector vs. 1mM NAD+	****	2.19106e-10
	Control vector vs. Tbx15-His + 1mM NAD+	*	0.0384865
	Tbx15-His vs. 1mM NAD+	ns	0.875773
	Tbx15-His vs. Tbx15-His + 1mM NAD+	****	1.99488e-06
	1mM NAD+ vs. Tbx15-His + 1mM NAD+	****	1.2299e-06
53.31	Control vector vs. Tbx15-His	****	2.18721e-10
	Control vector vs. 1mM NAD+	****	2.18453e-10
	Control vector vs. Tbx15-His + 1mM NAD+	*	0.0364861
	Tbx15-His vs. 1mM NAD+	ns	0.613281
	Tbx15-His vs. Tbx15-His + 1mM NAD+	****	2.6994e-06
	1mM NAD+ vs. Tbx15-His + 1mM NAD+	****	1.67605e-07
59.86	Control vector vs. Tbx15-His	ns	0.445866
	Control vector vs. 1mM NAD+	ns	0.877942
	Control vector vs. Tbx15-His + 1mM NAD+	ns	0.999566
	Tbx15-His vs. 1mM NAD+	ns	0.905686
	Tbx15-His vs. Tbx15-His + 1mM NAD+	ns	0.320312
	1mM NAD+ vs. Tbx15-His + 1mM NAD+	ns	0.807365
66.32	Control vector vs. Tbx15-His	ns	0.463155
	Control vector vs. 1mM NAD+	ns	0.731652
	Control vector vs. Tbx15-His + 1mM NAD+	ns	0.998425
	Tbx15-His vs. 1mM NAD+	ns	0.98853
	Tbx15-His vs. Tbx15-His + 1mM NAD+	ns	0.522757
	1mM NAD+ vs. Tbx15-His + 1mM NAD+	ns	0.796993
72.78	Control vector vs. Tbx15-His	ns	0.518574
	Control vector vs. 1mM NAD+	ns	0.6913
	Control vector vs. Tbx15-His + 1mM NAD+	ns	0.992968
	Tbx15-His vs. 1mM NAD+	ns	0.998741
	Tbx15-His vs. Tbx15-His + 1mM NAD+	ns	0.662375
	1mM NAD+ vs. Tbx15-His + 1mM NAD+	ns	0.818178
