# Supplementary material for: KDM8 epigenetically controls cardiac metabolism to prevent initiation of dilated cardiomyopathy
Source: Nat Cardiovasc Res. 2023 Feb 13;2(2):174–91. doi: 10.1038/s44161-023-00214-0 (PMC11041705; doi:10.1038/s44161-023-00214-0)
Supplement: Supplementary file 11 — Statistical source data. [file 44161_2023_214_MOESM11_ESM.xlsx]

## Sheet: Table 2
Statistical Source Data for Extended Data Fig. 3. Echocardiogram analysis of control (Kdm8fl/fl), and mutant (Kdm8fl/fl;Nkx2-5-Cre) mice.
	Mean												Adj-Pvalue (Sidak's Multiple Comparisons)					2-way ANOVA
	2 months		4 months		6 months		20 months		End Point				2 months	4 months	6 months	20 months	End Point	Interaction	Age	Genotype
	Kdm8fl/fl	Kdm8fl/fl; Nkx2.5Cre	Kdm8fl/fl	Kdm8fl/fl; Nkx2.5Cre	Kdm8fl/fl	Kdm8fl/fl; Nkx2.5Cre	Kdm8fl/fl	Kdm8fl/fl; Nkx2.5Cre	Kdm8fl/fl	Kdm8fl/fl; Nkx2.5Cre
AWs	1.128	1.213	1.199	1.229	1.325	1.216	1.186	1.179	1.28	1.12		AWs	0.7032	0.9959	0.5017	>0.9999	0.6561	0.2312	0.3365	0.4097
PWs	0.9937	1.055	1.125	1.086	1.194	1.12	1.22	1.05*	1.42	1.045		PWs	0.9327	0.992	0.8872	0.4652	0.0352	0.0686	0.0497	0.0081
AWd	0.7669	0.8127	0.835	0.8582	0.946	0.86	0.878	0.8943	0.9733	0.835		AWd	0.9037	0.9955	0.453	0.9998	0.5181	0.2358	0.0265	0.3475
PWd	0.7744	0.8292	0.827	0.8264	0.885	0.837	0.878	0.8471	0.9967	0.7975		PWd	0.6543	>0.9999	0.7985	0.9884	0.0451	0.0559	0.1161	0.0645
ESD	2.75529	3.06042	2.881	3.36182	2.988	3.291	3.1	3.59286	3.16	4.29		ESD	0.1965	0.0111	0.2455	0.0859	0.0003	0.0858	<0.0001	<0.0001
EDD	3.847*	4.158	4.035	4.446	4.172	4.403	4.234	4.571	4.467	5.245		EDD	0.0477	0.0039	0.2581	0.163	0.0015	0.2329	<0.0001	<0.0001
EF	0.6479*	0.601	0.6337	0.5668	0.6303	0.5827	0.6033	0.5134	0.6435	0.4486		EF	0.5674	0.1992	0.5748	0.1978	0.0051	0.2131	0.0592	<0.0001
FS	30.27*	26.48	29.02	24.46	28.58	25.36	26.69	21.4	29.36	18.18		FS	0.3639	0.1835	0.5636	0.318	0.0219	0.4724	0.1013	<0.0001
SV	38.86	44.29	42.34	46.84	44	47.59	43.81	45.52	51.15	50.38		SV	0.3063	0.5345	0.7637	0.9964	>0.9999	0.8495	0.0462	0.0928
CO	17.59	21.48	19.27	20.99	20.21	20.46	24.64	21.33	27.57	25.68		CO	0.1454	0.8816	>0.9999	0.6231	0.982	0.1503	0.0016	0.8964
IVRT/RR	0.14	0.1374	0.1389	0.1308	0.1402	0.1259	0.1594	0.1642	0.1317	0.1712		IVRT/RR	0.999	0.8738	0.4017	0.9961	0.0421	0.034	0.0007	0.4137
HR	452.4	493.4	454.2	448.9	457.3	429.8	463.9	468.4	539.7	512.4		HR	0.21	0.9997	0.6708	>0.9999	0.9512	0.1809	0.003	0.8031
N	11	11	10	11	10	10	5	7	3	4
* One mouse was excluded due to poor image quality of the respective parameter
AWs= Anterior Wall Systole (mm)
PWs= Posterior Wall Systole (mm)
AWd= Anterior Wall Dystole (mm)
PWd= Posterior Wall Dystole (mm)
ESD= End-systolic Diameter (mm)
EDD= End-diastolic Diameter (mm)
ESV= End-systolic Volume (mm)
EDV= End-diastolic Volume (mm)
EF= Ejection Fraction (%)
FS= Fractional Shortening (%)
SV= Stroke Volume (µl)
CO= Cardiac Output (ml/min)
HR= Heart Rate (bmp)
IVRT/RR= Isovolumetric relaxation time/RR
N=biological replicates
